# Supplementary material for: Synthesis, crystal structure and Hirshfeld surface analysis of bromido­tetra­kis­[5-(prop-2-en-1-yl­sulf­an­yl)-1,3,4-thia­diazol-2-amine-κN 3]copper(II) bromide
Source: Acta Crystallogr E Crystallogr Commun. 2024 Mar 26;80(Pt 4):408–12. doi: 10.1107/S2056989024002652 (PMC10993600; doi:10.1107/S2056989024002652)
Supplement: Supplementary file 1 [file e-80-00408-sup1.cif]

##############################################################################
#                                                                            #
# This CIF contains the data in a paper accepted for publication in          #
# Acta Crystallographica Section E. It conforms to the requirements of       #
# Notes for Authors for Acta Crystallographica Section E, and has been       #
# peer reviewed under the auspices of the IUCr Commission on Journals.       #
#                                                                            #
# Full details of the Crystallographic Information File format               #
# are given in the paper "The Crystallographic Information File (CIF):       #
# a New Standard Archive File for Crystallography" by S. R. Hall, F. H.      #
# Allen and I. D. Brown [Acta Cryst. (1991), A47, 655-685].                  #
#                                                                            #
# The current version of the core CIF dictionary is obtainable from          #
# ftp://ftp.iucr.org/pub/cif_core.dic.                                       #
#                                                                            #
# Software is freely available for graphical display of the structure(s)     #
# in this CIF. For information consult the CIF software page                 #
# http://www.iucr.org/resources/cif/software.                                #
#                                                                            #
# This file may be used for bona fide research purposes within the           #
# scientific community so long as proper attribution is given to the journal # 
# article from which it was obtained.                                        #
#                                                                            #
##############################################################################
data_I
_audit_creation_method
;
Olex2 1.5
(compiled 2022.04.07 svn.rca3783a0 for OlexSys, GUI svn.r6498)
;
_journal_date_recd_electronic     2024-03-04
_journal_date_accepted     2024-03-21
_journal_name_full     'Acta Crystallographica, Section E'
_journal_year     2024
_journal_volume     80
_journal_issue      1
_journal_page_first     0
_journal_page_last     0
_journal_paper_category     GM
_journal_paper_doi     10.1107/S2056989024002652
_journal_coeditor_code     NY2003
_publ_contact_author_name     'Batirbay Torambetov'
_publ_contact_author_address
;
National University of Uzbekistan named after Mirzo Ulugbek, 4 University St. Tashkent, 100174,
Uzbekistan
;
_publ_contact_author_email     'torambetov_b@mail.ru'
_publ_contact_author_fax     ?
_publ_contact_author_phone     '+998913042025'
_publ_section_title
;\
Synthesis, crystal structure and Hirshfeld surface analysis of
bromidotetrakis[5-(prop-2-en-1-ylsulfanyl)-1,3,4-thiadiazol-2-amine-\
\k<i>N</i>^3^]copper(II) bromide
;
loop_
    _publ_author_name
    _publ_author_footnote
    _publ_author_address
    'Atashov, Aziz' .
;
National University of Uzbekistan named after Mirzo Ulugbek, 4 University St.
Tashkent, 100174,
Uzbekistan
;
    'Azamova, Mukhlisakhon' .
;
National University of Uzbekistan named after Mirzo Ulugbek, 4 University St.
Tashkent, 100174,
Uzbekistan
;
    'Ziyatov, Daminbek' .
;
National University of Uzbekistan named after Mirzo Ulugbek, 4 University St.
Tashkent, 100174,
Uzbekistan
;
    'Uzakbergenova, Zamira' .
;
Karakalpak State University, 1 Ch. Abdirov St. Nukus, 230112, Uzbekistan
;
    'Torambetov, Batirbay' .
;
National University of Uzbekistan named after Mirzo Ulugbek, 4 University St.
Tashkent, 100174,
Uzbekistan
;
    'Holczbauer, Tamas' .
;
Institute of Organic Chemistry, Research Centre for Natural Sciences,
2 Magyar Tudosok Korutja, H-1117 Budapest,
Hungary
;
    'Ashurov, Jamshid' .
;
Institute of Bioorganic Chemistry, Academy of Sciences of Uzbekistan, M. Ulugbek
St, 83, Tashkent, 100125, Uzbekistan
;
    'Kadirova, Shakhnoza' .
;
National University of Uzbekistan named after Mirzo Ulugbek, 4 University St.
Tashkent, 100174,
Uzbekistan
;
_publ_section_synopsis
;\
The molecular and crystal structure of the
bromidotetrakis[5-(prop-2-en-1-ylsulfanyl)-1,3,4-thiadiazol-2-amine-\
\k<i>N</i>^3^]copper(II) bromide complex was studied and Hirshfeld surfaces
and fingerprint plots were generated to investigate the various intermolecular
interactions.
;
_chemical_name_systematic
;\
Bromidotetrakis[5-(prop-2-en-1-ylsulfanyl)-1,3,4-thiadiazol-2-amine-\
\k<i>N</i>^3^]copper(II) bromide
;
_chemical_name_common     ?
_chemical_formula_moiety     'C20 H28 Br Cu N12 S8 +, Br -'
_chemical_formula_sum     'C20 H28 Br2 Cu N12 S8'
_chemical_formula_iupac     '[Cu Br (C5 H7 N3 S2)4] Br'
_chemical_formula_weight     916.38
_chemical_melting_point     ?
_space_group_crystal_system     tetragonal
_space_group_name_H-M_alt     'P 4/n'
_space_group_name_Hall     '-P 4a'
loop_
    _space_group_symop_operation_xyz
    'x, y, z'
    '-x+1/2, -y+1/2, z'
    '-y+1/2, x, z'
    'y, -x+1/2, z'
    '-x, -y, -z'
    'x-1/2, y-1/2, -z'
    'y-1/2, -x, -z'
    '-y, x-1/2, -z'
_cell_length_a     12.69368(9)
_cell_length_b     12.69368(9)
_cell_length_c     11.35879(13)
_cell_angle_alpha     90
_cell_angle_beta     90
_cell_angle_gamma     90
_cell_volume     1830.24(3)
_cell_formula_units_Z     2
_cell_measurement_reflns_used     9121
_cell_measurement_theta_min     3.4770
_cell_measurement_theta_max     70.8030
_cell_measurement_temperature     293(2)
_exptl_crystal_description     block
_exptl_crystal_colour     green
_exptl_crystal_size_max     0.12
_exptl_crystal_size_mid     0.08
_exptl_crystal_size_min     0.03
_exptl_crystal_density_diffrn     1.663
_exptl_crystal_density_meas     ?
_exptl_crystal_density_method     ?
_exptl_crystal_F_000     918
_exptl_absorpt_coefficient_mu     7.947
_exptl_absorpt_correction_type     multi-scan
_exptl_absorpt_process_details
;
(CrysAlisPro; Rigaku OD, 2020)
;
_exptl_absorpt_correction_T_min     0.62644
_exptl_absorpt_correction_T_max     1.00000
_diffrn_ambient_temperature     293(2)
_diffrn_source     ?
_diffrn_radiation_type     CuK\a
_diffrn_radiation_wavelength     1.54184
_diffrn_measurement_device_type
                         'XtaLAB Synergy, Single source at home/near, HyPix3000'
_diffrn_measurement_device     'four-circle diffractometer'
_diffrn_measurement_method     '\w scans'
_diffrn_detector_area_resol_mean     10.0000
_diffrn_reflns_number     18450
_diffrn_reflns_av_R_equivalents     0.0362
_diffrn_reflns_av_unetI/netI     0.0159
_diffrn_reflns_theta_min     3.892
_diffrn_reflns_theta_max     69.941
_diffrn_reflns_theta_full     67.684
_diffrn_measured_fraction_theta_max     1.000
_diffrn_measured_fraction_theta_full     1.000
_diffrn_reflns_limit_h_min     -15
_diffrn_reflns_limit_h_max     15
_diffrn_reflns_limit_k_min     -11
_diffrn_reflns_limit_k_max     15
_diffrn_reflns_limit_l_min     -13
_diffrn_reflns_limit_l_max     13
_refine_special_details     ?
_reflns_number_total     1746
_reflns_number_gt     1597
_reflns_threshold_expression     'I > 2\s(I)'
_refine_ls_structure_factor_coef     Fsqd
_refine_ls_matrix_type     full
_refine_ls_R_factor_all     0.0280
_refine_ls_R_factor_gt     0.0254
_refine_ls_wR_factor_gt     0.0633
_refine_ls_wR_factor_ref     0.0649
_refine_ls_goodness_of_fit_ref     1.052
_refine_ls_restrained_S_all     1.052
_refine_ls_number_reflns     1746
_refine_ls_number_parameters     118
_refine_ls_number_restraints     0
_refine_ls_hydrogen_treatment     constr
_refine_ls_weighting_scheme     calc
_refine_ls_weighting_details
              'w=1/[\s^2^(Fo^2^)+(0.0273P)^2^+0.9257P] where P=(Fo^2^+2Fc^2^)/3'
_atom_sites_solution_hydrogens     geom
_atom_sites_solution_primary     ?
_atom_sites_solution_secondary     ?
_refine_ls_shift/su_max     0.000
_refine_ls_shift/su_mean     0.000
_refine_diff_density_max     0.262
_refine_diff_density_min     -0.282
_refine_ls_extinction_method
;
SHELXL-2016/6 (Sheldrick 2015b)
;
_refine_ls_extinction_coef     0.00018(7)
_refine_ls_extinction_expression
                                  'Fc^*^=kFc[1+0.001xFc^2^\l^3^/sin(2\q)]^-1/4^'
loop_
    _atom_type_symbol
    _atom_type_description
    _atom_type_scat_dispersion_real
    _atom_type_scat_dispersion_imag
    _atom_type_scat_source
    'C' 'C' 0.0181 0.0091
                         'International Tables Vol C Tables 4.2.6.8 and 6.1.1.4'
    'H' 'H' 0.0000 0.0000
                         'International Tables Vol C Tables 4.2.6.8 and 6.1.1.4'
    'Br' 'Br' -0.6763 1.2805
                         'International Tables Vol C Tables 4.2.6.8 and 6.1.1.4'
    'Cu' 'Cu' -1.9646 0.5888
                         'International Tables Vol C Tables 4.2.6.8 and 6.1.1.4'
    'N' 'N' 0.0311 0.0180
                         'International Tables Vol C Tables 4.2.6.8 and 6.1.1.4'
    'S' 'S' 0.3331 0.5567
                         'International Tables Vol C Tables 4.2.6.8 and 6.1.1.4'
_computing_data_collection
;
CrysAlisPro 1.171.40.84a (Rigaku OD, 2020)
;
_computing_cell_refinement
;
CrysAlisPro 1.171.40.84a (Rigaku OD, 2020)
;
_computing_data_reduction
;
CrysAlisPro 1.171.40.84a (Rigaku OD, 2020)
;
_computing_structure_solution
;
<i>SHELXT</i>  (Sheldrick, 2015a)
;
_computing_structure_refinement
;
<i>SHELXL2018/3</i> (Sheldrick, 2015b)
;
_computing_molecular_graphics
;
Olex2 1.5 (Dolomanov <i>et al.</i>,  2009)
;
_computing_publication_material
;
Olex2 1.5 (Dolomanov <i>et al.</i>,  2009)
;
loop_
    _atom_site_type_symbol
    _atom_site_label
    _atom_site_fract_x
    _atom_site_fract_y
    _atom_site_fract_z
    _atom_site_U_iso_or_equiv
    _atom_site_adp_type
    _atom_site_calc_flag
    _atom_site_occupancy
    _atom_site_disorder_assembly
    _atom_site_disorder_group
    Br Br1 0.750000 0.750000 1.01564(4) 0.04943(15) Uani d 1 . .
    Br Br2 0.250000 0.750000 1.000000 0.05616(16) Uani d 1 . .
    Cu Cu1 0.750000 0.750000 0.77377(5) 0.03890(16) Uani d 1 . .
    S S1 0.39660(5) 0.70986(6) 0.72047(6) 0.06176(19) Uani d 1 . .
    S S2 0.42895(6) 0.65094(8) 0.46657(7) 0.0831(3) Uani d 1 . .
    N N2 0.59625(14) 0.71817(14) 0.74447(16) 0.0470(4) Uani d 1 . .
    N N1 0.57992(14) 0.68882(16) 0.62785(18) 0.0544(5) Uani d 1 . .
    N N3 0.50405(16) 0.7637(2) 0.9157(2) 0.0739(7) Uani d 1 . .
    H H3A 0.560992 0.775718 0.954484 0.089 Uiso calc 1 . .
    H H3B 0.443808 0.771729 0.949189 0.089 Uiso calc 1 . .
    C C1 0.50915(16) 0.73279(18) 0.8039(2) 0.0500(5) Uani d 1 . .
    C C2 0.48136(19) 0.6828(2) 0.6037(2) 0.0574(6) Uani d 1 . .
    C C3 0.5494(3) 0.6360(3) 0.3816(3) 0.0984(11) Uani d 1 . .
    H H3BC 0.580640 0.704195 0.365145 0.118 Uiso calc 0.5 A 2
    H H3BD 0.600153 0.593336 0.423967 0.118 Uiso calc 0.5 A 2
    H H3AA 0.600532 0.688177 0.406669 0.118 Uiso calc 0.5 B 1
    H H3AB 0.579095 0.566715 0.395347 0.118 Uiso calc 0.5 B 1
    C C5A 0.5337(16) 0.5753(12) 0.1730(17) 0.143(7) Uani d 0.5 C 2
    H H5AA 0.587593 0.612982 0.136912 0.171 Uiso calc 0.5 C 2
    H H5AB 0.492013 0.529830 0.128742 0.171 Uiso calc 0.5 C 2
    C C4 0.5259(9) 0.6502(7) 0.2475(9) 0.104(3) Uani d 0.5 D 1
    H H4 0.516751 0.720330 0.226229 0.125 Uiso calc 0.5 D 1
    C C4A 0.5181(8) 0.5852(11) 0.2749(8) 0.112(3) Uani d 0.5 C 2
    H H4A 0.461720 0.541488 0.293578 0.134 Uiso calc 0.5 C 2
    C C5 0.5187(14) 0.6021(18) 0.1813(12) 0.154(8) Uani d 0.5 D 1
    H H5A 0.526312 0.529967 0.192763 0.185 Uiso calc 0.5 D 1
    H H5B 0.504113 0.628295 0.106619 0.185 Uiso calc 0.5 D 1
loop_
    _atom_site_aniso_label
    _atom_site_aniso_U_11
    _atom_site_aniso_U_22
    _atom_site_aniso_U_33
    _atom_site_aniso_U_12
    _atom_site_aniso_U_13
    _atom_site_aniso_U_23
    Br1 0.05153(19) 0.05153(19) 0.0452(3) 0.000 0.000 0.000
    Br2 0.04993(19) 0.04993(19) 0.0686(3) 0.000 0.000 0.000
    Cu1 0.0362(2) 0.0362(2) 0.0443(3) 0.000 0.000 0.000
    S1 0.0387(3) 0.0791(4) 0.0675(4) 0.0015(3) -0.0065(3) 0.0060(3)
    S2 0.0637(4) 0.1138(7) 0.0718(5) -0.0029(4) -0.0179(4) -0.0189(4)
    N2 0.0405(9) 0.0489(10) 0.0517(10) -0.0013(8) -0.0029(8) 0.0008(8)
    N1 0.0450(10) 0.0610(12) 0.0573(11) -0.0041(9) -0.0020(8) -0.0070(9)
    N3 0.0430(11) 0.121(2) 0.0573(13) 0.0096(12) 0.0002(9) -0.0060(13)
    C1 0.0388(11) 0.0538(12) 0.0574(13) 0.0016(9) -0.0018(9) 0.0079(10)
    C2 0.0489(13) 0.0608(14) 0.0626(15) -0.0020(11) -0.0058(11) -0.0008(11)
    C3 0.084(2) 0.131(3) 0.080(2) -0.004(2) -0.0020(18) -0.023(2)
    C5A 0.168(13) 0.095(7) 0.165(16) -0.031(7) 0.075(10) -0.020(7)
    C4 0.173(9) 0.068(5) 0.070(6) -0.034(5) 0.017(5) 0.007(4)
    C4A 0.117(7) 0.141(10) 0.077(6) 0.013(7) 0.024(5) -0.019(6)
    C5 0.121(9) 0.30(2) 0.038(4) 0.016(12) -0.010(5) -0.005(8)
_geom_special_details
;
 All esds (except the esd in the dihedral angle between two l.s. planes)
 are estimated using the full covariance matrix.  The cell esds are taken
 into account individually in the estimation of esds in distances, angles
 and torsion angles; correlations between esds in cell parameters are only
 used when they are defined by crystal symmetry.  An approximate (isotropic)
 treatment of cell esds is used for estimating esds involving l.s. planes.
;
loop_
    _geom_bond_atom_site_label_1
    _geom_bond_atom_site_label_2
    _geom_bond_site_symmetry_2
    _geom_bond_distance
    _geom_bond_publ_flag
    Br1 Cu1 . 2.7474(7) ?
    Cu1 N2 4_565 2.0206(17) ?
    Cu1 N2 . 2.0206(17) ?
    Cu1 N2 3_655 2.0206(17) ?
    Cu1 N2 2_665 2.0206(17) ?
    S1 C1 . 1.739(2) ?
    S1 C2 . 1.742(3) ?
    S2 C2 . 1.741(3) ?
    S2 C3 . 1.818(4) ?
    N2 N1 . 1.392(3) ?
    N2 C1 . 1.308(3) ?
    N1 C2 . 1.283(3) ?
    N3 H3A . 0.8600 ?
    N3 H3B . 0.8600 ?
    N3 C1 . 1.331(3) ?
    C3 H3BC . 0.9700 ?
    C3 H3BD . 0.9700 ?
    C3 H3AA . 0.9700 ?
    C3 H3AB . 0.9700 ?
    C3 C4 . 1.562(11) ?
    C3 C4A . 1.429(10) ?
    C5A H5AA . 0.9300 ?
    C5A H5AB . 0.9300 ?
    C5A C4A . 1.181(19) ?
    C4 H4 . 0.9300 ?
    C4 C5 . 0.973(18) ?
    C4A H4A . 0.9300 ?
    C5 H5A . 0.9300 ?
    C5 H5B . 0.9300 ?
loop_
    _geom_angle_atom_site_label_1
    _geom_angle_atom_site_label_2
    _geom_angle_atom_site_label_3
    _geom_angle_site_symmetry_1
    _geom_angle_site_symmetry_3
    _geom_angle
    _geom_angle_publ_flag
    N2 Cu1 Br1 4_565 . 99.48(5) ?
    N2 Cu1 Br1 2_665 . 99.48(5) ?
    N2 Cu1 Br1 3_655 . 99.48(5) ?
    N2 Cu1 Br1 . . 99.48(5) ?
    N2 Cu1 N2 3_655 2_665 88.446(18) ?
    N2 Cu1 N2 3_655 . 88.446(18) ?
    N2 Cu1 N2 2_665 4_565 88.446(18) ?
    N2 Cu1 N2 4_565 . 88.445(18) ?
    N2 Cu1 N2 3_655 4_565 161.04(11) ?
    N2 Cu1 N2 2_665 . 161.04(11) ?
    C1 S1 C2 . . 86.58(11) ?
    C2 S2 C3 . . 100.25(14) ?
    N1 N2 Cu1 . . 110.74(13) ?
    C1 N2 Cu1 . . 134.66(16) ?
    C1 N2 N1 . . 113.76(18) ?
    C2 N1 N2 . . 111.4(2) ?
    H3A N3 H3B . . 120.0 ?
    C1 N3 H3A . . 120.0 ?
    C1 N3 H3B . . 120.0 ?
    N2 C1 S1 . . 112.94(18) ?
    N2 C1 N3 . . 125.1(2) ?
    N3 C1 S1 . . 121.96(17) ?
    S2 C2 S1 . . 119.40(14) ?
    N1 C2 S1 . . 115.33(19) ?
    N1 C2 S2 . . 125.3(2) ?
    S2 C3 H3BC . . 110.7 ?
    S2 C3 H3BD . . 110.7 ?
    S2 C3 H3AA . . 109.6 ?
    S2 C3 H3AB . . 109.6 ?
    H3BC C3 H3BD . . 108.8 ?
    H3AA C3 H3AB . . 108.1 ?
    C4 C3 S2 . . 110.2(5) ?
    C4 C3 H3AA . . 109.6 ?
    C4 C3 H3AB . . 109.6 ?
    C4A C3 S2 . . 105.3(5) ?
    C4A C3 H3BC . . 110.7 ?
    C4A C3 H3BD . . 110.7 ?
    H5AA C5A H5AB . . 120.0 ?
    C4A C5A H5AA . . 120.0 ?
    C4A C5A H5AB . . 120.0 ?
    C3 C4 H4 . . 112.8 ?
    C5 C4 C3 . . 134.4(15) ?
    C5 C4 H4 . . 112.8 ?
    C3 C4A H4A . . 106.8 ?
    C5A C4A C3 . . 146.4(13) ?
    C5A C4A H4A . . 106.8 ?
    C4 C5 H5A . . 120.0 ?
    C4 C5 H5B . . 120.0 ?
    H5A C5 H5B . . 120.0 ?
loop_
    _geom_torsion_atom_site_label_1
    _geom_torsion_atom_site_label_2
    _geom_torsion_atom_site_label_3
    _geom_torsion_atom_site_label_4
    _geom_torsion_site_symmetry_1
    _geom_torsion_site_symmetry_2
    _geom_torsion_site_symmetry_3
    _geom_torsion_site_symmetry_4
    _geom_torsion
    _geom_torsion_publ_flag
    Cu1 N2 N1 C2 . . . . -170.89(17) ?
    Cu1 N2 C1 S1 . . . . 168.95(12) ?
    Cu1 N2 C1 N3 . . . . -9.9(4) ?
    S2 C3 C4 C5 . . . . -103(2) ?
    S2 C3 C4A C5A . . . . 148(2) ?
    N2 N1 C2 S1 . . . . -1.0(3) ?
    N2 N1 C2 S2 . . . . 178.68(17) ?
    N1 N2 C1 S1 . . . . 0.7(2) ?
    N1 N2 C1 N3 . . . . -178.2(2) ?
    C1 S1 C2 S2 . . . . -178.55(17) ?
    C1 S1 C2 N1 . . . . 1.2(2) ?
    C1 N2 N1 C2 . . . . 0.2(3) ?
    C2 S1 C1 N2 . . . . -1.01(18) ?
    C2 S1 C1 N3 . . . . 177.9(2) ?
    C2 S2 C3 C4 . . . . -158.1(4) ?
    C2 S2 C3 C4A . . . . 166.4(6) ?
    C3 S2 C2 S1 . . . . 178.11(19) ?
    C3 S2 C2 N1 . . . . -1.6(3) ?
loop_
    _geom_hbond_atom_site_label_D
    _geom_hbond_atom_site_label_H
    _geom_hbond_atom_site_label_A
    _geom_hbond_site_symmetry_A
    _geom_hbond_distance_DH
    _geom_hbond_distance_HA
    _geom_hbond_distance_DA
    _geom_hbond_angle_DHA
    N3 H3A Br1 . 0.86 2.52 3.32650(10)
                                     156.8
    N3 H3B Br2 . 0.86 2.54 3.36850(10)
                                     161.5
    C5A H5AA Br1 1_554 0.93 3.03 3.95(2) 175.3
_shelx_space_group_comment
;
The symmetry employed for this shelxl refinement is uniquely defined
by the following loop, which should always be used as a source of
symmetry information in preference to the above space-group names.
They are only intended as comments.
;
_shelx_estimated_absorpt_T_min     ?
_shelx_estimated_absorpt_T_max     ?
_shelx_hkl_file
;
   0   0  -1 6603.22 242.599  67
   0   0   1 6119.93 235.076   5
   0   0  -2 8212.10 341.336  67
   0   0   2 8258.72 315.988   4
   0   0  -3 66524.4 1975.46  67
   0   0   3 63524.0 1920.58   4
   0   0   3 65211.8 1965.43   5
   0   0  -4 373918. 10295.5  67
   0   0   4 366249. 10224.7   4
   0   0   4 373496. 10292.2   5
   0   0  -5 59077.8 1957.98  67
   0   0   5 60292.7 1958.79   5
   0   0  -6 2636.66 275.497  67
   0   0   6 3214.78 304.562   5
   0   0   7 13593.9 739.747   5
   0   0  -8 46884.1 1605.75  62
   0   0   8 44128.9 1552.93  33
   0   0   8 43319.3 1565.29  29
   0   0   8 44956.8 1742.38   5
   0   0  -9 95.3389 75.7414  62
   0   0   9 58.1287 82.7822  33
   0   0 -10 6904.46 492.774  62
   0   0 -11 24159.7 1061.45  62
   0   0 -12 244.607 109.457  66
   0   0 -12 59.2840 88.5580  62
   0   0 -13 2819.21 244.191  66
   0   0 -13 3098.90 261.966  62
   1   0   0 15.5440 7.00916  25
   0   1   0-2.55090 8.60203  25
   0   1   0 27.4548 18.0056  23
   0   1   0 154.354 29.1721  48
   0   1   0 3.52341 13.4618  45
   0   1   0 11.9788 14.8244  49
   1   0   0 24.7681 14.4863   8
   1   0   0-15.5566 16.4245   3
   1   0   0 14.3206 13.2934   7
   0   1   0 4.05998 7.42238  12
   0  -1  -1 127376. 3636.37  67
   0   1  -1 123991. 3633.71  67
  -1   0  -1 128125. 3632.85  60
   1   0   1 136885. 3640.43   2
   1   0   1 135374. 3624.49   1
  -1   0   1 132393. 3612.09  10
   0  -1   1 129817. 3629.38   5
   0   1   1 132835. 3616.68   5
   1   0   1 131792. 3628.02   5
   0   1   1 134093. 3641.08  10
  -1   0   1 130184. 3621.58   5
   0   1   1 133974. 3640.59  12
  -1   0   1 134776. 3619.72  12
   0   1  -1 135133. 3644.81  40
   1   0  -1 131724. 3623.41  43
   0   1  -1 132152. 3611.53  23
   0   1   1 133775. 3631.09  23
   0   1   2 284.484 57.6594   5
   1   0   2 297.473 63.4288   5
  -1   0   2 220.415 51.1149  10
  -1   0   2 260.384 55.7023   6
   0  -1   2 393.109 66.1586   5
   0   1   2 282.603 35.4269   4
  -1   0   2 261.557 60.3750   5
   0   1   2 206.209 56.6140  10
   1   0   2 417.831 57.8628   1
   0  -1  -2 288.454 62.7894  67
   0   1  -2 268.650 61.5846  67
   1   0  -2 239.440 45.5858  43
   0   1  -2 320.412 50.3284  38
  -1   0   2 394.243 64.8344  12
   1   0  -3 45459.4 1400.84  43
   0   1  -3 43505.3 1381.68  38
   0  -1  -3 49980.2 1476.47  67
   0   1  -3 47623.1 1469.78  67
  -1   0  -3 47041.5 1449.72  67
   0  -1   3 46430.1 1460.09   5
   0  -1   3 45854.9 1460.87   4
  -1   0   3 46760.5 1447.31   5
  -1   0   3 46834.0 1440.45   6
   0   1   3 45220.0 1443.50   5
   1   0   3 46271.7 1453.81   5
   1   0   3 44937.8 1424.88   4
   0  -1  -4 975.540 141.126  67
   0   1  -4 958.240 135.687  67
  -1   0  -4 19.3552 62.8777  67
   0   1   4 95.2116 72.7725   5
   1   0   4 100.039 65.4769   4
   1   0   4 19.9744 67.3297   5
   0  -1   4 58.5776 58.3589   5
  -1   0   4 74.9555 60.8797   5
   0  -1   4 94.4670 65.9237   4
  -1   0  -5 3375.90 287.185  67
   0  -1  -5 3166.91 276.642  67
   0   1  -5 3517.60 289.240  67
   0   1   5 3435.98 288.320   5
   1   0   5 2777.47 269.861   5
   0  -1   5 3388.03 288.380   5
  -1   0   5 3004.04 268.260   5
   0  -1   5 3326.87 272.624   4
   0  -1  -6 3962.54 339.394  67
   0   1  -6 4351.13 352.976  67
  -1   0  -6 4005.42 339.444  67
   1   0   6 3874.19 351.962   5
   0  -1   6 3446.12 322.087   5
   0   1   6 3652.10 327.636   5
  -1   0   6 3810.62 337.770   5
  -1   0  -7 38558.3 1491.44  67
  -1   0   7 38379.5 1474.54   5
   1   0   7 37785.4 1497.22   5
   0   1   7 36759.6 1469.16   5
   0  -1   7 38141.9 1482.26   5
   0   1  -8 9938.18 567.287  63
  -1   0  -8 9804.75 559.802  63
   0   1  -8 9751.31 557.246  62
   0  -1  -8 9990.82 564.913  62
  -1   0  -8 10124.5 567.923  62
   1   0  -8 10148.4 572.381  62
   0  -1   8 10548.7 566.413  29
  -1   0   8 9873.66 546.302  29
  -1   0   8 10062.9 543.965  33
   0   1   8 9547.08 544.807  29
   0   1   8 10164.0 560.008  33
  -1   0   8 11497.7 693.636   5
   0   1   8 10682.9 677.050   5
   0  -1   8 9155.16 640.341   5
   1   0   8 9809.31 667.438   5
   0   1  -9 2631.86 288.594  63
   0  -1  -9 2754.25 295.127  62
  -1   0  -9 2674.09 292.057  63
   0   1  -9 2506.28 282.583  62
  -1   0  -9 2547.85 282.160  62
   1   0  -9 2395.66 279.031  62
  -1   0   9 2340.88 266.905  29
   0   1   9 2447.34 278.607  33
  -1   0   9 2519.93 275.292  33
   1   0   9 2691.88 369.864   5
  -1   0   9 2705.06 350.576   5
   0  -1   9 2714.83 365.350   5
   0   1   9 3080.94 380.768   5
   0  -1 -10 1132.82 199.731  62
  -1   0 -10 885.569 180.849  62
   1   0 -10 864.299 180.846  62
   0   1 -10 984.175 195.124  62
  -1   0 -10 1336.80 216.559  63
   0   1 -10 710.094 157.593  63
   0   1  10 1502.41 225.555  33
  -1   0  10 1134.93 194.394  33
   0   1 -11 2400.18 279.634  62
   0   1 -11 1601.43 229.698  63
   1   0 -11 1963.04 248.121  66
   0  -1 -11 1521.88 233.370  62
   1   0 -11 1835.02 253.605  62
  -1   0 -11 2006.27 258.619  62
   0   1  11 1926.37 255.349  33
  -1   0  11 2038.31 252.220  33
  -1   0 -12 2502.95 271.607  62
   0   1 -12 2262.76 259.194  62
   1   0 -12 2520.05 271.222  62
   1   0 -12 2223.14 244.440  66
   0   1 -12 2003.46 232.530  66
   0  -1 -12 1925.41 229.002  66
   0  -1 -12 2570.13 275.483  62
   0   1  12 2517.49 264.799  33
   0   1 -13 1741.52 186.589  66
  -1   0 -13 1455.05 179.998  66
   0  -1 -13 1326.57 166.916  66
   0   1 -13 1453.62 178.486  62
   1   0 -13 1364.80 175.907  62
   0  -1 -13 1539.53 184.460  62
   1   0 -13 1164.97 159.248  66
  -1   0 -13 1595.76 183.092  62
   1   1   0 2401.11 111.500  25
  -1   1   0 2377.33 131.226  45
   1   1   0 2319.93 113.381  43
   1   1   0 2387.34 100.831  42
   1  -1   0 2292.72 99.9212  42
   1   1   0 2251.37 123.740  39
   1  -1   0 2225.12 110.289   2
   1  -1   0 2420.72 107.044   7
   1   1   0 2334.23 105.730   7
   1  -1   0 2419.72 89.3563   8
   1   1   0 2467.60 115.099   8
  -1   1   1 15312.7 472.803  11
  -1  -1   1 14385.6 437.030  12
  -1   1   1 14680.7 470.252  12
  -1   1  -1 14193.0 463.474  60
  -1  -1  -1 14684.7 466.791  60
  -1   1   1 13763.6 436.433  48
   1   1  -1 15175.0 479.902  48
   1   1   1 15683.3 480.304  25
   1   1   1 14377.2 468.825  23
   1   1  -1 14684.8 492.494  43
  -1   1   1 13874.0 500.657  44
   1   1  -1 15096.4 487.515  39
   1   1  -1 14705.9 490.685  38
   1   1   1 15173.9 475.066   7
  -1  -1   1 14322.0 423.912  10
  -1  -1   1 14785.3 472.319   5
   1  -1  -1 14900.3 472.182   3
   1  -1   1 14408.5 496.334   4
   1  -1   1 15257.2 501.011   1
   1   1   1 14510.2 455.367   2
   1  -1   1 14712.3 474.669   7
  -1   1   1 14164.1 454.902   5
   1  -1   1 15077.8 463.541   5
  -1   1  -2 28238.4 802.356  23
   1   1   2 27273.9 830.645  23
   1  -1  -2 26564.6 812.971  43
   1   1  -2 28341.3 856.201  40
   1   1  -2 28483.4 903.536  38
   1   1  -2 27662.2 857.703  39
   1   1  -2 27963.2 909.071  43
  -1   1   2 28531.4 888.891  12
  -1   1   2 27584.5 879.197  10
   1   1   2 29023.0 849.050   2
   1  -1   2 27133.2 919.606   4
   1   1   2 29579.2 888.738   5
  -1  -1   2 30217.2 888.227   6
  -1  -1   2 28347.5 885.706   5
  -1   1   2 26782.1 883.689   5
   1  -1   2 27226.0 898.403   5
  -1   1   2 29264.4 882.818   6
   1   1  -3 203.653 66.0488  43
   1   1  -3 389.429 69.5801  40
   1   1   3 395.786 66.2814   2
   1   1   3 418.108 88.2452   5
  -1   1   3 400.751 82.0161   6
  -1  -1   3 166.060 60.3738   5
   1  -1   3 256.432 76.0988   5
  -1   1   3 291.267 77.4526   5
  -1   1   3 615.688 93.6700  10
  -1  -1   3 364.387 79.2085   6
  -1  -1  -3 225.753 65.3456  67
  -1   1  -3 224.990 66.3472  67
   1   1  -4 4987.16 301.230  43
   1   1  -4 4148.24 277.603  38
  -1   1  -4 3892.16 283.101  67
  -1  -1  -4 4077.79 290.687  67
  -1  -1   4 4238.87 294.144   5
   1  -1   4 4187.44 295.237   4
   1   1   4 4757.73 308.849   5
  -1   1   4 4726.80 299.730   5
   1  -1   4 4065.23 294.624   5
  -1   1  -5 54848.2 1823.45  67
  -1  -1  -5 56667.4 1834.09  67
  -1  -1   5 53836.6 1810.31   5
  -1  -1   5 54789.1 1790.63   4
   1  -1   5 53703.7 1839.71   5
   1  -1   5 57202.8 1828.40   4
   1   1   5 51624.2 1823.93   5
  -1   1   5 55978.2 1816.50   5
  -1   1  -6 5396.75 404.679  67
  -1  -1  -6 5808.98 417.602  67
   1   1   6 5215.25 414.190   5
  -1   1   6 6232.83 421.899   5
   1  -1   6 5050.72 410.494   5
  -1  -1   6 5580.99 405.397   5
  -1  -1  -7 25658.1 1123.06  67
  -1   1  -7 25137.0 1116.40  67
  -1   1   7 24652.2 1092.69   5
   1   1   7 27262.3 1161.70   5
  -1  -1   7 24885.4 1106.98   5
   1  -1   7 25501.6 1124.35   5
   1   1  -8 2791.42 280.321  63
   1  -1  -8 2523.92 270.672  62
  -1   1  -8 2624.54 279.022  63
  -1   1  -8 2926.10 285.336  62
  -1  -1  -8 2841.01 284.365  62
   1   1  -8 2522.61 271.293  62
  -1   1   8 2958.86 279.693  29
  -1   1   8 2849.48 279.075  33
  -1  -1   8 2421.77 258.232  29
   1   1   8 2832.13 286.297  33
  -1  -1   8 2912.84 342.800   5
   1   1   8 2521.65 336.310   5
  -1   1   8 2749.86 327.567   5
   1  -1   8 2367.66 318.390   5
   1   1  -9 4169.05 370.365  63
   1  -1  -9 4737.53 389.653  62
  -1   1  -9 5464.33 415.307  63
  -1   1  -9 4859.48 388.498  62
   1   1  -9 4447.68 383.656  62
  -1  -1  -9 4938.93 400.065  62
   1   1   9 5773.50 423.370  33
  -1   1   9 4571.00 377.062  29
  -1  -1   9 4565.26 373.983  29
  -1   1   9 5146.67 399.828  33
  -1  -1   9 4179.00 448.197   5
  -1   1   9 4879.34 469.712   5
   1  -1   9 4133.00 447.470   5
   1  -1 -10 1066.87 191.636  62
  -1  -1 -10 794.298 176.581  62
  -1   1 -10 690.431 159.263  63
   1   1 -10 770.909 166.032  63
  -1   1 -10 736.090 171.126  62
   1   1 -10 450.384 136.887  62
  -1   1  10 390.991 128.856  33
   1   1  10 398.327 131.236  33
  -1   1 -11 4613.59 390.320  62
  -1  -1 -11 4381.77 382.172  62
   1  -1 -11 4413.04 373.404  66
  -1   1 -11 4613.39 386.258  63
   1   1 -11 4489.63 393.395  62
   1  -1 -11 4490.26 386.340  62
   1   1 -11 3753.38 347.889  66
   1   1  11 4895.86 399.509  33
  -1   1  11 4722.52 388.237  33
  -1   1 -12 56.5925 76.4476  62
   1   1 -12 175.021 101.717  62
   1   1 -12 79.8789 86.4457  66
  -1   1 -12 140.122 79.8049  63
   1  -1 -12 29.3689 64.7996  62
   1  -1 -12 106.732 83.2341  66
  -1  -1 -12 116.736 94.7426  62
  -1   1  12 139.438 93.9519  33
   1  -1 -13 238.993 85.3659  62
   1   1 -13 256.944 84.1333  62
  -1  -1 -13 194.598 82.2838  66
  -1   1 -13 252.905 87.6729  66
   1  -1 -13 176.388 72.8797  66
  -1   1 -13 103.269 61.8300  62
   1   1 -13 117.458 70.6326  66
  -1  -1 -13 215.862 80.2419  62
  -1   1  13 100.440 74.6923  33
   1   2   0 107.635 34.7885  25
   1   2   0 17.7606 29.9134  23
   2  -1   0 6.06668 18.9265  42
   1   2   0 6.51106 19.4474  43
   1   2   0 33.1540 15.3596  42
   2  -1   0-7.32472 27.9779   7
   2  -1   0-18.1847 47.0161   3
   2  -1   0 22.4452 35.6390   2
   1   2   0 85.0789 31.8878   8
   2  -1   0 45.5630 23.6857   8
  -2   1   1 360.903 59.4265  12
  -2   1  -1 355.759 59.8989  60
   1   2   1 420.983 61.9701  25
   1   2   1 438.781 69.3368  23
   1   2  -1 426.317 68.0006  23
   1   2  -1 518.537 68.8187  25
  -2   1   1 370.116 67.8248  45
   1   2   1 434.449 74.2580  49
   1   2  -1 515.443 77.2936  48
   1   2  -1 552.718 73.9286  43
  -2   1   1 485.153 36.8829  40
   2  -1   1 341.459 68.5330   2
   2  -1   1 573.550 75.6832   7
  -2   1   1 425.310 47.1796   5
   2  -1  -1 814.004 94.1833   3
   2  -1   1 475.521 59.0994   9
  -2   1   1 582.533 65.6819  11
   1   2   1 346.779 54.7013   9
   1   2   1 420.499 52.9258   7
  -2   1  -2 154.404 57.3155  60
   2  -1   2 129.158 58.0845   7
   2  -1   2 261.400 66.8682   5
   2  -1   2 184.807 60.9289   1
  -1  -2   2 192.352 48.3128   6
   2  -1   2 68.0814 66.1734   2
  -1  -2   2 146.822 45.1798   5
  -2   1   2 171.034 45.7909   5
  -2   1   2 247.210 60.1877  10
  -2   1   2 295.823 62.1233  12
   1   2  -2 152.651 46.9535  40
  -2   1   2 175.293 59.6513  44
   1   2  -2 186.096 67.1227  43
   1   2  -2 267.695 59.6059  38
   1   2   2 116.330 44.7510  23
   1   2   2 213.173 57.7619  25
   1   2   3 259.952 78.2474  25
  -1  -2  -3 393.804 83.3940  67
   1   2  -3 253.976 64.1416  40
   1   2  -3 458.636 84.2769  38
  -2   1   3 246.273 82.1458  44
  -2   1   3 174.363 60.8648  12
   2  -1   3 313.074 89.6042   2
  -1  -2   3 232.411 70.8385   5
  -1  -2   3 362.027 74.5545   6
  -2   1   3 215.246 61.8662  10
  -2   1   3 379.284 78.4580   5
  -2   1   3 359.921 75.3354   6
   2  -1   3 368.562 83.2216   1
   2  -1   3 237.946 73.7303   5
  -1  -2   4 160569. 4545.45   5
   2  -1   4 150703. 4536.07   1
  -2   1   4 163166. 4534.60   5
  -2   1   4 160464. 4500.02  10
  -2   1   4 162540. 4524.14   6
   1   2   4 159939. 4546.20   5
   2  -1   4 149034. 4537.59   5
   2  -1   4 152030. 4590.55   2
  -1  -2  -4 160059. 4545.08  67
  -2   1  -4 158386. 4549.51  67
  -2   1   4 160948. 4635.82  44
   1   2  -4 150961. 4492.84  38
   1   2   5 10211.0 555.745   5
  -1  -2   5 11287.4 580.749   4
   2  -1   5 10553.9 576.663   2
  -1  -2   5 9932.62 545.414   5
   2  -1   5 9698.58 556.350   5
  -2   1   5 11449.3 563.031   5
  -2   1  -5 10989.1 566.957  67
  -1  -2  -5 10034.9 543.172  67
   1   2  -5 10798.4 564.453  43
  -2   1   5 10102.4 615.995  44
  -1  -2   6 7201.37 479.654   5
  -2   1   6 8010.19 485.373   5
   1   2   6 5968.69 458.626   5
   2  -1   6 6863.98 486.333   5
  -2   1  -6 6942.80 473.342  67
  -1  -2  -6 6734.96 458.481  67
  -2   1   6 6370.83 508.363  44
  -2   1   7 3211.30 332.661   5
  -1  -2   7 3835.52 376.458   5
   2  -1   7 3676.01 375.673   5
  -2   1   7 3169.79 387.473  44
  -2   1  -7 4227.99 389.505  67
  -1  -2  -7 3718.27 361.809  67
   1   2   8 71729.5 2640.06  25
  -1  -2  -8 70946.1 2399.63  62
   1   2  -8 76053.7 2431.07  62
   1   2  -8 74238.1 2427.50  63
   2  -1  -8 73501.0 2413.87  62
  -2   1  -8 75863.0 2600.50  67
  -2   1  -8 73371.0 2390.18  62
  -2   1  -8 72758.4 2424.79  63
  -2   1   8 78160.0 2402.25  33
  -2   1   8 71766.3 2366.26  29
  -1  -2   8 70816.2 2355.48  29
   1   2   8 76145.6 2434.02  33
   2  -1   8 74726.4 2616.72   5
  -1  -2   8 75368.7 2582.68   5
  -2   1   8 73270.3 2546.01   5
   1   2   9 4655.41 501.798  25
  -1  -2   9 4257.85 461.367   5
   2  -1   9 5621.17 582.971   7
   1   2  -9 5048.99 408.399  62
   2  -1  -9 4740.62 397.726  62
   1   2  -9 5380.60 418.443  63
  -2   1  -9 5130.13 402.443  62
  -1  -2  -9 5104.54 407.622  62
  -2   1  -9 4280.77 390.087  63
  -1  -2   9 4872.95 384.502  29
   1   2   9 5209.44 415.813  33
  -2   1   9 4470.09 373.436  29
  -2   1   9 5437.08 409.075  33
   1   2 -10 138.436 98.6857  62
  -2   1 -10 264.977 119.397  62
   2  -1 -10 258.376 108.931  66
  -1  -2 -10 173.786 88.6842  62
   1   2 -10 208.670 103.990  63
   2  -1 -10 278.345 117.325  62
  -2   1 -10 212.116 105.702  63
   1   2  10 278.825 129.479  33
  -2   1  10 261.668 121.529  33
  -2   1  10 223.847 107.859  29
  -1  -2 -11 1503.07 226.702  62
   1   2 -11 1480.91 219.509  63
   1   2 -11 1545.13 216.208  66
  -2   1 -11 1472.95 223.159  63
   2  -1 -11 1709.98 239.245  62
   2  -1 -11 1791.52 241.054  66
   1   2 -11 1520.23 226.347  62
  -2   1 -11 1369.92 214.674  62
   1   2  11 1550.55 231.742  33
  -2   1  11 1371.68 220.618  33
   2  -1 -12 8087.29 489.474  66
   1   2 -12 7930.22 476.643  66
  -1  -2 -12 9282.07 528.446  62
   1   2 -12 8083.59 496.556  63
  -2   1 -12 8785.68 506.809  62
   2  -1 -12 8417.21 509.114  62
  -2   1 -12 8391.44 505.362  63
   1   2 -12 8569.55 509.601  62
  -2   1  12 8597.00 508.517  33
   1   2  12 8749.25 514.709  33
  -2   1 -13 37.1776 60.3486  66
   1   2 -13-19.8882 53.7286  62
  -1  -2 -13 165.653 74.5683  62
  -2   1 -13 154.453 69.5294  63
   1   2 -13 54.2619 67.1442  66
   2  -1 -13 103.588 64.6178  62
  -2   1 -13 154.002 67.1263  62
  -1  -2 -13 36.0373 60.7055  66
   2  -1 -13 94.1193 69.8768  66
  -2   1  13 39.4569 68.7927  33
   0   2   0 162350. 4485.19  25
   0   2   0 169301. 4531.72  23
   2   0   0 160221. 4452.71  25
   0   2   0 157521. 4445.31  12
   0   2   0 162268. 4459.70  11
   0   2   0 166953. 4530.08  49
   0   2   0 164241. 4541.06  48
   0   2   0 166800. 4514.35  45
   2   0   0 164048. 4497.57  42
   2   0   0 164436. 4525.43   3
   2   0   0 164212. 4516.52   7
   2   0   0 166650. 4502.45   8
   0   2   0 166363. 4443.57   8
   2   0   0 164863. 4517.44   2
   0  -2  -1 198546. 5416.41  67
   0   2  -1 188273. 5410.90  67
   2   0   1 205494. 5475.76   7
   0  -2  -1 203451. 5401.33   1
   0  -2   1 190976. 5419.94   5
   2   0   1 202126. 5472.36   2
   2   0   1 203141. 5463.44   3
   0   2   1 201006. 5448.01  10
   2   0   1 199823. 5456.46   9
   0   2  -1 206058. 5453.77  23
   0   2   1 204151. 5440.55  25
   0   2   1 199264. 5478.67  23
   2   0   1 200069. 5422.41  25
   0   2  -1 204472. 5474.34  40
   0   2   1 189601. 5369.88  43
   0   2   1 199975. 5487.83  44
   0   2   1 197574. 5438.82  12
  -2   0   1 201254. 5426.35  11
  -2   0   1 199083. 5433.06  12
   0   2  -2 21395.7 723.741  67
   0  -2  -2 22457.5 729.152  67
  -2   0  -2 22145.6 728.363  60
   2   0   2 22116.8 746.450   7
  -2   0   2 21025.3 701.629   5
   0   2   2 21829.5 696.325   5
   2   0   2 23152.4 748.100   2
   0   2   2 21407.4 733.449  10
  -2   0   2 20654.5 683.556  10
   0  -2   2 21572.7 721.102   5
  -2   0   2 21239.4 696.931  12
  -2   0   2 21008.1 722.347  44
   0   2  -2 22960.5 750.988  40
   2   0  -2 21064.9 705.269  43
   2   0   2 20506.6 665.972  39
   0   2  -2 20735.3 674.958  23
   0   2   2 22217.4 718.328  25
   0   2   2 21844.2 719.564  23
   0  -2   3 143025. 4176.42   5
   0   2   3 145140. 4148.76   5
   0  -2   3 146248. 4236.77   4
   2   0   3 150120. 4190.19   2
  -2   0   3 149406. 4155.17   6
  -2   0   3 145264. 4119.46  10
   2   0   3 149524. 4180.13   5
  -2   0   3 145024. 4156.07   5
   2   0   3 149285. 4134.01   1
   0  -2  -3 152225. 4192.94  67
   0   2  -3 148012. 4186.79  67
   0   2  -3 139086. 4178.60  40
   2   0  -3 145120. 4132.83  43
  -2   0   3 146538. 4140.31  12
   0   2  -4 179859. 5422.78  40
   0  -2  -4 200492. 5452.66  67
   0   2  -4 202427. 5455.85  67
  -2   0  -4 197764. 5443.37  67
   0   2   4 186136. 5413.39   5
  -2   0   4 197605. 5416.76   5
   2   0   4 182345. 5443.66   5
  -2   0   4 189065. 5359.12  10
   2   0   4 181605. 5423.86   2
  -2   0   4 185079. 5412.70   6
   0  -2   4 194384. 5450.75   5
   0  -2   4 192549. 5485.70   4
  -2   0  -5 54952.9 1891.32  67
   0  -2  -5 60104.9 1901.88  67
   0   2  -5 59899.3 1900.31  67
   0  -2   5 58884.9 1923.54   4
   0  -2   5 60344.4 1904.16   5
   2   0   5 52118.5 1889.28   5
  -2   0   5 55147.4 1851.53   6
  -2   0   5 55900.0 1865.91   5
   0   2   5 54607.4 1864.08   5
  -2   0  -6 8909.82 546.496  67
   0  -2   6 8594.77 528.292   5
   0   2   6 8460.79 527.884   5
  -2   0   6 8152.69 512.409   5
   2   0   6 9680.02 580.488   5
   0  -2   6 8619.59 527.229   4
  -2   0  -7 16439.1 858.924  67
   2   0   7 17004.4 886.078   5
   0   2   7 15875.2 842.723   5
  -2   0   7 16518.6 835.342   5
   0  -2   7 17809.7 869.264   5
   0   2  -8 28232.1 1134.64  62
  -2   0  -8 29816.0 1308.53  67
   0  -2  -8 28054.7 1140.45  62
   0   2  -8 29988.2 1142.56  64
   2   0  -8 28166.6 1153.02  62
   0   2  -8 28396.2 1154.78  63
  -2   0  -8 28143.1 1155.49  63
  -2   0  -8 29286.2 1149.96  62
  -2   0   8 28618.7 1123.40  29
  -2   0   8 28207.5 1117.65  33
   0   2   8 29472.5 1155.08  33
   0  -2   8 28381.4 1276.20   5
  -2   0   8 29307.1 1275.57   5
   0   2   8 28712.8 1287.66   5
   2   0   9 17692.3 1099.17   7
   0  -2   9 17290.8 990.581   5
  -2   0   9 18850.3 1001.76   5
   0   2   9 18285.0 1035.16  25
   0   2  -9 17883.2 861.040  62
  -2   0  -9 19823.1 895.774  62
   0   2  -9 19793.8 904.120  63
   2   0  -9 18154.6 880.998  62
  -2   0  -9 18658.7 886.527  63
   0  -2  -9 16970.8 849.337  62
  -2   0   9 17745.0 844.429  29
   0   2   9 19874.3 897.137  33
  -2   0   9 19964.0 876.012  33
   0   2   9 21282.9 1230.21  44
   0   2 -10 4469.80 383.877  62
   0   2 -10 4646.90 398.931  63
  -2   0 -10 4160.66 376.714  62
   0  -2 -10 4284.31 384.653  62
  -2   0 -10 4318.60 384.942  63
   2   0 -10 4264.90 385.534  62
   2   0 -10 4414.33 376.557  66
   0   2  10 4500.06 391.303  33
  -2   0  10 4021.07 360.969  29
  -2   0  10 4555.29 381.185  33
   2   0 -11 577.761 150.603  62
   2   0 -11 499.098 138.357  66
   0   2 -11 843.258 170.872  62
   0   2 -11 634.308 156.851  63
  -2   0 -11 585.731 147.206  63
  -2   0 -11 295.682 126.346  62
   0  -2 -11 832.468 170.201  62
   0   2  11 463.336 149.690  33
  -2   0  11 526.477 142.918  33
   0   2 -12 1095.84 180.436  63
   2   0 -12 1017.57 173.267  62
   0  -2 -12 773.607 160.776  62
   0  -2 -12 1015.06 166.447  66
   0   2 -12 888.039 155.066  66
   0   2 -12 828.092 158.955  62
  -2   0 -12 925.299 165.310  62
   2   0 -12 904.451 162.400  66
  -2   0  12 662.494 147.057  33
   0   2  12 932.484 177.835  33
  -2   0 -13 1124.46 148.391  66
   2   0 -13 1100.67 148.249  66
  -2   0 -13 1280.97 162.133  62
   0  -2 -13 1356.41 160.006  66
   0   2 -13 1023.55 143.552  62
   0   2 -13 953.582 137.162  66
   2   0 -13 1037.80 149.243  62
   0  -2 -13 1256.60 166.849  62
   0   2 -13 1021.53 142.185  63
   0   2  13 764.715 136.196  33
  -1   2   0-3.68747 15.5694  25
   2   1   0 39.9801 24.1131  25
   1  -2   0-3.00048 12.0803  42
   2   1   0-9.91310 40.8883  39
   2   1   0-6.11703 21.3250  42
   2   1   0 6.81881 23.7712  38
  -1   2   0 34.6929 27.9303  40
   1  -2   0-8.10403 28.2512   1
   1  -2   0-6.27408 21.8725   4
   2   1   0 29.1636 26.2503   7
   2   1   0 7.56732 31.2132   8
  -2  -1   1 358.838 44.0928  12
  -1   2   1 338.989 54.0918  11
  -2  -1   1 415.702 40.4635  11
  -1   2   1 374.460 55.1037  12
  -1   2  -1 381.892 46.7846  60
  -2  -1  -1 440.585 61.0938  60
  -1   2   1 339.764 42.9680  25
   2   1  -1 380.767 57.6485  25
   2   1   1 305.946 50.6264  25
  -2  -1   1 309.790 32.7637  45
   2   1   1 314.363 52.7909  49
  -1   2   1 426.499 59.2652  48
   2   1  -1 298.589 67.5334  39
   2   1  -1 340.232 65.1122  38
  -1   2  -1 317.371 61.3833  40
   2   1   1 500.477 71.0532  39
   2   1  -1 375.117 62.5706  43
   1  -2   1 425.988 73.6086   1
   2   1   1 282.106 56.1686   2
   1  -2  -1 376.275 37.6486   2
   1  -2  -1 325.608 53.1419   3
   2   1   1 534.989 73.5555   9
   1  -2   1 443.278 50.5257   7
  -1   2   1 521.485 38.6909   5
   2   1   1 369.493 65.0362   7
   2   1   1 417.419 60.1930   3
   2   1  -1 358.231 64.7754   8
   1  -2   1 248.564 65.3108   4
   1  -2   1 416.996 53.5618   5
  -2  -1  -2 3653.30 206.711  60
   1  -2   2 3429.56 236.141   4
  -1   2   2 3393.29 199.359  10
  -1   2   2 3409.08 187.438   6
  -1   2   2 3858.35 187.180   5
   1  -2  -2 3433.28 171.618   3
   2   1   2 3444.24 196.472   2
   1  -2   2 3796.02 213.208   5
  -2  -1   2 3162.14 190.021   5
   2   1   2 3250.91 163.473   3
   2   1   2 3599.44 213.976   7
  -2  -1   2 3427.44 161.540  10
  -1   2   2 3642.31 204.682  12
  -2  -1   2 3300.25 172.393  12
   2   1   2 3714.56 184.084  39
   2   1  -2 3762.72 235.938  38
   2   1  -2 3722.03 220.013  39
   2   1  -2 3743.80 217.320  43
  -1   2   2 3132.51 229.040  44
   2   1   2 3848.67 211.352  25
  -1   2  -2 3409.34 168.151  23
   1  -2   3 70377.3 2082.14   5
   1  -2   3 66470.0 2131.18   4
  -1   2   3 67713.9 2054.25  10
  -1   2   3 66698.3 2036.75   5
   2   1   3 68425.3 2033.44   2
  -1   2   3 70935.5 2052.22   6
  -2  -1   3 68428.6 2057.22   5
  -2  -1   3 69577.4 2049.55   6
  -1   2  -3 67236.0 2056.71  67
   2   1  -3 69602.6 2076.93  43
  -1   2   3 68810.2 2158.74  44
   2   1  -3 66784.4 2029.37  39
  -1   2   3 69139.4 2070.84  12
   2   1  -4 12793.0 576.185  43
   2   1  -4 12220.3 592.011  38
  -1   2   4 13415.7 577.975   5
   1  -2   4 13367.2 632.423   4
   1  -2   4 14840.8 625.815   5
  -2  -1   4 12762.4 569.929   6
  -1   2   4 13164.4 578.686  10
  -2  -1   4 12691.4 579.471   5
  -1   2  -4 13409.1 594.014  67
  -2  -1  -4 12924.4 587.830  67
   2   1  -5 3703.16 305.706  38
  -2  -1   5 3821.29 313.430   5
   1  -2   5 3837.98 325.657   4
   1  -2   5 4549.90 336.975   5
  -1   2   5 3997.85 305.891   5
  -1   2  -5 3398.60 292.504  67
  -2  -1  -5 3728.78 310.659  67
   1  -2   6 2344.43 274.715   5
   1  -2   6 3049.63 304.167   4
  -1   2   6 2266.04 257.771   5
  -2  -1   6 2131.33 258.523   5
  -2  -1  -6 2697.06 286.173  67
  -1   2  -6 2218.66 259.004  67
  -1   2   7 19925.4 1087.76  44
  -1   2   7 19513.7 921.341   5
   1  -2   7 21512.5 975.574   5
  -2  -1   7 18474.0 928.418   5
  -2  -1  -7 18608.9 937.253  67
  -1   2  -7 19421.0 936.933  67
  -1   2   8 5774.63 484.694   5
  -2  -1   8 5325.96 469.666   5
   1  -2   8 5189.16 467.996   5
   2   1  -8 5286.21 411.805  62
  -1   2  -8 5768.19 408.420  64
  -2  -1  -8 4901.94 388.740  62
  -2  -1  -8 5823.96 497.655  67
   1  -2  -8 4635.65 373.426  62
  -1   2  -8 5893.15 419.721  63
  -1   2  -8 5337.33 389.920  62
  -1   2   8 5478.48 571.623  44
  -2  -1   8 5116.60 378.779  29
  -2  -1   8 5593.60 394.515  33
  -1   2   8 5173.41 387.375  33
  -1   2   8 5219.93 379.314  29
  -2  -1   9 912.292 215.366   5
   1  -2   9 2092.12 318.241   5
   2   1   9 1799.18 337.358   7
  -1   2   9 1543.18 275.382  25
   2   1   9 1130.81 254.913  25
  -1   2  -9 1614.92 233.972  63
   2   1  -9 1951.97 255.363  62
   1  -2  -9 1447.70 214.465  62
  -2  -1  -9 1471.71 220.651  62
  -1   2  -9 1365.53 207.151  62
  -2  -1   9 1210.34 198.457  29
  -1   2   9 1422.05 210.285  29
  -1   2   9 1938.14 254.027  33
  -2  -1   9 1591.66 217.498  33
  -1   2   9 1223.51 289.659  44
   1  -2 -10 1055.09 189.915  62
  -1   2 -10 720.394 159.993  62
  -2  -1 -10 802.198 173.124  62
   2   1 -10 675.572 161.282  62
  -1   2 -10 1162.81 201.597  63
   2   1 -10 644.138 154.713  66
  -1   2  10 1110.84 199.696  33
  -2  -1  10 638.998 150.781  29
  -2  -1  10 432.750 140.564  33
   2   1 -11 3108.96 309.880  66
   2   1 -11 2814.85 315.004  62
   1  -2 -11 3068.76 319.763  62
   1  -2 -11 3071.72 304.506  66
  -1   2 -11 2995.92 306.589  62
  -1   2 -11 2993.68 312.613  63
  -2  -1 -11 3400.38 335.145  62
  -1   2  11 3450.13 334.579  33
  -2  -1 -12 3620.84 321.889  62
  -1   2 -12 3539.16 315.021  63
   2   1 -12 3534.77 318.303  62
   2   1 -12 3183.47 288.682  66
   1  -2 -12 3025.70 297.732  62
   1  -2 -12 2960.86 279.927  66
  -1   2 -12 3765.01 312.809  62
  -1   2  12 3683.27 318.090  33
  -1   2 -13 1572.30 176.477  63
  -2  -1 -13 1538.31 181.538  62
   2   1 -13 1534.77 180.577  62
  -1   2 -13 1784.91 180.977  66
  -2  -1 -13 1767.54 181.082  66
   2   1 -13 1672.01 179.583  66
   1  -2 -13 1657.68 183.021  62
  -1   2 -13 1764.03 180.983  62
   1  -2 -13 1447.97 164.787  66
  -1   2  13 1666.49 189.042  33
   2   2   0 1179.43 105.214  25
  -2   2   0 1363.69 135.099  45
  -2   2   0 1344.65 92.8545  49
   2   2   0 1428.57 72.5044  44
  -2   2   0 1362.44 107.828  40
   2   2   0 1308.05 127.905  39
   2   2   0 1253.67 91.6396  42
   2  -2   0 1350.20 93.8013  42
   2  -2   0 1429.71 78.3632   8
   2   2   0 1463.10 118.113   8
   2  -2   0 1439.25 114.921   2
  -2   2   1 172917. 4664.09  11
  -2   2   1 170463. 4655.16  12
  -2  -2  -1 167908. 4635.16  60
  -2   2  -1 170620. 4637.41  60
   2   2   1 168732. 4691.25  49
   2   2  -1 172089. 4697.41  48
  -2   2   1 168536. 4736.09  45
   2   2   1 168936. 4667.40   9
   2   2   1 171409. 4649.51   7
   2  -2   1 170320. 4702.58   2
   2  -2   1 169972. 4597.86   9
   2   2  -1 171905. 4675.36   8
   2  -2   1 170576. 4718.85   1
  -2   2   1 149936. 4570.90   5
   2  -2   1 166216. 4644.80   7
   2  -2  -1 170812. 4682.20   3
   2  -2  -1 169561. 4619.05   2
   2   2  -1 169019. 4714.29  39
   2   2  -1 166929. 4693.21  43
  -2   2   1 167231. 4564.25  25
   2   2  -1 170294. 4662.10  25
   2   2   1 172339. 4665.90  25
   2  -2   2 52193.2 1538.83   5
   2  -2   2 50753.3 1563.91   7
   2  -2  -2 51395.0 1559.74   3
  -2   2   2 52672.0 1564.82  10
   2  -2   2 51996.7 1632.75   1
  -2  -2   2 52804.6 1569.23   5
  -2   2   2 48363.0 1517.82   5
   2   2   2 53480.8 1573.58   7
   2   2   2 53423.6 1584.96   9
  -2   2   2 51365.6 1560.89  12
   2   2  -2 52331.2 1616.35  43
   2   2  -2 51635.4 1591.73  39
  -2   2   2 50490.6 1635.60  44
   2   2  -2 53129.6 1606.90  38
   2   2   2 52264.9 1576.61  25
  -2   2   3 50795.1 1596.19   6
  -2  -2   3 50977.7 1591.44   6
   2  -2   3 49021.8 1673.93   1
  -2   2   3 50732.0 1584.71   5
  -2  -2   3 52440.6 1617.16   5
   2   2   3 54212.9 1654.89   7
   2  -2   3 50687.8 1610.27   5
   2  -2   3 52907.2 1638.42   7
   2  -2   3 47206.4 1677.07   4
  -2   2   3 54243.8 1612.87  10
  -2   2   3 50612.1 1606.84  12
  -2   2   3 49462.7 1690.55  44
   2   2  -3 53115.6 1653.61  38
   2   2  -3 53339.0 1678.81  43
   2   2   3 53532.9 1640.40  25
   2   2   4 135985. 3964.30  25
  -2   2  -4 138079. 3929.74  67
  -2  -2  -4 134935. 3927.25  67
  -2   2   4 136825. 3918.68  10
  -2   2   4 139779. 3904.15   5
  -2  -2   4 136796. 3938.24   5
  -2  -2   4 136351. 3916.05   6
  -2   2   4 133046. 3904.35   6
   2  -2   4 124631. 3988.22   1
   2  -2   4 130445. 3934.38   5
   2  -2   4 125830. 4000.03   4
  -2   2   4 137732. 4056.15  44
   2   2  -4 140030. 3980.69  43
   2   2  -4 131771. 3945.62  38
  -2   2   4 132295. 3924.61  12
   2  -2   5 81819.8 2605.75   5
  -2   2   5 81583.5 2557.17  10
  -2   2   5 84636.0 2558.37   5
  -2  -2   5 79915.2 2587.57   5
   2   2   5 80763.9 2639.46  25
  -2   2   5 80046.9 2721.01  44
   2   2  -5 85130.1 2614.16  43
  -2   2  -5 84517.4 2602.31  67
  -2  -2  -5 80399.5 2586.78  67
   2  -2   6 56417.0 1961.60   2
  -2  -2   6 55730.8 1918.02   5
   2  -2   6 56637.9 1932.60   5
   2   2   6 49453.0 1928.85  25
  -2   2   6 55731.2 2053.44  44
  -2   2  -6 52839.3 1882.50  67
  -2  -2  -6 52360.6 1882.88  67
  -2  -2  -7 20665.8 988.720  67
  -2   2  -7 20113.9 886.272  63
  -2   2  -7 19905.6 973.080  67
   2  -2   7 22346.0 1031.59   5
  -2  -2   7 22061.4 1016.59   5
   2   2   7 18950.4 1014.81  25
  -2   2   7 19742.2 1094.65  44
   2   2   7 19618.0 883.840  33
  -2   2   7 20578.0 859.093  33
  -2   2  -8 22692.3 1094.79  67
  -2   2  -8 22054.1 979.917  63
  -2   2  -8 21495.4 952.706  64
  -2  -2  -8 21015.4 1071.49  67
   2  -2  -8 23478.3 980.187  62
  -2  -2  -8 21149.4 963.898  62
   2   2  -8 23654.1 1007.92  62
   2   2  -8 23624.1 1005.76  63
   2   2   8 20624.4 1168.73   7
   2  -2   8 22439.0 1198.63   7
   2  -2   8 22360.4 1112.37   5
  -2  -2   8 23174.5 1111.07   5
   2   2   8 23576.7 1185.27  25
  -2   2   8 23620.5 1256.32  44
  -2   2   8 22049.7 949.155  33
  -2   2   8 21808.1 929.776  29
  -2  -2   8 20841.7 917.986  29
   2   2   8 24292.5 1015.69  33
   2   2   9 25237.5 1375.69   7
   2  -2   9 27939.8 1433.02   7
  -2  -2   9 28162.1 1314.70   5
   2   2   9 27222.6 1360.26  25
   2   2  -9 28024.9 1170.46  62
  -2  -2  -9 27740.2 1162.17  62
  -2   2  -9 28351.9 1169.62  63
   2   2  -9 26849.1 1157.88  63
   2  -2  -9 27156.1 1137.99  62
  -2  -2   9 27170.6 1108.09  29
  -2   2   9 26559.4 1102.12  29
   2   2   9 25143.3 1140.58  33
  -2   2   9 28429.7 1138.48  33
  -2   2 -10 2500.68 294.435  63
   2  -2 -10 2564.05 281.915  66
  -2   2 -10 2428.84 277.117  62
   2   2 -10 2260.05 280.029  63
   2  -2 -10 2624.97 289.842  62
  -2  -2 -10 2048.57 267.759  62
   2   2 -10 1854.68 262.504  62
   2   2 -10 2367.50 273.897  66
   2   2  10 2581.22 305.147  33
  -2   2  10 2369.07 290.270  33
   2   2 -11 416.787 125.923  63
   2   2 -11 133.241 94.9959  62
   2  -2 -11 119.215 89.1684  66
  -2   2 -11 212.366 94.7782  62
   2   2 -11 385.795 113.480  66
  -2   2 -11 100.986 85.9018  63
   2  -2 -11 292.342 124.182  62
  -2  -2 -11 332.056 123.372  62
   2   2  11 228.366 121.214  33
  -2   2  11 258.406 123.489  33
   2   2 -12 1579.99 200.797  66
  -2   2 -12 1258.35 193.086  63
  -2  -2 -12 1580.91 210.199  62
   2  -2 -12 1734.43 207.577  66
   2   2 -12 1629.12 216.557  62
   2  -2 -12 1611.43 210.023  62
  -2   2  12 1729.38 220.935  33
  -2   2 -13 1100.29 141.167  66
   2  -2 -13 1160.06 145.498  66
  -2  -2 -13 1135.68 144.641  66
  -2   2 -13 1051.05 146.884  63
   2   2 -13 1174.73 146.842  66
   2   2 -13 1065.71 145.213  62
   2  -2 -13 1290.16 159.197  62
  -2  -2 -13 1188.61 152.535  62
  -2   2  13 1677.65 183.937  33
   2   3   0 56.8583 45.7731  25
   2   3   0-11.0734 31.5177  43
   3  -2   0-18.9349 30.7240  42
   2   3   0-10.5332 35.4730   8
   3  -2   0 119.832 61.0127   2
   3  -2   0 60.4362 63.7852   3
  -3   2   1 2267.72 165.349  11
  -3   2   1 2468.90 171.228  12
   2   3   1 2327.12 194.696  23
   2   3  -1 2529.19 175.245  25
   2   3   1 2310.54 170.272  25
  -3   2   1 2281.63 195.123  45
   2   3  -1 2052.89 184.698  48
   2   3   1 2155.71 186.350  49
   3  -2  -1 2556.69 161.553  42
   2   3  -1 2333.16 184.148  43
   2   3   1 2455.47 163.453  44
   3  -2   1 2261.67 183.357   2
   3  -2   1 1850.32 154.237   7
   3  -2  -1 2375.80 161.442   2
   2   3   1 2067.18 156.699   9
   2   3   1 2163.39 142.072   7
   3  -2  -1 2265.51 187.711   3
  -3   2   2 93.0645 54.8826  12
  -3   2   2 79.3945 53.3107  11
  -3   2  -2 237.442 66.1440  60
  -3   2   2 154.897 69.7448  45
   2   3   2 73.4777 59.6553  49
   3  -2   2 65.8787 40.8089   9
  -2  -3   2 156.564 55.1262   5
   2   3   2 35.1866 39.5639   7
   3  -2  -2 154.100 72.1056   3
   3  -2   2 170.549 76.3101   2
   3  -2   2 76.1119 59.3702   1
  -2  -3   2 60.1301 38.3356   6
   3  -2   2 73.9174 51.5834   7
   2   3   2 81.7508 50.6138   9
   2   3  -2 55.5897 55.3608  43
   2   3   2 28.5412 46.3660  25
   2   3   2 81.4939 60.5275  23
   3  -2   3 132256. 3995.25   2
   2   3   3 134945. 3889.43   7
  -2  -3   3 138177. 3894.71   5
  -3   2   3 136399. 3883.72  10
   3  -2   3 134436. 3981.24   1
  -2  -3   3 131595. 3853.24   6
  -3   2   3 134905. 3863.54   6
   3  -2   3 134385. 3931.02   7
  -3   2   3 135900. 3885.80  12
  -3   2   3 134514. 3987.87  44
   2   3  -3 133742. 3977.16  43
   2   3   3 136548. 3919.71  25
   2   3   4 5654.21 372.377  25
  -2  -3  -4 4804.14 331.764  67
  -2  -3   4 5406.74 358.339   5
   3  -2   4 5585.94 382.964   7
  -3   2   4 5551.37 344.319   6
  -2  -3   4 6411.56 359.183   6
   3  -2   4 5027.64 397.209   2
   3  -2   4 5202.09 350.833   5
   3  -2   4 5152.00 384.947   1
   2   3   4 5743.68 380.539   7
  -3   2   4 6287.97 362.550  10
   2   3  -4 5431.92 390.494  43
  -3   2   4 6202.02 432.594  44
  -3   2   4 5794.05 362.124  12
  -3   2   5 24.8105 63.2008  10
   3  -2   5 202.212 107.225   5
   3  -2   5 69.0349 98.2702   7
   3  -2   5 35.7083 85.0626   2
  -2  -3   5 28.4162 72.3749   5
  -3   2   5 127.957 79.8225   6
   2   3   5 123.671 88.0276  25
  -3   2   5 37.8939 83.5738  44
   2   3  -5 62.5629 79.6660  43
  -3   2  -5 27.8191 70.8556  67
   3  -2   6 7910.94 564.603   2
   3  -2   6 8475.04 556.396   5
  -2  -3   6 7334.98 523.254   4
   3  -2   6 6650.12 541.791   7
  -2  -3   6 7121.56 511.760   5
   2   3   6 6396.95 507.102  25
   2   3  -6 7958.56 520.398  43
  -3   2   6 6909.73 558.854  44
  -3   2  -6 7350.04 505.046  67
  -2  -3  -6 7373.55 493.655  67
  -3   2  -7 15674.1 756.595  64
   2   3  -7 17818.6 818.312  63
  -3   2  -7 15258.4 766.354  63
   2   3  -7 16780.4 794.728  62
  -2  -3  -7 16310.3 842.103  67
   3  -2  -7 17782.7 782.306  66
  -3   2  -7 16500.8 875.002  67
   2   3   7 15670.5 934.047   7
   3  -2   7 17120.2 995.893   7
  -2  -3   7 17165.3 889.219   5
   2   3   7 15189.4 897.388  25
  -3   2   7 17341.5 748.338  34
  -3   2   7 15802.6 728.474  29
  -3   2   7 17001.9 758.214  33
   2   3   7 15647.0 785.279  33
  -2  -3   8 277.832 150.497   5
   3  -2   8 551.321 191.174   7
   2   3   8 340.633 177.202   7
   2   3   8 477.127 178.727  25
   2   3  -8 168.050 91.1277  62
  -3   2  -8 280.083 108.797  64
  -3   2  -8 276.711 124.802  67
  -3   2  -8 265.751 123.553  63
   3  -2  -8 303.308 102.478  66
  -2  -3  -8 357.443 120.872  62
   3  -2  -8 471.437 129.895  62
   2   3  -8 379.169 124.374  63
  -3   2   8 280.284 107.348  29
   2   3   8 175.144 104.892  33
  -3   2   8 435.372 125.558  33
   3  -2  -9 7527.87 503.180  66
  -3   2  -9 6532.64 574.531  67
  -2  -3  -9 7869.04 527.581  62
   2   3  -9 7610.27 526.247  63
   2   3  -9 7975.31 533.899  62
   2   3  -9 7314.50 480.451  66
  -3   2  -9 7099.38 510.328  63
   3  -2  -9 6966.62 492.257  62
   3  -2   9 6234.28 644.417   7
  -2  -3   9 6336.25 573.563   5
   2   3   9 6852.28 707.420  44
   2   3   9 6582.56 620.087  25
  -2  -3   9 6575.86 458.259  29
  -3   2   9 7738.27 497.479  29
  -3   2   9 7472.52 493.106  33
   2   3   9 7619.94 535.870  33
  -2  -3 -10 70.3764 89.5821  62
   2   3 -10 143.504 102.113  63
  -3   2 -10 181.079 103.080  63
   2   3 -10 35.3459 77.9286  62
   3  -2 -10-34.2324 68.8981  62
   3  -2 -10-96.9025 87.2197  66
   2   3 -10 91.4299 67.1937  66
   2   3  10-36.7581 109.730  33
  -3   2  10 62.7063 74.6643  29
  -3   2  10 297.309 126.147  33
   2   3 -11 1532.39 209.996  66
   2   3 -11 1816.80 241.331  63
   2   3 -11 1663.35 232.777  62
  -3   2 -11 1599.00 232.607  63
   3  -2 -11 1354.79 204.984  66
   3  -2 -11 1863.00 241.879  62
  -2  -3 -11 1679.59 234.968  62
   2   3  11 1882.51 254.365  33
  -3   2  11 1598.26 233.397  33
   2   3 -12 1084.32 168.323  63
   2   3 -12 1006.94 150.662  66
   2   3 -12 998.520 162.127  62
   3  -2 -12 1358.56 188.133  62
  -3   2 -12 1242.60 179.236  63
  -2  -3 -12 1105.15 173.096  62
   3  -2 -12 948.056 154.934  66
   2   3  12 760.906 153.822  33
  -3   2  12 1103.66 179.223  33
   2   3 -13 3027.81 226.724  63
  -2  -3 -13 2770.02 225.699  62
   2   3 -13 2388.94 209.089  62
  -3   2 -13 2441.45 214.808  63
   3  -2 -13 2845.64 223.778  62
  -3   2 -13 2994.35 219.634  66
   2   3  13 2904.61 227.347  33
  -3   2  13 3370.06 254.036  33
   1   3   0 135089. 3778.60  48
   1   3   0 131524. 3670.15  45
   1   3   0 134463. 3750.45  23
   1   3   0 132289. 3697.70  25
   1   3   0 131180. 3687.84  43
   3  -1   0 128102. 3691.30  42
   3  -1   0 133221. 3724.56   2
   1   3   0 130039. 3656.20   8
   3  -1   0 131291. 3678.56   8
   3  -1   0 131584. 3719.45   7
   3  -1   0 132986. 3752.02   3
  -3   1   1 45993.4 1382.75  11
   1   3  -1 45740.0 1419.11  23
   1   3   1 46021.6 1389.43  25
   1   3   1 46412.1 1440.77  23
   1   3  -1 46035.0 1396.99  25
   1   3   1 46589.1 1452.68  49
  -3   1   1 44720.7 1427.96  45
   1   3  -1 47027.6 1463.33  48
   1   3  -1 45960.0 1431.16  43
   1   3   1 45251.4 1404.63  44
   3  -1   1 46706.2 1419.21   7
   3  -1   1 46614.7 1442.15   3
   1   3   1 45521.4 1355.50   9
   3  -1  -1 44334.2 1433.11   3
   3  -1   1 47203.6 1434.53   2
   3  -1   1 44927.3 1370.95   9
  -3   1  -2 811.192 109.451  60
   3  -1  -2 837.253 119.876   3
  -1  -3   2 978.135 106.102   5
  -3   1   2 930.685 94.8679   5
   3  -1   2 874.460 114.302   7
   3  -1   2 1139.43 135.207   2
   3  -1   2 987.031 112.684   9
  -3   1   2 838.873 98.4284  11
  -3   1   2 868.585 101.916  12
   1   3  -2 1145.68 140.779  43
   1   3   2 828.382 124.201  44
   1   3   2 882.976 111.075  25
   1   3   2 933.992 118.598  23
   1   3   3 16721.0 653.336  25
  -1  -3  -3 15667.2 628.241  67
  -3   1   3 15396.7 611.324   5
   3  -1   3 17013.4 689.646   7
  -1  -3   3 16559.1 645.789   5
  -3   1   3 16612.2 620.286  10
   3  -1   3 17711.6 715.907   2
  -3   1   3 15452.7 676.374  44
   1   3  -3 16406.6 657.444  40
  -3   1   3 15756.0 627.145  12
   1   3   4 30980.9 1133.99  25
  -1  -3  -4 30691.0 1105.21  67
  -3   1   4 31107.0 1099.49   6
  -1  -3   4 31267.4 1121.94   5
   3  -1   4 29975.9 1177.25   2
  -3   1   4 30484.4 1090.83   5
   3  -1   4 30951.9 1180.47   7
  -3   1   4 32044.1 1086.27  10
  -3   1   4 31592.0 1181.80  44
   1   3  -4 30463.4 1177.36  43
   1   3  -4 29961.9 1107.94  40
  -3   1   4 31715.8 1099.74  12
  -1  -3   5 8840.22 506.843   5
  -3   1   5 7940.31 449.105  10
  -1  -3   5 8297.52 518.064   4
  -3   1   5 9255.36 500.798   6
  -3   1   5 8022.04 471.112   5
   3  -1   5 8349.15 535.129   2
   3  -1   5 8929.74 565.111   7
   1   3   5 7952.37 507.252  25
   1   3  -5 8348.40 510.927  43
  -3   1   5 7191.59 514.460  44
  -3   1  -5 9110.58 513.710  67
  -1  -3  -5 7990.35 470.744  67
  -1  -3   6 140.169 83.5148   4
  -3   1   6 87.9178 79.2027   5
  -1  -3   6 98.3966 88.6266   5
   3  -1   6 177.505 113.021   7
   1   3   6 257.700 132.583  25
   1   3  -6 230.102 102.546  43
  -3   1  -6 172.465 82.2084  67
  -1  -3  -6 60.6176 54.6630  67
   3  -1  -7 1602.28 214.528  62
   1   3  -7 1926.78 238.878  63
  -3   1  -7 1671.61 218.034  63
  -3   1  -7 1483.41 242.170  67
  -1  -3   7 1541.06 247.328   5
   3  -1   7 1554.11 281.118   7
  -3   1   7 1598.11 236.705   5
   1   3   7 2249.52 308.611  25
   1   3   7 1902.88 222.240  34
  -3   1   7 2244.44 240.610  33
  -3   1   7 1785.36 209.983  29
   1   3   7 1723.98 226.629  33
  -3   1  -8 1985.14 241.279  62
   1   3  -8 1843.19 236.761  62
   1   3  -8 1944.87 249.301  63
   3  -1  -8 1918.99 243.755  66
   3  -1  -8 1762.51 237.417  62
  -1  -3  -8 1996.06 247.217  62
  -3   1  -8 1599.01 271.963  67
  -3   1  -8 2012.91 251.315  63
  -1  -3   8 1329.56 247.316   5
   3  -1   8 1169.41 269.954   7
   1   3   8 1971.82 308.998  25
   1   3   8 1671.26 343.719  44
   1   3   8 2167.08 263.709  33
   1   3   8 1637.76 217.962  34
  -3   1   8 1721.16 224.253  33
  -3   1   8 1697.89 221.360  29
  -3   1  -9 5791.11 457.618  63
   1   3  -9 6071.06 453.869  62
   3  -1  -9 6244.01 452.435  66
  -3   1  -9 6247.09 450.008  62
   3  -1  -9 6575.82 477.577  62
  -1  -3  -9 5401.73 432.203  62
  -3   1  -9 5487.24 523.786  67
   1   3  -9 6042.69 466.257  63
   3  -1   9 6271.83 642.728   7
  -1  -3   9 5918.58 545.158   5
   1   3   9 5651.64 637.890  44
   1   3   9 5692.21 557.810  25
   1   3   9 6322.02 475.907  33
  -3   1   9 7777.53 491.602  33
  -3   1   9 6205.71 441.478  29
   1   3 -10-35.7278 64.3143  63
  -1  -3 -10 172.362 107.481  62
  -3   1 -10 36.2068 72.8696  63
  -3   1 -10 65.4557 83.3170  62
   1   3 -10-34.2360 87.1564  62
   3  -1 -10-35.2864 77.7954  62
   3  -1 -10 66.1292 84.1743  66
   1   3  10 36.0477 91.7685  33
  -3   1  10-32.8241 97.9852  33
  -3   1  10-32.0970 86.6676  29
  -3   1 -11 4475.47 377.684  63
  -3   1 -11 3980.11 348.677  62
  -1  -3 -11 3558.74 342.850  62
   1   3 -11 3441.18 311.360  66
   1   3 -11 3704.41 339.809  62
   3  -1 -11 3228.54 326.414  62
   3  -1 -11 3827.27 342.100  66
   1   3 -11 4010.18 361.711  63
   1   3  11 3953.10 369.023  33
  -3   1  11 4759.73 382.813  33
   1   3 -12 54.1323 64.4536  63
  -3   1 -12-27.1460 73.2990  63
   1   3 -12-25.7705 61.3682  62
  -3   1 -12 50.3825 75.1999  62
   3  -1 -12-25.1332 63.9829  66
   3  -1 -12-27.2040 64.7818  62
  -1  -3 -12-22.7628 79.3490  66
  -1  -3 -12 80.6307 80.2318  62
   1   3  12 109.333 92.0508  33
  -3   1  12-26.3964 75.1305  33
   3  -1 -13-17.4803 54.5021  66
  -1  -3 -13 18.9091 51.0582  62
  -3   1 -13-18.3777 40.5175  63
  -3   1 -13-17.2225 53.6983  66
   1   3 -13 18.3799 46.7910  63
   3  -1 -13 18.9564 48.2587  62
   1   3 -13 52.0773 46.8730  62
   1   3  13 150.121 77.3984  33
  -3   1  13-18.7168 60.7403  33
   0   3   0-16.7435 19.9382  12
   0   3   0-12.3124 42.9210  49
   0   3   0 41.5608 49.8771  48
   0   3   0-10.7065 37.3231  45
   0   3   0-12.1951 49.0886  23
   0   3   0 15.9512 33.6715  25
   3   0   0 79.8453 27.3982  25
   3   0   0 28.4708 50.5349  38
   3   0   0 37.4568 38.6246  42
   3   0   0-22.1536 53.6898   2
   3   0   0-11.2187 46.2733   7
   0   3   0 22.3741 28.4809  10
   0   3   0 17.9511 18.5654   8
   3   0   0 60.7834 61.8965   3
   3   0   0-9.69661 42.7570   8
   0   3   1 329751. 9101.22  12
  -3   0   1 332762. 9102.54  11
   0   3   1 328543. 9183.83  23
   0   3  -1 335333. 9154.33  23
   3   0   1 334925. 9078.65  25
   0   3   1 332120. 9113.27  25
  -3   0   1 335526. 9122.14  45
   0   3   1 330444. 9188.91  48
   0   3   1 335820. 9199.12  49
   0   3   1 321685. 9045.66  43
   3   0   1 343753. 9066.50  38
   0   3   1 334769. 9180.80  44
   0  -3  -1 335897. 9089.35   1
   0   3   1 339969. 9060.92   9
   3   0   1 331966. 9165.12   3
   3   0   1 337224. 9168.69   2
   3   0  -1 334503. 9151.63   8
   3   0  -1 337851. 9186.55   3
   3   0   1 342612. 9170.08   7
   0  -3   1 321499. 9076.14   5
   0   3   1 329110. 9114.87  10
   3   0   1 335023. 9141.46   9
   0   3  -2 183.358 48.8988  67
  -3   0  -2 182.708 57.9971  60
   0   3   2 346.917 76.1783  10
   3   0   2 208.607 66.7753   9
   3   0   2 207.642 73.4735   7
   3   0   2 250.361 76.4881   2
   3   0   2 373.920 81.5572   3
   0  -3   2 305.028 72.4143   5
  -3   0   2 300.833 60.2204   5
  -3   0   2 261.298 53.6686  11
  -3   0   2 269.980 60.1349  12
   0   3   2 330.284 91.5175  44
   0   3   2 199.462 56.0003  25
   0   3  -2 294.265 59.5131  23
   0   3   2 276.219 76.6394  23
   3   0   2 242.861 60.1604  25
   0   3   3 110667. 3248.15  25
   0   3   3 111098. 3248.53  23
   0  -3  -3 115209. 3251.15  67
   0   3  -3 112893. 3247.13  67
   0  -3   3 111223. 3258.18   5
   0   3   3 111760. 3275.86  10
   0  -3   3 108682. 3357.00   4
  -3   0   3 112209. 3197.00  10
   3   0   3 114231. 3321.58   7
  -3   0   3 109073. 3233.92   5
   3   0   3 112294. 3303.88   2
   0   3   3 114981. 3375.87  44
   0   3  -3 111651. 3298.34  40
  -3   0   3 112910. 3220.22  12
   0   3   4 603.827 118.494  25
   0  -3  -4 736.451 121.598  67
   0   3  -4 732.753 128.271  67
  -3   0   4 763.859 123.534   6
   3   0   4 711.474 143.507   7
   3   0   4 585.946 129.651   2
   0  -3   4 953.228 159.941   4
  -3   0   4 706.284 122.470   5
  -3   0   4 451.041 94.6895  10
   0  -3   4 743.995 133.844   5
   0   3  -4 716.875 136.157  40
  -3   0   4 848.131 121.491  12
   0  -3   5 3736.46 339.150   4
   0  -3   5 4386.87 338.619   5
   3   0   5 3333.00 338.034   7
  -3   0   5 3943.51 313.129   5
  -3   0   5 3361.50 292.573   6
   0   3   5 3866.31 327.026  25
   0   3  -5 3765.19 315.791  40
  -3   0  -5 4271.49 336.609  67
   0  -3   6 412.492 131.186   5
  -3   0   6 463.974 139.495   5
   3   0   6 490.044 155.559   7
   0  -3   6 315.943 118.568   4
   0   3   6 348.764 129.743  25
  -3   0  -6 172.587 98.6599  67
   0   3  -7 30768.0 1197.26  63
  -3   0  -7 30874.4 1328.11  67
  -3   0  -7 28874.7 1183.70  63
   3   0  -7 31673.2 1216.11  62
   0   3  -7 30394.6 1171.17  64
   3   0   7 29297.9 1430.46   7
   0  -3   7 32022.7 1304.71   5
  -3   0   7 30705.4 1277.87   5
   0   3   7 29146.9 1313.26  25
   0   3   7 32034.7 1499.57  44
   0   3   7 29942.8 1146.28  34
  -3   0   7 32650.0 1177.34  33
   0   3   7 31289.4 1191.72  33
  -3   0   7 29792.5 1147.53  29
  -3   0  -8 519.959 165.009  67
   0   3  -8 266.844 103.727  64
   3   0  -8 328.286 114.774  62
  -3   0  -8 427.244 125.806  63
  -3   0  -8 183.137 99.4416  62
   0   3  -8 383.772 122.439  63
   3   0  -8 488.177 129.106  66
   0  -3  -8 235.367 102.934  62
   0  -3   8 347.808 141.362   5
  -3   0   8 755.997 185.401   5
   3   0   8 61.4099 135.674   7
   0   3   8 386.699 157.111  25
   0   3   8 65.7155 132.550  44
  -3   0   8 396.245 119.809  29
   0   3   8 280.986 119.543  33
   0   3   8 410.744 123.544  34
  -3   0   8 457.714 136.529  33
   3   0  -9 11282.6 649.969  62
   3   0  -9 10005.4 604.390  66
  -3   0  -9 10689.9 749.388  67
   0  -3  -9 9897.04 602.160  62
  -3   0  -9 10267.2 629.872  63
   0   3  -9 11114.4 641.322  63
  -3   0  -9 10082.5 608.190  62
   0  -3   9 10290.5 723.097   5
   3   0   9 10272.3 829.154   7
  -3   0   9 11174.1 738.857   5
   0   3   9 10862.7 887.244  44
   3   0   9 11571.2 793.144  25
   0   3   9 10436.8 752.256  25
  -3   0   9 11555.9 625.172  29
   0   3   9 10194.4 615.385  33
  -3   0   9 10969.2 615.989  33
   3   0 -10 3995.76 377.362  62
   0   3 -10 4323.77 373.471  62
   0  -3 -10 4084.61 370.112  62
  -3   0 -10 4669.54 400.121  62
  -3   0 -10 4424.45 397.080  63
   0   3 -10 4459.72 398.343  63
   3   0 -10 4692.76 391.493  66
  -3   0  10 3744.65 354.344  29
  -3   0  10 4271.62 372.609  33
   0   3  10 4308.65 392.083  33
   3   0 -11 526.200 147.879  66
  -3   0 -11 425.111 128.823  63
   0   3 -11 602.291 148.000  63
   0   3 -11 308.815 104.651  62
  -3   0 -11 542.085 141.086  62
   0  -3 -11 224.344 104.658  62
   3   0 -11 369.549 132.318  62
  -3   0  11 767.500 170.732  33
   0   3  11 568.740 153.982  33
   3   0 -12 585.431 138.715  62
   0   3 -12 582.816 133.513  63
   0  -3 -12 646.649 132.807  66
   0   3 -12 810.924 145.700  66
   3   0 -12 946.083 157.222  66
  -3   0 -12 818.659 151.503  62
  -3   0 -12 684.630 141.471  63
   0  -3 -12 778.849 155.922  62
   0   3  12 556.291 138.407  33
  -3   0  12 693.595 143.768  33
  -3   0 -13 2031.90 194.486  62
  -3   0 -13 2070.37 191.603  66
   0  -3 -13 1892.05 192.953  62
   0   3 -13 2030.21 198.921  63
   3   0 -13 1906.24 194.321  62
   3   0 -13 1868.07 186.031  66
  -3   0  13 1925.30 191.193  33
   0   3  13 1772.30 192.706  33
  -1   3   0 512034. 14154.2  11
  -1   3   0 506288. 14136.9  12
  -1   3   0 525263. 14210.7  49
  -1   3   0 555576. 14260.3  45
   3   1   0 518949. 14150.8  25
  -1   3   0 521775. 14236.8  23
  -1   3   0 521666. 14135.5  25
   3   1   0 515997. 14180.7  42
   3   1   0 501131. 14259.2  39
   3   1   0 548562. 14192.3  38
   1  -3   0 529251. 14215.9   1
   3   1   0 519428. 14213.0   7
   3   1   0 527644. 14208.5   8
   1  -3   0 509118. 14175.4   4
  -1   3   1 133665. 3852.85  12
  -1   3  -1 142763. 3910.67  23
   3   1   1 142984. 3865.10  25
   3   1  -1 136427. 3852.64  25
  -1   3   1 138980. 3835.84  25
  -1   3   1 134203. 3915.24  48
  -1   3  -1 143914. 3932.34  40
   3   1   1 142469. 3936.17  39
   3   1  -1 129288. 3957.50  39
   3   1  -1 137103. 3934.40  38
   1  -3   1 133331. 3939.73   4
   3   1   1 143360. 3919.67   7
  -1   3   1 136590. 3870.75  10
   1  -3   1 141237. 3960.78   1
   3   1   1 135014. 3893.22   3
   3   1   1 139815. 3912.78   2
   3   1  -1 141325. 3917.80   8
   3   1   1 138965. 3909.69   9
   3   1   2 3914.94 247.564   7
  -3  -1   2 3743.12 221.248   5
   1  -3   2 4017.59 278.727   4
  -1   3   2 3625.88 226.079  10
  -1   3   2 3845.06 205.622   6
   3   1   2 3568.73 209.933   3
   3   1   2 3747.44 241.131   9
   1  -3   2 3566.67 218.471   5
   3   1   2 3612.70 231.465   2
  -1   3  -2 4019.93 213.557  67
  -3  -1  -2 4208.25 241.928  60
   3   1   2 3920.33 224.663  25
  -1   3  -2 3848.97 214.202  23
  -1   3   2 3615.04 203.320  25
  -1   3   2 3407.93 220.724  48
   3   1   2 3832.02 212.427  49
  -1   3   2 3763.82 269.767  44
   3   1  -2 3368.68 256.964  38
  -1   3  -2 4507.93 275.897  40
   3   1  -2 3450.01 251.890  39
   3   1   2 3926.46 224.710  39
  -1   3   2 4245.55 233.798  12
  -3  -1   2 4039.04 201.032  12
  -1   3   3 26955.2 931.998  25
   3   1   3 28796.0 969.451  25
  -1   3   3 27256.4 969.999  23
  -1   3  -3 28142.8 952.102  67
   3   1   3 28110.3 971.162   2
   3   1   3 28435.3 1005.52   7
   1  -3   3 25621.5 1043.63   4
  -3  -1   3 28580.6 957.492   5
   1  -3   3 27937.1 970.526   5
  -1   3   3 27807.6 966.821  10
  -1   3   3 27989.6 1055.13  44
   3   1  -3 25478.4 1015.45  38
   3   1  -3 25955.0 966.835  39
  -1   3  -3 27394.3 1016.99  40
   3   1  -3 27290.8 976.700  43
  -3  -1   3 27150.9 905.419  12
  -1   3   3 26038.5 951.272  12
  -1   3  -4 64536.2 2039.07  67
  -1   3  -4 61614.5 2094.11  40
   3   1  -4 64667.3 2050.97  43
   3   1  -4 62512.1 2107.93  38
  -1   3   4 65616.2 2182.28  44
   3   1   4 65709.4 2130.37   7
  -3  -1   4 63884.4 2040.66   5
   1  -3   4 65619.0 2152.33   4
  -3  -1   4 65688.3 2029.00   6
  -1   3   4 63180.8 2043.55  10
   1  -3   4 69188.0 2079.26   5
   3   1   4 66404.2 2080.07  25
  -1   3   4 62692.1 2019.54  25
  -3  -1  -5 138.272 74.8024  67
  -1   3  -5 89.1775 75.8036  40
  -1   3   5 79.2028 100.912  44
   3   1  -5 149.446 100.755  38
   1  -3   5 213.437 99.1076   5
   3   1   5 246.445 118.648   7
  -3  -1   5 76.2013 60.6482   6
  -3  -1   5 79.9749 83.2352   5
  -1   3   5 182.919 88.1135  25
   3   1   5 60.7288 98.6378  25
  -3  -1  -6 3489.44 345.479  67
  -1   3  -6 3983.98 336.878  67
  -1   3  -6 4566.61 383.279  40
  -1   3   6 3620.27 408.358  44
   3   1  -6 4154.48 365.732  38
  -3  -1   6 4006.94 359.075   5
   1  -3   6 3598.55 357.529   4
   3   1   6 3532.23 394.772   7
   1  -3   6 3248.67 319.816   5
   3   1   6 3653.84 366.720  25
  -1   3   6 3381.83 336.733  25
   1  -3   7 606.289 177.393   5
   1  -3   7 324.366 126.660   4
  -3  -1   7 348.700 139.709   5
   3   1   7 107.528 128.269   7
  -3  -1  -7 371.330 134.123  67
  -3  -1  -7 320.231 120.330  63
   3   1  -7 426.278 122.810  62
  -1   3  -7 538.631 127.819  63
  -1   3  -7 428.404 120.751  64
  -1   3   7 284.904 145.270  44
  -1   3   7 211.049 92.2950  33
  -3  -1   7 254.305 91.8900  33
  -3  -1   7 223.406 95.1123  29
  -1   3   7 170.660 88.1223  34
   3   1   7 181.287 129.234  25
  -1   3   7 280.827 130.427  25
   1  -3   8 43.6948 96.8611   5
   3   1   8 307.254 156.764   7
  -3  -1   8 398.347 154.619   5
  -1   3  -8 669.301 149.400  63
  -1   3  -8 541.277 138.377  64
   3   1  -8 336.115 99.6732  66
   1  -3  -8 260.665 104.761  62
  -3  -1  -8 588.975 150.509  63
  -3  -1  -8 423.594 147.094  67
   3   1  -8 677.310 152.739  62
  -1   3   8 521.987 185.987  44
  -1   3   8 510.979 140.937  33
  -3  -1   8 372.411 118.588  33
  -3  -1   8 339.469 111.444  29
  -1   3   8 380.663 120.316  34
   3   1   8 308.529 139.214  25
   3   1   9 66.3687 119.476   7
   1  -3   9 146.090 131.494   5
  -3  -1   9 48.8292 138.984   5
   3   1   9 55.5535 111.812  25
  -1   3  -9 103.919 108.008  63
  -3  -1  -9 34.5846 93.3909  62
  -1   3  -9 194.983 97.0153  64
   1  -3  -9 31.9582 70.4663  62
  -3  -1  -9-51.2878 79.9625  67
   3   1  -9 98.1135 88.3147  66
   3   1  -9 72.3291 86.1267  62
  -3  -1  -9 139.826 94.3953  63
  -3  -1   9 123.847 100.483  29
  -1   3   9 33.2648 99.3066  33
  -3  -1   9 31.0447 83.8334  33
  -1   3   9-143.227 111.647  44
   1  -3 -10 498.287 134.169  62
  -1   3 -10 463.907 136.716  63
   3   1 -10 362.981 122.956  66
  -3  -1 -10 631.916 155.191  62
  -3  -1 -10 313.164 121.798  63
   3   1 -10 437.109 135.628  62
  -3  -1  10 351.581 135.384  29
  -1   3  10 311.102 132.460  33
  -3  -1  10 412.190 124.885  33
  -3  -1 -11 32.5532 71.7711  62
   3   1 -11 33.6639 74.2199  62
   1  -3 -11 83.9898 71.2739  66
   3   1 -11-30.5122 86.8462  66
   1  -3 -11 31.4895 56.6868  62
  -1   3 -11-33.5824 67.5893  63
  -3  -1  11 29.6114 79.9573  33
  -1   3  11 32.8094 88.5925  33
  -3  -1 -12 3136.63 287.253  62
   3   1 -12 3180.22 295.634  62
   3   1 -12 2979.97 272.608  66
  -1   3 -12 2448.54 240.824  66
   1  -3 -12 2913.48 275.691  62
  -1   3 -12 3336.71 297.142  63
   1  -3 -12 2712.99 253.930  66
  -1   3  12 3091.70 295.142  33
  -3  -1  12 2941.78 271.585  33
  -3  -1 -13 583.529 111.295  62
   1  -3 -13 783.046 118.456  62
  -3  -1 -13 638.974 109.215  66
  -1   3 -13 615.645 112.360  63
   3   1 -13 819.231 118.802  66
   3   1 -13 580.623 110.297  62
  -1   3  13 758.929 128.801  33
   3   2   0-20.5903 37.0679  25
  -2   3   0 10.1599 31.6809  49
  -2   3   0-34.2350 48.7228  45
   3   2   0 86.0669 37.5211  42
  -2   3   0 22.0900 40.9911  40
   3   2   0-16.1040 63.1819  39
   2  -3   0 42.0298 50.4413   1
   2  -3   0-10.5652 39.2108   2
  -2   3   0 41.1472 41.4090  11
   3   2   0 62.8970 45.2913   8
  -2   3   1 52539.1 1619.32  11
  -2   3   1 53492.3 1608.58  12
  -2   3  -1 53553.9 1566.66  60
   3   2   1 53983.9 1618.31  25
   3   2  -1 54752.5 1618.99  25
  -2   3   1 53992.6 1714.87  45
   3   2  -1 56037.5 1612.60  42
  -2   3  -1 54222.4 1665.55  40
   3   2  -1 52234.2 1695.49  39
   3   2  -1 54480.2 1661.99  38
   3   2   1 56573.9 1682.47  39
   3   2   1 54142.7 1635.20   7
   2  -3   1 52534.5 1685.79   1
   2  -3  -1 52388.9 1639.01   3
   3   2  -1 53703.0 1649.30   8
   3   2   1 53426.0 1646.57   9
  -2   3   2 5369.88 282.312  12
  -3  -2  -2 4915.65 274.470  60
   3   2   2 5195.56 290.100  49
  -2   3  -2 5200.03 265.965  23
   3   2   2 5097.95 281.246  25
   3   2  -2 5100.64 315.087  38
  -2   3  -2 5178.60 321.611  40
   3   2  -2 4849.54 309.543  39
   3   2  -2 5986.68 331.852  43
  -2   3   2 4939.00 279.449  10
  -3  -2   2 5176.90 283.033   5
   2  -3   2 4681.90 258.641   7
  -2   3   2 5001.83 246.902   6
   2  -3   2 4793.78 320.129   4
   2  -3   2 5104.96 331.951   1
   3   2   2 5285.70 298.864   9
   3   2   2 5345.45 296.444   7
   3   2   3 14681.7 601.963  25
  -2   3   3 14674.4 589.402  12
   3   2  -3 14578.6 605.922  39
  -2   3   3 13459.1 668.915  44
   3   2  -3 13470.0 623.640  38
   3   2  -3 14899.1 638.702  43
  -3  -2   3 13287.5 573.986   5
   3   2   3 15097.6 618.563   7
   3   2   3 13693.8 602.375   9
   2  -3   3 13452.5 572.897   7
   2  -3   3 12470.7 647.297   1
  -2   3   3 12681.2 541.622   6
  -2   3   3 13652.7 586.057  10
   2  -3   3 12516.1 643.513   4
   3   2   4 12965.1 638.794   7
  -2   3   4 12861.0 586.491  10
  -3  -2   4 11861.2 579.260   5
   2  -3   4 12284.7 656.696   4
   2  -3   4 12467.0 597.603   7
  -3  -2   4 12432.2 569.472   6
   2  -3   4 12801.9 594.565   5
  -2   3   4 11937.8 553.930   6
   2  -3   4 10588.7 632.038   1
  -2   3  -4 12138.2 569.113  67
   3   2   4 13443.1 618.949  25
   3   2  -4 13107.7 630.082  43
   3   2  -4 11275.2 602.647  38
  -2   3   4 11942.0 665.376  44
  -2   3   4 12444.9 589.171  12
   3   2   5 784.831 166.082  25
  -3  -2  -5 975.249 173.694  67
  -2   3  -5 1423.54 195.942  67
   3   2  -5 1493.80 205.528  43
  -2   3   5 1177.69 216.010  44
   3   2  -5 1796.19 229.746  38
   2  -3   5 1609.20 213.336   5
   2  -3   5 1300.40 217.411   4
   3   2   5 1375.42 224.963   7
  -3  -2   5 1414.74 187.096   6
  -3  -2   5 1276.81 195.988   5
   2  -3   5 1548.52 234.131   1
  -2   3   5 1346.90 184.413  10
   3   2   6 39.5571 79.6863  25
  -2   3  -6 191.384 90.8524  67
  -3  -2  -6 69.1025 69.6223  67
  -2   3  -6 182.735 109.153  40
  -2   3   6 147.622 132.913  44
  -3  -2   6 174.658 94.3839   5
   3   2   6 179.642 134.109   7
   2  -3   6 168.436 100.620   5
   3   2   7 3562.81 438.600   7
   2  -3   7 4044.09 400.847   5
  -3  -2   7 4446.35 418.309   5
   2  -3   7 3938.08 418.560   2
   3   2   7 3783.10 421.676  25
  -2   3  -7 4076.65 338.593  64
  -2   3  -7 4363.94 397.921  67
   3   2  -7 4762.83 383.281  62
  -2   3  -7 4246.79 346.100  63
   3   2  -7 5119.09 392.735  63
  -3  -2  -7 4036.07 394.564  67
   3   2  -7 4201.60 340.161  66
  -2   3   7 4240.22 331.245  34
  -2   3   7 3869.15 472.952  44
  -3  -2   7 4170.83 334.307  33
   3   2   7 3886.70 353.494  33
  -3  -2   7 4211.63 327.003  29
  -2   3   7 4725.43 351.268  33
   3   2   8 15540.9 987.630   7
   2  -3   8 14769.9 853.535   5
  -3  -2   8 14244.2 857.878   5
   3   2   8 13672.2 889.529  25
   3   2  -8 14664.3 734.077  66
  -3  -2  -8 14420.8 848.084  67
  -2   3  -8 14400.1 732.961  64
   3   2  -8 15293.5 781.452  62
  -2   3  -8 14389.6 747.687  63
   3   2  -8 14517.9 759.312  63
  -2   3   8 14476.9 988.448  44
  -2   3   8 13896.4 697.185  34
   3   2   8 14531.9 769.196  33
  -3  -2   8 14250.3 705.266  29
  -3  -2   8 14062.7 707.612  33
  -2   3   8 15742.1 742.407  33
  -3  -2   9 557.091 193.941   5
   3   2   9 197.978 146.221   7
   3   2   9 744.114 230.860  25
  -2   3  -9 562.515 149.134  63
   3   2  -9 356.740 121.231  66
  -3  -2  -9 677.868 173.539  62
  -3  -2  -9 301.019 143.536  67
   3   2  -9 638.858 157.174  63
  -2   3  -9 633.233 147.676  64
   2  -3  -9 632.833 141.687  66
   3   2  -9 591.222 166.929  62
  -3  -2   9 731.735 160.674  33
  -2   3   9 850.442 182.066  33
   3   2   9 840.942 192.440  33
  -3  -2   9 396.695 126.702  29
  -2   3   9 683.865 149.713  34
  -2   3   9 554.852 142.292  29
  -2   3   9 354.901 169.654  44
   3   2 -10 1129.16 196.174  66
   3   2 -10 901.115 177.990  63
  -3  -2 -10 678.258 165.476  62
  -2   3 -10 1038.01 194.692  63
   2  -3 -10 855.712 171.753  62
   2  -3 -10 821.750 163.724  66
   3   2 -10 657.903 156.047  62
   3   2  10 963.671 201.962  33
  -2   3  10 1183.82 207.782  33
  -3  -2  10 717.010 165.256  29
   2  -3 -11 948.628 164.640  66
   3   2 -11 894.197 180.576  62
  -2   3 -11 766.625 166.194  63
   2  -3 -11 705.069 150.656  62
   3   2 -11 1055.75 174.868  66
  -3  -2 -11 1041.85 191.536  62
  -2   3  11 1284.36 211.864  33
   2  -3 -12 5401.50 373.415  62
  -2   3 -12 5400.22 389.032  63
  -3  -2 -12 5653.21 390.165  62
   3   2 -12 4623.17 342.318  66
   3   2 -12 4608.74 360.224  62
   2  -3 -12 5376.77 351.952  66
  -2   3  12 5317.58 384.435  33
  -2   3 -13 1193.22 151.122  63
  -3  -2 -13 1592.63 169.070  62
  -3  -2 -13 1353.00 147.503  66
   3   2 -13 1344.86 157.211  62
  -2   3  13 1670.77 180.432  33
   3   3   0 32873.4 1067.73  25
  -3   3   0 33105.2 1055.42  40
   3   3   0 32084.1 1072.62   8
   3  -3   0 32243.6 1122.19   3
   3  -3   0 31891.7 1063.39   2
  -3   3   1 2889.66 199.259  12
  -3   3   1 2621.05 192.287  11
  -3  -3  -1 2770.61 180.021  60
  -3   3  -1 2966.30 186.204  60
   3   3   1 3252.38 212.517  25
   3   3  -1 2648.77 195.644  25
   3   3  -1 2577.53 218.702  48
  -3   3   1 3277.38 259.544  45
   3   3  -1 2707.45 237.672  39
   3  -3  -1 2829.59 174.612  42
  -3   3  -1 2757.19 217.960  40
   3   3  -1 2426.24 166.933  42
   3  -3   1 2514.61 179.058   7
   3   3   1 3016.37 211.794   8
   3   3  -1 3624.37 232.514   8
   3   3   1 2523.50 182.087   7
   3  -3  -1 2697.10 217.676   3
   3  -3   1 2998.79 224.805   2
  -3   3   2 74220.1 2178.54  12
  -3   3   2 71721.5 2177.63  11
  -3   3  -2 70865.9 2145.23  60
  -3  -3  -2 69530.0 2140.71  60
   3   3   2 72685.8 2233.35  49
   3   3  -2 74950.1 2231.92  48
  -3   3   2 71994.9 2292.48  45
   3  -3   2 73974.0 2293.77   1
   3   3   2 71138.9 2191.36   9
  -3  -3   2 73648.2 2184.69   5
   3  -3   2 68564.8 2159.92   7
   3  -3  -2 72468.5 2202.16   3
   3  -3   2 73003.1 2271.05   2
   3   3   2 73015.5 2170.87   7
   3   3  -2 74770.3 2263.63  43
   3   3  -2 73779.5 2259.24  39
   3   3   2 72737.2 2191.35  25
   3   3   3 3315.47 253.617  25
   3  -3   3 2924.70 234.799   7
   3  -3   3 2874.75 281.344   1
   3  -3   3 2707.07 280.589   2
  -3   3   3 3121.25 224.117   6
  -3   3   3 2647.96 224.158  10
   3   3   3 2889.57 235.872   7
  -3  -3   3 2931.17 234.346   5
   3   3   3 3090.89 254.391   9
  -3  -3   3 2997.40 219.812   6
   3   3   3 3237.83 271.561  49
   3   3  -3 3091.46 279.011  43
   3   3  -3 3183.82 257.478  39
  -3   3   3 3234.69 246.773  12
   3  -3   4 6621.50 475.708   2
   3   3   4 6423.04 422.702   9
   3   3   4 6650.25 426.968   7
  -3   3   4 6144.40 370.652   6
  -3  -3   4 5986.54 368.341   6
  -3  -3   4 6142.62 392.630   5
  -3   3   4 6380.74 392.608  10
   3  -3   4 6385.63 461.998   1
   3  -3   4 6321.34 408.453   7
  -3   3   4 6133.52 389.959  12
   3   3  -4 5783.29 422.362  43
  -3   3   4 5644.08 450.168  44
   3   3  -4 5896.24 408.137  38
   3   3   4 6313.83 410.429  25
  -3  -3   5 242.969 98.6293   5
  -3   3   5 155.282 80.7762   6
   3  -3   5 101.845 80.9257   7
   3   3   5 140.915 83.9721   7
  -3  -3   5 104.464 81.5102   6
  -3   3   5 194.698 93.7419  10
   3  -3   5 240.748 119.835   2
   3  -3   5 154.624 120.582   1
   3   3   5 164.057 83.6108  25
   3   3  -5 92.5227 83.3570  38
  -3   3   5 254.777 126.812  44
   3   3  -5 408.178 126.284  43
  -3   3  -5 84.6260 71.9064  67
  -3  -3  -5 56.3574 50.8582  67
   3  -3   6 6122.60 510.951   7
   3   3   6 5772.55 504.597   7
   3  -3   6 6555.01 534.109   2
  -3  -3   6 6502.28 494.718   5
  -3   3   6 6613.66 470.240  10
   3   3   6 5643.13 483.418  25
   3   3  -6 7035.44 508.002  43
  -3   3   6 5962.57 540.268  44
  -3   3  -6 7141.11 491.900  67
  -3  -3  -6 5820.09 452.458  67
   3   3  -7 1614.42 231.459  63
  -3  -3  -7 1043.62 204.449  67
   3   3  -7 1753.33 233.521  62
  -3   3  -7 1453.27 206.562  64
  -3   3  -7 1489.07 237.584  67
  -3   3  -7 1392.45 201.694  63
  -3  -3   7 1132.18 228.101   5
   3   3   7 1464.98 291.224   7
   3  -3   7 1656.86 279.801   2
   3   3   7 1378.87 264.760  25
  -3   3  -7 1542.17 259.605  40
  -3   3   7 1302.59 268.954  44
  -3   3   7 1374.71 195.293  33
   3   3   7 975.991 190.277  33
  -3   3   7 1263.26 185.588  34
   3   3   8 614.510 214.367   7
  -3  -3   8 341.016 152.111   5
   3   3   8 121.056 109.260   9
   3   3  -8 217.918 98.4062  63
  -3   3  -8 328.650 110.978  64
  -3   3  -8 402.594 124.769  63
   3   3  -8 507.011 145.999  62
   3   3   8 334.808 142.289  33
  -3   3   8 202.559 107.694  34
  -3   3   8 475.541 131.304  33
   3   3   8 166.605 150.175  25
  -3  -3   9 148.242 99.9378  29
   3   3   9 425.070 155.602  33
  -3   3   9 64.7917 87.5779  33
  -3   3   9 122.178 99.2143  34
  -3   3   9 118.750 92.6601  29
  -3   3  -9 215.277 116.514  63
   3   3  -9 74.4669 82.1981  63
  -3   3  -9 103.439 76.1355  64
  -3  -3  -9 290.880 135.000  62
   3   3  -9 262.486 126.354  62
   3   3  -9 414.435 118.383  66
   3  -3  -9 126.066 85.2065  66
   3   3  10 259.125 137.641  33
  -3   3  10 362.885 136.337  33
  -3  -3  10 208.704 89.4124  29
  -3   3  10 388.862 129.401  29
   3   3 -10 285.585 111.631  63
  -3   3 -10 322.537 125.219  63
   3   3 -10 397.515 126.263  62
   3  -3 -10 339.633 111.489  66
  -3   3 -10 434.862 134.918  64
  -3  -3 -10 356.348 132.519  62
   3   3 -10 278.890 111.891  66
  -3   3  11 338.452 117.630  33
   3   3  11 416.023 138.253  33
   3   3 -11 286.256 114.651  62
   3  -3 -11 219.134 85.5933  66
   3   3 -11 124.679 84.3555  63
  -3   3 -11 97.6485 83.0573  63
  -3  -3 -11 317.488 114.444  62
   3   3 -11 164.120 85.4738  66
  -3  -3 -12 1006.12 162.933  62
   3  -3 -12 893.363 140.832  66
  -3   3 -12 755.583 147.835  63
   3   3 -12 806.012 136.496  66
   3   3 -12 502.141 121.518  63
   3   3 -12 964.853 155.589  62
   3   3  12 533.430 126.983  33
  -3   3  12 758.899 152.373  33
  -3   3  12 770.634 142.437  41
  -3   3 -13 17.3824 46.9356  63
   3   3 -13-16.0658 38.2582  62
  -3  -3 -13-16.9223 40.2978  62
  -3   3  13 17.2559 53.8021  33
   3   4   0 16.8302 50.2416  25
   3   4   0-16.1293 48.1492   8
   4  -3   0 17.1314 61.6777   2
   4  -3   0-44.3299 86.9594   3
  -4   3   1 9688.85 453.800  12
  -4   3   1 10349.5 469.604  11
   3   4  -1 10591.3 478.485  25
   3   4   1 10217.9 469.202  25
   3   4  -1 10588.0 533.989  48
  -4   3   1 10597.9 545.069  45
   3   4  -1 9320.47 476.987  43
   4  -3  -1 9441.68 428.547  42
   4  -3   1 9282.28 512.910   3
   4  -3   1 9536.05 453.146   7
   4  -3  -1 9746.08 505.999   3
   3   4  -1 10038.4 462.674   8
   4  -3   1 9169.96 483.778   2
   3   4   1 10014.9 465.462   8
  -4   3   2 8679.25 433.853  11
  -4   3   2 8411.60 432.008  12
  -4   3  -2 8767.91 422.331  60
  -4   3   2 9014.63 512.016  45
   3   4   2 8928.29 487.694  49
   3   4  -2 9172.07 495.377  48
   4  -3   2 8348.49 431.820   7
   4  -3   2 8878.63 493.823   2
   4  -3  -2 9360.92 481.581   3
  -3  -4   2 7937.98 417.802   5
   3   4   2 8150.53 431.055   9
   4  -3  -2 8733.98 414.507  42
   3   4  -2 7628.46 462.412  43
   3   4   2 9100.55 450.620  25
   3   4   3 3294.67 268.695  25
  -4   3   3 3185.40 257.189  10
  -3  -4   3 3400.65 262.380   5
   4  -3   3 3168.71 321.822   2
   3   4   3 2881.92 250.521   9
   4  -3   3 2995.07 260.554   7
   3   4   3 3042.46 289.123  49
  -4   3   3 2735.91 290.873  45
   3   4  -3 3124.97 300.281  43
  -4   3   3 3381.37 266.020  12
   3   4   4 13727.2 708.696  25
  -4   3   4 16281.9 720.940  10
   4  -3   4 14671.0 735.596   7
  -4   3   4 15000.1 682.819   6
   4  -3   4 14193.0 801.240   2
   3   4   4 16914.0 758.128   9
  -3  -4   4 16479.2 739.719   5
   3   4   4 15366.6 792.378  49
   3   4  -4 15109.7 790.753  43
  -4   3   4 17505.1 744.753  12
  -4   3  -5 3188.12 313.992  67
   3   4   5 3578.16 350.060  25
   4  -3   5 3734.28 366.255   7
   3   4   5 3242.68 341.067   9
  -4   3   5 3831.46 327.828   6
   4  -3   5 3858.65 408.257   2
  -4   3   5 4919.14 372.824  10
  -3  -4   5 3990.73 357.769   5
   3   4   5 3919.66 404.684  49
   3   4  -5 3832.23 372.753  43
  -4   3   5 3436.25 325.219  12
  -4   3  -6 3162.05 335.020  67
  -4   3  -6 2611.90 269.393  64
   3   4  -6 2870.13 300.950  63
   3   4   6 2884.29 354.378  25
   3   4   6 2190.64 316.181   9
  -4   3   6 2905.85 314.353  10
   4  -3   6 2759.49 352.438   7
   4  -3   6 3660.72 420.241   2
  -3  -4   6 2688.99 322.937   5
   3   4   6 2778.65 328.560  47
  -4   3   6 2652.33 263.774  34
   3   4  -6 2718.44 330.531  43
   3   4   6 2482.95 283.540  33
   4  -3   7 2954.59 393.413   2
  -3  -4   7 2618.66 350.979   4
   3   4   7 3667.81 438.179   9
  -3  -4   7 4076.46 425.256   5
  -4   3  -7 2870.94 301.246  64
  -4   3  -7 2623.60 338.183  67
  -4   3  -7 3144.09 314.980  63
   3   4  -7 3543.96 353.676  63
   3   4  -7 3268.45 335.654  62
   3   4   7 3221.31 402.623  25
  -4   3   7 3802.77 326.315  34
  -4   3   7 3618.57 316.923  33
   3   4   7 2827.84 323.089  33
   3   4   8 7710.08 674.650   9
  -3  -4   8 6753.00 597.109   5
   3   4   8 5313.41 557.835  25
   3   4   8 7941.40 744.204  44
  -4   3   8 6986.16 473.575  34
  -4   3  -8 7213.43 605.311  40
   3   4   8 6495.23 510.859  33
  -4   3   8 6886.24 466.252  33
  -4   3   8 6405.42 446.736  29
  -4   3  -8 6489.14 482.210  64
   3   4  -8 7200.05 522.028  63
  -4   3  -8 6726.10 491.229  63
   3   4  -8 7299.24 515.579  62
  -4   3   9 11936.4 643.938  34
   3   4   9 12076.9 712.565  33
  -4   3   9 11176.8 619.531  29
  -4   3   9 10969.9 630.570  33
  -4   3  -9 11223.9 664.270  64
   3   4  -9 11279.1 672.457  62
   4  -3  -9 11061.0 634.281  66
  -3  -4  -9 11130.3 664.180  62
  -4   3  -9 10911.6 663.481  63
   3   4  -9 10778.2 674.112  63
  -4   3  10-32.0199 86.4637  33
  -4   3  10 118.096 88.1381  29
   3   4  10-37.4562 106.613  33
  -4   3  10 29.8409 93.0448  34
  -4   3 -10-106.672 119.750  63
  -3  -4 -10 34.6777 88.2850  62
   3   4 -10-72.2466 91.9650  63
  -4   3 -10-33.3425 84.8860  64
   3   4 -10-34.9123 83.1423  62
   4  -3 -10 154.356 96.2568  66
   3   4  11 189.763 110.305  33
  -4   3  11 86.6790 90.1535  33
  -3  -4 -11 149.836 93.5002  62
   4  -3 -11 78.8913 62.7200  66
  -4   3 -11 156.531 93.5193  63
   3   4 -11 147.505 79.7348  62
   3   4 -11 184.023 99.5936  63
   3   4  12 3916.46 303.849  16
  -3  -4 -12 3099.70 271.067  62
   3   4 -12 3566.16 286.163  63
  -4   3 -12 3783.27 302.431  63
   3   4 -12 2844.37 256.822  62
  -4   3  12 3562.01 285.196  41
   3   4  12 3553.83 294.110  33
  -4   3  12 3461.36 286.171  33
   3   4 -13 749.332 105.794  59
  -4   3 -13 617.292 99.6086  63
  -3  -4 -13 628.437 96.2966  62
  -4   3  13 499.614 92.9046  33
   2   4   0 254389. 7055.19  48
   2   4   0 243345. 7013.11  23
   2   4   0 254667. 6940.56  25
   2   4   0 246344. 6921.09  43
   4  -2   0 247746. 6915.66  42
   4  -2   0 250834. 7016.76   3
   4  -2   0 252438. 6965.44   2
   2   4   0 245713. 6898.50   8
  -4   2   1 24627.5 841.351  11
   2   4   1 23315.0 838.048  25
   2   4   1 22438.3 898.873  23
   2   4  -1 24338.2 848.196  25
   2   4  -1 24350.8 927.288  48
  -4   2   1 23531.3 907.789  45
   2   4   1 23923.3 912.194  49
   2   4  -1 23693.0 869.826  43
   4  -2  -1 23157.3 821.234  42
   4  -2   1 23288.4 858.190   7
   4  -2   1 23672.2 905.679   3
   4  -2  -1 22941.0 830.373   2
   4  -2   1 23669.3 878.149   2
   2   4   1 24036.0 817.811   8
   4  -2  -1 23135.8 892.160   3
  -4   2   2 213755. 5881.91  11
  -4   2   2 209846. 5875.07  12
  -4   2  -2 213196. 5891.22  60
   2   4   2 207980. 5893.40  25
   2   4   2 201073. 5948.99  23
   2   4   2 203285. 5974.66  49
  -4   2   2 205789. 5963.40  45
   2   4  -2 211648. 5972.29  43
  -2  -4   2 209960. 5857.57   5
   4  -2   2 205073. 5904.44   7
   4  -2   2 206038. 5968.88   2
   4  -2  -2 214912. 5946.28   3
   4  -2   2 213096. 5991.63   3
   2   4   2 207411. 5854.40   9
  -4   2   3 245.022 81.5635  12
  -4   2  -3 178.194 83.7863  60
  -4   2   3 314.364 94.4933  45
   2   4   3 193.068 86.1902  49
   2   4   3 246.317 83.7471   9
  -4   2   3 127.063 69.5569  10
  -2  -4   3 207.000 74.0557   5
   4  -2   3 431.071 115.661   7
   4  -2   3 139.913 104.006   2
   2   4   3 477.333 124.158  44
   2   4  -3 137.232 78.3338  43
   2   4   3 183.721 73.7214  25
  -4   2   4 156797. 4422.51  10
  -4   2   4 153224. 4423.01   6
   4  -2   4 145977. 4567.22   2
   2   4   4 149192. 4463.38   9
   4  -2   4 153348. 4512.76   7
  -2  -4   4 146477. 4439.39   5
  -4   2   4 155988. 4438.44  12
   2   4  -4 150915. 4553.41  43
   2   4   4 148480. 4468.82  25
   4  -2   5 30798.6 1308.16   7
  -4   2   5 30497.2 1196.79   6
   4  -2   5 27989.9 1291.55   2
  -4   2   5 32576.9 1196.93  10
  -2  -4   5 32440.4 1242.83   5
  -4   2   5 31868.9 1214.62  12
   2   4  -5 31023.1 1282.70  43
   2   4   5 30856.1 1248.30  25
  -2  -4   6 29699.9 1270.39   4
  -4   2   6 28611.2 1187.82   6
   4  -2   6 27935.8 1292.64   2
  -2  -4   6 28892.0 1225.73   5
  -4   2   6 27836.5 1157.26  10
   4  -2   6 26592.2 1294.38   7
   2   4   6 27861.6 1245.14  25
   2   4  -6 28289.5 1240.66  43
  -4   2  -6 29787.1 1237.74  67
  -4   2  -7 10060.9 583.496  64
   4  -2  -7 11195.3 603.424  66
  -4   2  -7 9748.08 588.521  63
   2   4  -7 10579.5 621.245  63
  -4   2  -7 10571.3 690.033  67
  -2  -4   7 9805.58 678.803   4
  -2  -4   7 10250.5 670.168   5
   4  -2   7 8116.42 698.374   7
   2   4   7 9119.94 678.061  25
   2   4  -7 10777.7 681.688  43
  -4   2   7 10974.0 574.064  34
   2   4   7 9940.55 795.626  44
  -4   2   7 10904.0 579.680  33
   2   4   7 10242.4 617.727  33
  -4   2   7 10596.6 566.833  29
   2   4  -8 3758.71 358.519  62
  -4   2  -8 3276.95 399.786  67
  -4   2  -8 3933.49 354.964  64
  -2  -4  -8 3288.59 330.563  62
   4  -2  -8 3702.56 344.624  66
  -4   2  -8 3311.26 347.312  63
   2   4  -8 4005.91 380.307  63
   4  -2   8 4148.71 509.388   7
  -2  -4   8 4251.72 443.596   5
   2   4   8 3808.58 502.671  44
  -4   2   8 3950.92 339.613  34
   2   4   8 3667.08 443.747  25
  -4   2   8 3921.12 340.362  29
  -4   2   8 3206.45 315.482  33
   2   4   8 4287.59 394.439  33
   4  -2  -9 26388.9 1145.36  66
  -2  -4  -9 28142.0 1181.10  62
  -4   2  -9 26789.7 1182.95  63
   2   4  -9 28900.2 1214.67  63
  -4   2  -9 27923.3 1170.37  64
   2   4  -9 26933.1 1166.97  62
  -4   2   9 27647.3 1140.52  33
  -4   2   9 27429.7 1136.02  29
   2   4   9 27977.1 1213.75  33
   4  -2 -10 4460.64 387.152  62
  -2  -4 -10 4686.50 394.827  62
  -4   2 -10 4843.46 412.975  63
   2   4 -10 4509.46 399.250  63
   2   4 -10 4040.81 370.391  62
   4  -2 -10 4206.63 368.807  66
  -4   2  10 4763.97 389.265  33
  -4   2  10 3716.46 345.791  29
   2   4  10 4169.80 402.877  33
   4  -2 -11 630.205 143.959  62
   2   4 -11 894.286 173.337  63
  -4   2 -11 583.279 140.929  63
  -2  -4 -11 334.688 117.454  62
   2   4 -11 743.409 157.009  62
   4  -2 -11 970.150 171.223  66
  -4   2  11 656.789 145.721  33
   2   4  11 654.510 162.247  33
   2   4 -12 24.7697 54.6145  63
  -4   2 -12 50.8674 60.5706  63
   4  -2 -12-23.2078 55.2704  62
   4  -2 -12 66.1050 65.7821  66
  -2  -4 -12 23.9336 60.9334  62
   2   4  12 25.2378 75.3423  33
  -4   2  12 48.5844 75.7442  33
  -2  -4 -13 3891.45 255.487  62
  -4   2 -13 3779.45 241.988  66
  -4   2 -13 3894.43 260.381  63
   2   4 -13 3703.95 251.378  63
   2   4  13 3804.66 257.206  33
  -4   2  13 3894.79 262.851  33
   1   4   0 20.1323 60.0999  48
   1   4   0 38.1994 48.6252  25
   1   4   0-17.6418 52.6655  23
   1   4   0 11.7011 37.9752  43
   4  -1   0 13.0125 40.5741  42
   4  -1   0-15.3058 55.1065   2
   4  -1   0 53.5921 64.3163   3
   4  -1   0 36.2238 44.8116   8
  -4   1   1 29451.1 981.357  11
   1   4   1 30417.8 993.384  25
   1   4  -1 30357.3 997.332  25
   1   4   1 30642.0 1066.01  23
   1   4  -1 29882.4 1034.02  23
   1   4  -1 29236.9 1082.90  48
   1   4   1 29458.9 1069.82  49
   4  -1  -1 29475.4 991.835  42
   1   4  -1 31288.9 1040.62  43
   4  -1   1 29978.6 1039.92   2
   4  -1   1 29685.3 1053.64   3
  -1  -4   1 29187.7 947.653   5
   4  -1  -1 29914.8 1055.44   3
   4  -1   1 29689.3 983.119   8
   4  -1   1 28223.4 1016.44   7
  -4   1   2 42267.4 1301.44  11
  -4   1   2 41230.4 1307.19  12
  -4   1  -2 41689.3 1340.03  60
   1   4   2 40713.1 1320.81  25
   1   4  -2 40765.2 1332.28  23
   1   4   2 40603.4 1379.28  23
   1   4   2 40847.4 1412.85  49
  -4   1   2 39447.4 1343.19  45
   1   4  -2 42276.8 1409.44  43
   1   4   2 38984.8 1367.65  44
   4  -1  -2 40859.4 1380.00   3
   4  -1   2 40176.8 1382.43   3
   4  -1   2 40741.8 1384.53   2
  -1  -4   2 40675.6 1287.70   5
   4  -1   2 41749.7 1366.15   7
   4  -1   2 40828.4 1315.88   9
  -4   1   2 40477.5 1263.86   5
  -4   1  -3 10793.3 506.972  60
   4  -1   3 10756.1 498.050   9
   4  -1   3 10406.4 526.479   7
  -4   1   3 10248.3 461.551  10
   4  -1   3 10303.3 544.229   2
  -1  -4   3 9924.56 474.268   5
  -4   1   3 9579.19 445.128   5
   4  -1   3 10559.7 539.774   3
  -4   1   3 9698.76 463.765  12
   1   4  -3 9987.71 555.753  43
   1   4   3 10182.7 551.305  44
   1   4   3 10175.4 486.143  25
  -1  -4   4 34117.9 1270.41   5
   4  -1   4 35902.2 1351.13   7
  -4   1   4 36154.6 1276.24   6
   4  -1   4 34676.9 1369.65   2
  -4   1   4 35168.1 1231.36  10
  -4   1   4 37230.6 1269.61  12
   1   4  -4 36925.7 1385.65  43
   1   4   4 37962.1 1429.49  44
   1   4   4 37202.5 1306.98  25
  -1  -4   5 4557.00 404.901   4
  -1  -4   5 5686.08 398.765   5
   4  -1   5 4926.65 424.354   7
  -4   1   5 4568.99 358.311   6
   4  -1   5 4225.17 397.488   2
  -4   1   5 4312.10 340.714  12
   1   4   5 4653.35 438.466  44
   1   4  -5 4961.97 398.854  43
   1   4   5 4400.15 371.985  25
  -1  -4   6 13370.6 727.836   5
  -4   1   6 13578.9 726.700   6
   4  -1   6 14379.2 856.768   7
  -1  -4   6 13206.0 765.724   4
  -4   1  -6 13821.9 764.029  67
   1   4   6 14558.5 891.632  44
   1   4  -6 13815.5 764.705  43
   1   4   6 13251.3 757.083  25
   1   4   7 2390.15 332.466  25
  -4   1  -7 2277.83 315.853  67
   1   4  -7 2571.09 280.873  63
   4  -1  -7 2771.46 288.380  62
  -4   1  -7 2042.15 257.449  63
   4  -1  -7 2265.68 259.343  66
  -1  -4   7 2719.52 339.881   4
   4  -1   7 2868.13 403.267   7
  -1  -4   7 2827.16 337.784   5
   1   4   7 1824.29 336.772  44
   1   4   7 2458.76 264.141  34
   1   4  -7 2582.28 317.886  43
   1   4   7 2142.73 265.903  33
  -4   1   7 2625.20 263.679  29
  -4   1   7 2964.30 280.259  33
   1   4   8 37984.7 1681.14  25
   4  -1   8 39900.0 1843.12   7
  -1  -4   8 39304.6 1630.49   5
   1   4   8 42286.4 1913.27  44
   1   4   8 37288.1 1448.16  34
   1   4   8 39561.4 1525.80  33
  -4   1   8 40860.1 1472.75  29
  -4   1   8 40494.4 1471.55  33
   1   4  -8 40897.7 1531.47  63
   4  -1  -8 41247.2 1512.93  66
  -4   1  -8 38560.9 1514.97  63
  -1  -4  -8 38635.8 1470.66  62
   4  -1  -8 39537.4 1516.65  62
  -4   1  -8 37251.4 1653.94  67
   1   4   9 5960.08 677.668  44
  -4   1   9 7455.13 505.278  33
  -4   1   9 7217.24 490.729  29
   1   4   9 8062.83 550.078  33
   4  -1  -9 7061.65 512.282  62
  -4   1  -9 6629.84 594.322  67
  -1  -4  -9 7617.73 513.268  62
  -4   1  -9 6940.65 515.875  63
   1   4  -9 7554.79 528.409  63
   4  -1  -9 7481.19 511.519  66
   1   4  10 2915.43 328.131  33
  -4   1  10 3015.62 314.186  29
  -4   1  10 2971.77 311.257  33
   4  -1 -10 2980.86 322.647  62
   1   4 -10 2868.24 328.045  63
  -4   1 -10 2336.00 273.895  62
  -1  -4 -10 3172.32 317.830  62
  -4   1 -10 2941.33 320.209  63
   4  -1 -10 3256.45 322.274  66
   1   4  11 2455.94 287.705  33
  -4   1  11 3158.23 302.884  29
  -4   1  11 2897.98 295.105  33
   4  -1 -11 2313.88 271.131  62
  -4   1 -11 2457.88 282.785  63
  -1  -4 -11 2579.53 279.749  62
   1   4 -11 3098.01 309.196  63
   4  -1 -11 2534.61 273.889  66
   1   4  12 7107.92 449.143  33
  -4   1  12 7597.36 446.358  33
   4  -1 -12 6414.32 409.781  66
  -4   1 -12 7009.75 436.486  63
  -1  -4 -12 7070.23 431.524  62
   1   4 -12 6794.16 436.922  63
   4  -1 -12 6817.58 428.611  62
   4  -1 -13 164.722 64.8535  62
   1   4 -13 188.128 70.7503  63
  -1  -4 -13 241.844 71.2999  62
  -4   1 -13 184.907 64.4202  63
  -4   1  13 287.722 82.2143  33
   1   4  13 138.796 64.6142  33
   1   4  13 271.691 82.4843  16
   0   4   0 245107. 6840.23  25
   0   4   0 255145. 6939.69  23
   4   0   0 249752. 6872.87  42
   4   0   0 245302. 6862.89  38
   4   0   0 246702. 6881.12   8
   4   0   0 245770. 6936.15   3
   0   4   0 247382. 6968.89  48
   0   4   0 247381. 6897.51  45
   0   4   1 382614. 10433.5  25
   0   4  -1 383513. 10445.5  25
   0   4   1 371534. 10539.4  23
   0   4  -1 381495. 10502.7  23
   0   4   1 379222. 10554.6  48
   0   4   1 380749. 10547.1  49
   4   0  -1 383363. 10470.3  42
   4   0  -1 376327. 10479.1   8
   0   4   1 375938. 10431.8  10
   4   0   1 385264. 10512.8   7
   4   0   1 382180. 10479.2   8
   4   0  -1 391944. 10542.0   3
   4   0   1 377725. 10511.8   3
   4   0   1 376722. 10515.7   2
  -4   0   2 11284.2 456.799  12
  -4   0   2 10926.9 440.466  11
  -4   0  -2 11110.0 496.977  60
   0   4   2 10793.4 459.543  25
   0   4   2 10312.5 514.216  23
   0   4  -2 10874.9 475.929  23
   0   4   2 11643.7 552.850  49
   0   4   2 10397.0 514.715  48
   0   4   2 11920.8 547.473  44
  -4   0   2 10689.4 449.646   5
   4   0   2 11159.5 513.153   7
   0  -4   2 10794.8 550.787   4
   4   0   2 10589.1 497.654   3
   4   0   2 11016.6 517.271   2
   0   4   2 10714.9 478.760  10
   4   0   2 11079.7 489.237   9
  -4   0  -3 44288.0 1477.06  60
  -4   0   3 44600.9 1429.25   5
   4   0   3 44055.3 1477.09   9
   4   0   3 45495.0 1526.15   2
   0   4   3 43062.1 1467.73  10
   0  -4   3 43729.6 1446.98   5
   0  -4   3 43335.4 1570.24   4
   4   0   3 45695.0 1526.78   7
  -4   0   3 45787.2 1420.82  12
   0   4  -3 42349.1 1502.18  40
   0   4   3 44641.4 1562.34  44
   0   4   3 45011.4 1487.72  23
   4   0   3 44392.0 1430.84  25
   0   4   3 45460.4 1444.15  25
   4   0   4 46106.2 1634.37   2
   0  -4   4 48235.2 1585.45   5
  -4   0   4 46357.9 1555.51   5
   4   0   4 47424.3 1665.02   7
   0  -4   4 49658.9 1709.20   4
  -4   0   4 46508.4 1563.01   6
   4   0   4 49151.2 1644.45   9
  -4   0   4 44987.8 1523.43  12
   0   4   4 47076.5 1731.16  44
   0   4  -4 45482.6 1624.44  40
   0   4   4 46344.6 1573.59  25
   4   0   4 45192.1 1571.60  25
   0   4   5 122753. 3716.38  44
   0   4  -5 110887. 3518.85  40
   0  -4   5 118640. 3614.95   4
   4   0   5 109204. 3590.46   7
  -4   0   5 114164. 3466.77   6
   0  -4   5 116647. 3497.36   5
  -4   0   5 113560. 3456.14   5
   4   0   5 107195. 3488.64  25
   0   4   5 112432. 3476.42  25
   4   0   6 3752.91 433.591   7
   0  -4   6 5081.21 441.235   4
  -4   0   6 4882.72 394.616   5
  -4   0   6 4681.63 386.008   6
   0  -4   6 4542.90 385.315   5
   0   4   6 3981.64 382.906  25
   4   0   6 3725.90 385.139  25
   0   4   6 3383.40 413.962  44
  -4   0  -6 3928.18 375.502  67
   0   4  -7 1078.93 182.461  63
   0   4  -7 1086.81 175.437  64
  -4   0  -7 849.875 199.649  67
  -4   0  -7 892.664 174.931  63
   4   0  -7 1264.33 206.586  62
   4   0  -7 1000.31 173.174  66
   0  -4   7 1131.03 215.759   5
  -4   0   7 1383.56 231.532   5
   4   0   7 1412.01 291.689   7
   0  -4   7 1241.95 234.836   4
   0   4   7 1352.94 240.938  25
   4   0   7 874.988 209.548  25
   0   4  -7 1334.57 226.510  43
   0   4   7 1245.36 287.447  44
  -4   0   7 1579.02 205.320  29
   0   4   7 1301.61 191.574  34
  -4   0   7 1228.60 186.482  33
   0   4   7 991.239 181.988  33
   0   4  -8 6628.89 457.872  64
   0   4  -8 6246.38 460.376  63
  -4   0  -8 5744.52 459.761  63
  -4   0  -8 5257.45 513.844  67
   4   0  -8 6414.83 464.720  66
   4   0  -8 5944.03 463.477  62
   4   0   8 6072.50 623.511   7
   0  -4   8 6160.67 525.621   5
  -4   0   8 6013.16 518.729   5
   0   4   8 6383.94 558.710  25
   4   0   8 6105.66 558.708  25
   0   4   8 6051.73 434.088  34
   0   4   8 6403.38 667.228  44
  -4   0   8 6731.62 458.167  33
   0   4   8 6164.77 458.316  33
  -4   0   8 6879.31 455.125  29
   4   0  -9 21652.2 1008.48  62
   4   0  -9 21945.1 987.966  66
  -4   0  -9 20939.8 966.126  62
   0  -4  -9 21856.5 964.487  62
  -4   0  -9 21318.7 1001.94  63
   0   4  -9 21300.7 991.004  63
  -4   0  -9 19972.1 1119.64  67
   0   4   9 20999.9 939.342  34
   0   4   9 20272.4 1288.25  44
   4   0   9 20714.1 1266.72   7
   0  -4   9 22759.2 1142.81   5
   4   0   9 18685.3 1166.30   9
   0   4   9 21457.9 991.403  33
  -4   0   9 20633.6 945.258  29
  -4   0   9 23162.3 985.735  33
   0   4 -10 9657.96 607.483  63
   0  -4 -10 9423.38 576.079  62
  -4   0 -10 9606.88 592.671  62
  -4   0 -10 10034.1 618.994  63
   4   0 -10 8845.34 589.314  62
   4   0 -10 8801.98 567.598  66
  -4   0  10 10306.0 602.740  33
   0   4  10 9422.94 599.660  33
  -4   0  10 9263.30 569.277  29
  -4   0 -11 193.791 100.901  63
   4   0 -11 260.862 101.864  62
   4   0 -11 332.176 124.714  66
  -4   0 -11 303.593 106.019  62
   0  -4 -11 119.430 85.2163  62
   0   4 -11 131.293 93.6362  63
  -4   0  11 265.684 112.904  29
   0   4  11 363.351 139.592  33
  -4   0  11 360.309 126.916  33
   4   0 -12 2298.44 233.366  66
  -4   0 -12 2415.32 242.207  62
  -4   0 -12 2138.50 230.368  63
   0  -4 -12 2404.76 241.219  62
   0   4 -12 2063.10 241.353  63
   4   0 -12 2746.73 269.038  62
   0   4  12 2203.75 248.040  33
  -4   0  12 2240.22 242.078  33
   0   4 -13 1152.05 140.639  63
   4   0 -13 1146.90 142.384  62
  -4   0 -13 1101.69 135.261  62
  -4   0  13 1189.11 144.342  33
   0   4  13 1128.57 146.578  33
  -1   4   0 48.0494 35.3211  12
  -1   4   0 15.7098 50.9884  49
  -1   4   0-9.33329 31.4430  25
   4   1   0 18.5949 35.5133  25
  -1   4   0 87.0301 62.6714  23
   4   1   0 52.5569 45.8099  42
  -1   4   0 35.5850 55.4814  45
   4   1   0-20.2076 72.7569  39
   4   1   0 12.6539 53.4268  38
  -1   4   0 28.8554 39.6811  11
   4   1   0 74.7974 65.9672   8
   1  -4   0-15.0177 44.8381   1
  -1   4   1 19291.6 657.157  12
  -1   4  -1 18399.3 635.099  11
  -1   4  -1 19160.6 724.093  23
   4   1   1 18948.2 658.441  25
  -1   4   1 18595.6 643.206  25
   4   1  -1 18252.6 645.013  25
  -1   4   1 18783.6 758.550  23
  -1   4   1 19768.5 752.568  49
  -1   4   1 19604.2 756.316  48
  -1   4   1 18573.9 759.022  45
   4   1  -1 19866.5 743.090  38
  -1   4  -1 19957.3 735.107  40
   4   1   1 18895.2 751.380  39
   4   1  -1 20389.1 710.870  42
   1  -4   1 18961.1 749.372   1
   4   1  -1 18211.9 712.262   8
   1  -4  -1 19139.4 686.545   1
   4   1   1 19481.5 727.501   8
  -1   4   1 18751.6 672.181  10
   4   1   1 19624.9 730.666   7
   1  -4   1 18080.6 739.142   4
   4   1   1 18483.0 719.774   3
  -4  -1   2 888.918 100.530  12
  -1   4   2 747.724 109.721  12
  -4  -1  -2 777.079 117.609  60
   4   1   2 901.970 110.664  25
  -1   4   2 920.400 103.594  25
  -1   4  -2 1021.99 122.392  23
  -1   4   2 1080.30 154.825  23
  -1   4   2 606.583 109.731  48
   4   1   2 669.468 110.802  39
  -1   4  -2 1078.33 148.958  40
   4   1  -2 977.522 154.478  38
   4   1   2 1078.65 137.604   9
   4   1   2 725.389 124.090   7
   4   1   2 779.849 118.887   2
   1  -4   2 920.136 150.469   4
  -4  -1   2 981.544 121.339   5
  -1   4   2 942.130 122.631  10
  -4  -1  -3 567.371 110.566  60
  -1   4   3 457.021 100.595  10
  -4  -1   3 351.467 84.4779   5
   4   1   3 548.931 123.684   2
   4   1   3 568.545 112.698   7
   4   1   3 339.304 97.9985   9
   1  -4   3 373.676 129.865   4
  -1   4   3 531.502 104.958  12
  -1   4   3 253.593 98.8895  44
   4   1  -3 319.046 112.826  38
  -1   4  -3 491.650 117.638  40
   4   1  -3 396.552 109.696  39
   4   1   3 397.157 92.6597  25
  -1   4   3 453.198 89.8948  25
  -1   4   3 452.472 106.837  23
  -1   4   4 29296.0 1217.02  44
  -1   4  -4 27350.6 1139.08  40
   4   1  -4 28448.3 1166.18  38
  -4  -1   4 30054.9 1092.63   5
   4   1   4 28161.3 1106.87   2
   4   1   4 28171.7 1140.24   7
   1  -4   4 29505.3 1199.49   4
  -4  -1   4 29200.5 1071.92   6
  -1   4   4 28222.5 1086.66  10
   4   1   4 30007.8 1136.99   9
  -1   4   4 28045.1 1048.52  25
   4   1   4 30476.4 1108.18  25
  -1   4   5 1055.11 223.143  44
  -1   4  -5 1083.86 196.037  40
   4   1  -5 1404.24 230.592  38
   4   1   5 1253.63 209.445   9
  -4  -1   5 1410.42 205.422   5
   1  -4   5 1424.45 229.086   4
  -4  -1   5 1552.76 202.773   6
   4   1   5 1919.41 263.255   7
   4   1   5 1172.27 200.721  25
  -1   4   5 1182.52 179.633  25
   1  -4   6 13184.4 774.847   1
   1  -4   6 11658.6 701.472   4
   4   1   6 9331.08 693.479   7
  -4  -1   6 10477.0 621.417   6
  -4  -1   6 9759.94 612.666   5
   4   1   6 9222.30 635.370  25
  -1   4  -6 9606.02 626.280  40
  -1   4   6 10860.7 765.396  44
   4   1  -6 11849.8 693.085  38
  -4  -1  -6 11003.3 662.765  67
   4   1  -7 10207.2 577.453  66
  -4  -1  -7 9772.22 665.686  67
  -1   4  -7 11055.6 589.336  64
  -4  -1  -7 8865.13 557.069  63
  -1   4  -7 9936.23 572.740  63
   4   1  -7 10260.8 602.778  62
   4   1   7 7891.92 693.084   7
   1  -4   7 8690.32 643.994   4
  -4  -1   7 10057.9 661.503   5
   4   1   7 9851.40 690.471  25
  -1   4   7 9707.84 541.462  34
  -1   4   7 9849.57 776.207  44
  -1   4   7 8882.48 544.897  33
  -4  -1   7 9549.83 534.585  29
  -4  -1   7 9671.69 547.792  33
  -1   4  -8 18614.8 877.387  64
  -4  -1  -8 17862.1 894.163  63
  -1   4  -8 18500.8 885.588  63
   4   1  -8 20327.7 948.893  62
  -4  -1  -8 19409.3 1047.35  67
   4   1  -8 19485.8 901.683  66
   4   1   8 16836.3 1120.56   7
   4   1   8 17134.4 1084.28   9
  -4  -1   8 19367.0 1013.79   5
  -1   4   8 20034.2 1214.16  44
  -1   4   8 18312.5 850.833  34
  -4  -1   8 19079.7 864.480  29
  -1   4   8 19445.0 893.288  33
  -4  -1   8 20541.3 897.773  33
   4   1   8 19217.1 1074.99  25
  -1   4  -9 4475.09 382.970  64
  -4  -1  -9 3876.37 375.045  62
  -4  -1  -9 4218.46 462.115  67
  -4  -1  -9 4074.08 389.223  63
  -1   4  -9 4414.14 392.753  63
   4   1  -9 4455.31 385.796  66
   4   1  -9 3576.88 368.445  62
  -4  -1   9 3476.84 335.145  29
  -4  -1   9 4719.71 391.597  33
  -1   4   9 4696.60 402.022  33
  -1   4   9 3844.95 524.447  44
  -1   4   9 4384.87 370.348  34
   4   1 -10-36.9180 87.9158  62
  -1   4 -10-35.7435 71.9392  63
  -4  -1 -10 34.9402 88.9507  62
  -4  -1 -10-35.7759 72.0044  63
   4   1 -10 67.0686 85.3718  66
  -4  -1  10-31.8729 95.1473  29
  -1   4  10 30.7272 87.4587  34
  -1   4  10 35.0919 113.882  33
  -4  -1  10-32.1746 91.5783  33
  -1   4  10-100.610 73.9397  41
   4   1 -11 208.054 104.307  66
  -4  -1 -11 745.244 156.076  63
  -4  -1 -11 624.137 143.727  62
  -1   4 -11 523.600 138.678  63
   4   1 -11 654.897 161.875  62
  -4  -1  11 580.367 145.918  33
  -4  -1  11 406.532 125.921  29
  -1   4  11 226.469 124.129  33
  -4  -1 -12 3884.46 317.949  62
  -1   4 -12 4427.09 344.782  63
   4   1 -12 4703.55 333.266  66
   4   1 -12 4555.76 344.993  62
  -4  -1  12 4987.45 344.182  33
  -1   4  12 4654.32 352.019  33
  -4  -1 -13 595.496 98.8597  62
  -1   4 -13 547.558 100.492  63
   4   1 -13 553.965 100.973  62
  -1   4  13 619.738 113.760  33
  -2   4   0 64234.9 1957.46  12
  -2   4   0 64046.0 1974.88  11
  -2   4   0 67240.0 2011.22  49
   4   2   0 68602.8 1981.68  25
   4   2   0 69541.2 2114.78  39
   4   2   0 66531.9 1992.13  42
   4   2   0 66845.3 2040.88   8
   2  -4   0 67847.2 2056.46   1
  -2   4   1 147132. 4262.99  12
  -2   4   1 154489. 4281.66  11
   4   2  -1 146129. 4268.29  25
  -2   4  -1 155186. 4341.27  23
   4   2   1 155118. 4277.64  25
  -2   4   1 157490. 4420.78  45
  -2   4   1 147512. 4334.29  49
  -2   4  -1 154421. 4344.51  40
   4   2  -1 157968. 4347.81  38
   4   2  -1 144731. 4406.65  39
   4   2  -1 147972. 4284.38  42
   4   2   1 160526. 4390.88  39
   4   2   1 149783. 4332.47   8
   4   2  -1 147513. 4330.79   8
   4   2   1 151196. 4319.14   7
   2  -4   1 150198. 4386.21   1
   2  -4   1 146036. 4331.21   4
  -2   4   2 62569.1 1922.82  12
  -4  -2  -2 62329.4 1941.34  60
   4   2   2 63331.5 1924.54  25
  -2   4  -2 64735.2 1934.82  23
  -2   4   2 64930.1 2066.78  45
   4   2  -2 63352.2 2018.84  38
   4   2   2 68306.0 1983.24  39
  -2   4  -2 62455.5 2016.02  40
   4   2  -2 62216.3 2037.75  39
  -4  -2   2 62857.5 1940.92   5
   2  -4   2 63269.0 2061.85   1
   4   2   2 61626.7 1965.34   9
   4   2   2 62246.6 1968.01   7
  -2   4   2 63839.0 1943.08  10
   2  -4   2 57770.9 2021.22   4
  -4  -2  -3 56515.2 1767.48  60
  -4  -2   3 56346.0 1755.07   5
   2  -4   3 50429.1 1847.04   4
   4   2   3 54877.4 1799.75   9
  -2   4   3 55274.7 1763.74  10
   2  -4   3 54537.2 1907.69   1
   4   2   3 53578.5 1788.06   7
  -2   4   3 55840.7 1755.06  12
   4   2  -3 54519.8 1812.52  39
   4   2  -3 51631.0 1824.67  38
  -2   4  -3 54197.0 1850.48  40
   4   2   3 55922.0 1756.17  25
   2  -4   4 1583.51 243.617   1
   4   2   4 1790.38 227.529   7
   2  -4   4 1645.00 242.460   4
  -4  -2   4 2004.62 205.940   6
  -2   4   4 1831.03 210.307  10
  -4  -2   4 1575.24 200.708   5
   4   2   4 2475.31 254.009   9
  -2   4   4 1878.09 209.812  12
   4   2  -4 1882.73 240.385  38
  -2   4   4 1669.32 247.599  44
  -2   4  -4 1339.10 210.286  40
   4   2   4 1533.42 197.686  25
   4   2  -5 235573. 6814.60  38
  -2   4   5 233209. 6957.73  44
  -2   4  -5 235136. 6837.78  40
   2  -4   5 225734. 6905.40   1
  -2   4   5 236021. 6742.15  10
  -4  -2   5 233665. 6750.55   5
   2  -4   5 232661. 6893.82   4
   4   2   5 232995. 6860.95   7
  -4  -2   5 227510. 6709.63   6
   4   2   5 235613. 6855.42   9
   4   2   5 238364. 6791.28  25
   4   2   6 19974.5 1070.32   7
  -4  -2   6 19100.8 919.987   6
   2  -4   6 19232.9 1040.91   1
  -4  -2   6 19986.1 966.927   5
   4   2   6 20632.2 1059.90   9
   4   2   6 20894.3 1021.01  25
  -2   4  -6 19946.6 998.636  40
   4   2  -6 20887.3 998.734  38
  -2   4   6 19525.8 1091.31  44
  -4  -2  -6 22275.4 1003.92  67
  -2   4  -7 2618.16 282.331  64
  -4  -2  -7 2391.02 282.572  63
  -2   4  -7 2511.08 278.839  63
   4   2  -7 3312.28 324.673  63
   4   2  -7 3161.97 326.086  62
  -4  -2  -7 3540.76 384.452  67
   4   2  -7 3044.23 298.582  66
   4   2   7 2924.07 397.118   9
  -4  -2   7 2986.04 358.349   5
   4   2   7 3125.60 422.413   7
   2  -4   7 3198.74 395.373   2
   4   2   7 2242.84 339.467  25
  -2   4   7 3491.51 308.210  34
  -2   4   7 2845.79 418.377  44
  -4  -2   7 3080.96 303.320  33
  -2   4   7 3725.64 323.207  33
  -4  -2   7 3453.00 301.922  29
   4   2   7 2981.05 314.645  33
  -2   4  -8 29049.7 1176.84  64
  -4  -2  -8 28585.7 1328.77  67
   4   2  -8 28415.7 1172.54  66
  -4  -2  -8 26998.7 1171.66  63
  -2   4  -8 28171.3 1172.61  63
   4   2  -8 28320.0 1200.46  63
   4   2  -8 29471.5 1227.04  62
   4   2   8 26623.9 1440.77   7
  -4  -2   8 26619.2 1297.67   5
   4   2   8 25967.2 1412.42   9
  -2   4   8 27072.8 1118.30  34
  -2   4   8 27038.7 1477.79  44
  -2   4   8 27818.9 1149.77  33
  -4  -2   8 28791.1 1137.68  29
  -4  -2   8 29560.2 1163.12  33
   4   2   8 27220.2 1365.42  25
   4   2  -9 28740.9 1193.49  66
  -2   4  -9 29141.2 1202.43  64
  -4  -2  -9 28824.2 1221.48  62
  -2   4  -9 28046.4 1204.03  63
   4   2  -9 30877.5 1271.15  62
  -4  -2   9 29047.2 1176.50  33
  -4  -2   9 26849.3 1141.75  29
  -2   4   9 27803.2 1184.36  33
  -2   4   9 28437.7 1160.59  34
   4   2 -10 4327.65 394.618  62
  -4  -2 -10 4236.87 390.187  62
  -2   4 -10 3614.92 358.556  63
   4   2 -10 3295.13 333.791  66
  -2   4  10 3631.68 350.027  33
  -4  -2  10 3837.06 348.842  33
  -4  -2  10 4178.54 358.469  29
  -2   4  10 3632.09 342.369  34
   4   2 -11 625.295 145.598  66
  -2   4 -11 449.089 130.110  63
   4   2 -11 708.649 159.603  62
  -4  -2 -11 688.750 155.167  62
  -4  -2  11 685.695 148.985  33
  -2   4  11 436.657 132.644  33
  -2   4  11 684.354 154.677  41
  -4  -2 -12 3257.02 284.742  62
  -2   4 -12 3665.53 305.565  63
   4   2 -12 3068.40 278.884  62
  -2   4  12 3531.76 299.209  33
   4   2 -13 2102.95 188.077  62
  -4  -2 -13 2364.58 185.529  66
  -4  -2 -13 2400.76 197.765  62
  -2   4 -13 1942.98 184.443  63
  -2   4  13 2623.99 212.089  33
   4   3   0 15.6493 56.3440  25
   4   3   0-23.7499 67.5999  39
  -3   4   0 62.4627 52.5920  40
  -3   4   0 15.2890 41.2867  11
   4   3   0 18.4670 62.1940   8
  -3   4   1 7616.77 380.976  11
  -3   4   1 7396.15 368.722  12
   4   3   1 7076.56 370.933  25
   4   3  -1 7648.89 381.116  25
  -3   4   1 7050.17 447.338  45
   4   3  -1 7230.54 357.362  42
   4   3   1 7260.42 427.281  39
  -3   4  -1 7603.30 408.222  40
   4   3  -1 7156.40 442.180  39
   4   3  -1 7430.44 400.664   8
   4   3   1 7587.82 401.896   8
   4   3   1 7069.77 373.968   7
   3  -4   1 7489.74 408.890   2
   3  -4   1 6992.34 431.000   1
   3  -4  -1 7819.81 417.509   3
  -3   4   2 2937.71 226.069  12
  -4  -3  -2 2673.01 212.028  60
  -3   4   2 3257.49 299.015  45
  -4  -3   2 2603.24 220.437   5
   4   3   2 3130.52 241.756   7
   4   3   2 2852.90 237.046   9
  -3   4   2 2757.56 225.044  10
   3  -4   2 2898.22 269.591   2
   3  -4   2 3231.55 291.841   1
  -3   4  -2 2974.75 264.642  40
   4   3  -2 2514.87 260.674  39
  -3   4  -2 3191.38 234.814  23
   4   3   2 2904.12 230.302  25
   4   3   3 302.054 91.3640  25
   4   3   3 215.603 94.2571   9
   3  -4   3 265.907 127.126   1
   4   3   3 340.116 95.9904   7
   3  -4   3 129.900 92.7078   2
  -3   4   3 324.514 89.5188  10
  -4  -3   3 299.041 86.2752   5
  -3   4   3 330.145 119.075  45
  -3   4  -3 147.811 96.2021  40
   4   3  -3 285.598 102.112  39
  -3   4   3 294.304 94.8740  12
   3  -4   4 28592.1 1326.02   1
   4   3   4 32003.7 1249.45   7
   3  -4   4 30998.1 1346.36   2
  -4  -3   4 31466.3 1176.20   6
  -3   4   4 33943.6 1234.90  10
   4   3   4 33758.1 1272.06   9
  -4  -3   4 33156.2 1227.65   5
  -3   4   4 35918.2 1249.72  12
  -3   4  -4 32330.5 1316.99  40
   4   3  -4 31212.2 1278.16  38
   4   3  -4 35125.9 1330.88  43
   4   3   4 32723.4 1241.74  25
   3  -4   5 9733.60 687.226   1
   4   3   5 10577.2 657.055   7
   3  -4   5 11343.3 723.605   2
  -4  -3   5 10227.0 579.698   6
  -3   4   5 11705.3 630.711  10
  -4  -3   5 11703.9 642.901   5
   4   3   5 13046.6 714.999   9
  -4  -3  -5 10385.3 599.870  67
  -3   4  -5 10581.7 669.463  40
   4   3  -5 10800.7 648.629  38
   4   3  -5 10614.3 654.745  43
   4   3   5 11147.9 644.282  25
   4   3   6 6516.60 539.006  25
  -3   4  -6 7382.87 467.661  64
  -4  -3  -6 6350.71 495.112  67
   4   3  -6 7397.60 494.959  63
   4   3  -6 7302.61 490.128  62
   4   3   6 7576.14 595.727   9
   4   3   6 7242.65 593.430   7
  -3   4   6 7618.32 530.736  10
   3  -4   6 7207.07 599.055   2
  -4  -3   6 7297.60 541.590   5
  -3   4  -6 6781.72 545.189  40
  -3   4   6 6608.49 611.743  44
  -3   4   6 7986.21 463.903  34
   4   3   6 7841.95 497.049  33
   4   3   7 776.201 216.023  25
   4   3  -7 1076.09 196.558  63
  -3   4  -7 1100.71 184.288  64
  -3   4  -7 1238.52 199.861  63
   4   3  -7 1434.61 223.805  62
   4   3   7 1321.41 280.460   9
  -4  -3   7 1067.09 234.881   5
   4   3   7 1404.57 280.716   7
   3  -4   7 1505.87 284.218   2
  -3   4   7 1944.65 346.772  44
  -3   4  -7 1275.36 239.050  40
  -3   4   7 1207.74 190.424  34
  -4  -3   7 1573.88 211.884  33
  -3   4   7 1334.12 193.415  33
   4   3   7 1033.86 203.141  33
   4   3   8 43936.3 1915.08  25
   4   3  -8 46143.7 1660.41  66
  -3   4  -8 44368.5 1662.22  63
   4   3  -8 46857.4 1727.83  63
  -3   4  -8 44692.7 1671.04  64
   4   3  -8 47689.9 1743.00  62
  -3   4   8 45431.2 1630.85  34
  -3   4   8 43933.6 1622.13  33
  -4  -3   8 46602.3 1644.33  33
   4   3   8 42610.6 1704.42  33
  -4  -3   8 45449.0 1861.96   5
   4   3   8 44250.4 1976.15   9
  -4  -3   9-30.1676 97.9011  29
   4   3   9 78.6199 111.886  33
  -3   4   9 63.6633 99.2488  34
  -3   4   9 32.8513 88.7054  33
  -4  -3  -9 74.7640 89.0200  62
   4   3  -9-39.0382 78.5692  62
  -3   4  -9 35.6067 71.6631  63
   4   3  -9 37.8924 68.2121  63
  -3   4  -9 106.315 84.3917  64
   4   3  -9-33.2162 79.0999  66
   4   3  10 1233.29 220.894  33
  -3   4  10 1596.09 223.556  34
  -3   4  10 1825.36 252.719  33
  -4  -3  10 1674.26 228.513  29
  -3   4 -10 1888.52 255.554  63
   4   3 -10 1711.66 249.125  62
   4   3 -10 1739.00 227.798  66
  -3   4 -10 1456.49 226.176  64
  -4  -3 -10 1528.19 236.906  62
   4   3 -10 1643.81 241.617  63
  -3   4 -11 93.1074 74.2429  63
   4   3 -11 341.467 103.293  66
   4   3 -11 438.809 123.702  63
   4   3 -11 246.824 104.144  62
  -4  -3 -11 244.590 113.680  62
   4   3  11 180.303 108.419  33
  -3   4  11 265.500 112.870  33
  -3   4  11 316.152 116.384  34
  -3   4  11 649.655 150.517  41
  -4  -3 -12 3460.64 284.231  62
  -3   4 -12 3802.29 299.789  63
   4   3 -12 2851.01 261.171  62
  -3   4  12 3556.24 295.093  33
  -3   4  12 3259.29 275.408  41
  -3   4 -13 990.203 121.654  63
  -4  -3 -13 676.424 102.551  62
   4   3 -13 720.554 102.683  62
  -3   4  13 831.595 117.404  33
   4   4   0 111487. 3299.31   8
   4  -4   0 112613. 3371.56   3
   4   4   0 111974. 3279.31  25
  -4   4   0 108236. 3259.36  11
   4   4  -1 124119. 3710.82  25
   4   4   1 129844. 3728.53  25
   4   4   1 124260. 3729.75   8
   4   4  -1 130061. 3747.60   8
   4  -4   1 126834. 3761.13   2
   4  -4  -1 130059. 3790.72   3
  -4   4   1 123462. 3864.63  45
   4   4  -1 129180. 3818.63  48
  -4   4  -1 127254. 3745.58  40
  -4   4   1 123729. 3691.27  12
  -4   4   1 128459. 3713.65  11
   4   4   2 104780. 3139.38  25
  -4  -4   2 104235. 3123.72   5
   4   4   2 101960. 3147.42   8
   4  -4   2 104251. 3244.27   2
   4  -4  -2 105926. 3182.14   3
  -4   4   2 107864. 3293.98  45
  -4   4  -2 105622. 3216.16  40
  -4   4   2 103852. 3122.30  12
  -4   4   2 104374. 3134.90  11
   4   4   3 5777.86 383.097  25
   4   4   3 5304.09 372.485   9
  -4   4   3 5857.94 379.188  10
   4  -4   3 4953.64 418.242   2
  -4  -4   3 5731.09 375.484   5
  -4   4   3 5941.16 457.146  45
   4   4  -3 5930.32 437.464  43
  -4   4  -3 5204.79 415.016  40
  -4   4   3 5743.28 376.066  12
   4   4   4 36070.2 1383.75  25
  -4   4   4 36883.9 1364.65  10
   4  -4   4 36155.7 1517.81   2
   4  -4   4 33963.8 1510.38   1
  -4  -4   4 39453.7 1394.26   5
   4   4   4 35821.8 1385.57   9
  -4   4   4 35574.3 1504.74  45
   4   4  -4 37892.3 1489.27  43
  -4   4   4 38192.8 1379.02  12
   4   4   5 58080.3 2106.40  25
   4   4   5 62911.2 2174.03   9
   4  -4   5 56943.7 2245.11   2
   4  -4   5 53183.6 2206.42   1
  -4   4   5 62599.5 2095.18  10
  -4  -4   5 60692.2 2108.15   5
   4   4  -5 62050.4 2200.14  43
  -4   4  -5 59237.2 2190.48  40
  -4   4   5 62481.9 2105.62  12
  -4   4  -6 23142.4 1024.19  64
   4   4  -6 27108.8 1112.63  63
   4   4  -6 24901.7 1062.69  62
   4   4   6 25544.3 1209.56  25
   4   4   6 23948.4 1203.61   9
   4  -4   6 28551.6 1336.37   2
  -4   4   6 25631.4 1138.98  10
  -4  -4   6 24558.3 1153.52   5
   4   4   6 23120.2 1137.86  47
  -4   4  -6 25197.9 1213.20  40
   4   4  -6 27150.8 1233.25  43
  -4   4   6 26322.7 1030.97  34
   4   4   6 22120.7 1034.10  33
   4   4   7 966.004 243.178  25
  -4   4  -7 904.898 172.984  64
   4   4  -7 1173.63 208.095  62
   4   4  -7 1225.77 222.577  63
  -4   4  -7 1447.03 212.607  63
   4   4   7 582.686 198.273   9
  -4  -4   7 1167.61 249.324   5
   4  -4   7 1054.25 248.883   2
  -4   4  -7 866.562 212.154  40
  -4   4   7 1274.89 199.929  34
   4   4   7 1061.81 206.748  33
   4   4   8 4796.37 524.823  25
   4   4   8 3487.15 472.828   9
  -4  -4   8 4275.33 473.290   5
  -4   4  -8 4295.16 470.531  40
  -4   4   8 4886.89 394.005  34
  -4   4   8 5170.64 393.905  33
   4   4   8 4028.38 410.842  33
  -4   4  -8 4416.78 393.867  64
  -4   4  -8 5072.56 411.822  63
   4   4  -8 4203.69 410.643  63
   4   4  -8 3714.19 386.117  62
  -4   4   9 27045.7 1112.97  34
   4   4   9 25051.5 1160.98  33
  -4   4   9 24635.8 1075.91  33
  -4   4  -9 26164.3 1143.12  64
  -4  -4  -9 27661.1 1177.41  62
  -4   4  -9 26096.4 1130.69  63
   4   4  -9 27526.1 1188.11  63
   4   4  -9 23756.9 1127.34  62
   4   4  10 7948.14 555.943  16
  -4   4  10 7897.16 500.630  34
   4   4  10 6778.41 516.342  33
  -4   4  10 7927.75 514.430  33
  -4   4 -10 8467.62 536.100  64
  -4  -4 -10 7669.82 524.868  62
   4   4 -10 7087.21 512.508  62
  -4   4 -10 6992.61 499.791  63
   4   4 -10 7430.76 519.185  63
   4   4  11 60.1082 93.7061  16
  -4   4 -11 58.8187 79.4111  63
   4   4 -11 28.7637 57.8905  63
  -4  -4 -11 28.8658 68.7399  62
   4   4 -11-57.0783 77.0614  62
  -4   4  11 54.8309 85.4791  33
   4   4  11 88.6727 95.9210  33
  -4   4  11-25.1857 71.6851  34
  -4   4  11 57.0202 81.1471  41
  -4   4 -12 643.665 123.428  63
  -4  -4 -12 683.902 127.982  62
   4   4 -12 861.854 136.191  62
  -4   4  12 1011.94 152.157  33
  -4   4  12 924.458 145.636  41
  -4  -4 -13 2143.18 167.563  62
  -4   4 -13 1904.94 162.018  63
   4   5   0-23.4240 55.7827  25
   5  -4   0 61.2871 95.5449   3
   4   5   0 22.6672 70.6759   8
  -5   4   0-22.3964 60.4764  11
   4   5  -1 1649.61 227.504  48
   4   5   1 1628.69 194.202   8
   5  -4   1 1843.82 249.701   3
   5  -4  -1 1544.72 219.591   3
   5  -4   1 1578.42 205.766   2
  -5   4   1 1348.47 177.132  11
   4   5  -1 1548.44 195.121  25
   4   5   1 1747.63 204.163  25
  -5   4   1 1354.52 174.680  12
   4   5   2 5986.61 396.277  25
  -4  -5   2 5384.90 368.694   5
   4   5   2 5959.48 393.698   8
   5  -4   2 5473.69 424.053   2
   5  -4  -2 6442.68 441.852   3
   5  -4   2 7196.27 512.084   3
   4   5  -2 5449.72 423.608  48
  -5   4   2 5784.43 456.663  45
  -5   4  -2 5852.93 423.022  40
  -5   4   2 7517.50 425.693  12
  -5   4   2 5716.93 385.310  11
   4   5   3 142.071 99.0518  25
   4   5   3-28.1125 71.5705   8
   5  -4   3 118.339 117.755   2
  -4  -5   3 106.663 72.0055   5
  -5   4   3 27.1449 59.8496  10
   4   5   3 35.0765 63.1452  49
  -5   4   3 40.4157 81.3430  45
   4   5  -3 111.300 100.179  43
  -5   4   3-27.0252 80.6772  12
   4   5   4 34346.5 1355.59  25
  -5   4   4 35724.6 1342.58  10
   4   5   4 33688.9 1341.67   9
   5  -4   4 32025.1 1471.08   2
  -4  -5   4 35291.9 1341.22   5
  -5   4   4 32789.1 1463.59  45
   4   5  -4 33832.2 1449.53  43
  -5   4   4 36141.5 1351.17  12
  -5   4   5 5754.26 463.324  12
   4   5  -5 6114.92 435.775  63
   4   5   5 5404.21 467.173  25
   5  -4   5 5474.24 541.766   2
   4   5   5 5827.75 481.494   9
  -5   4   5 5750.02 455.927  10
  -4  -5   5 5987.65 474.354   5
   4   5   5 5401.29 452.218  47
  -5   4   5 5941.30 549.902  45
  -5   4   5 5638.06 390.739  34
   4   5  -5 5495.03 505.011  43
   4   5   5 5546.98 407.829  33
  -5   4  -6 18049.7 883.551  64
   4   5  -6 19551.6 942.322  63
   4   5   6 19414.7 1036.88  25
  -5   4   6 21824.6 1020.84  10
   5  -4   6 21252.4 1175.96   2
  -4  -5   6 20040.0 1025.32   5
   4   5   6 20257.3 1031.29  47
  -5   4  -6 19425.3 1066.23  40
  -5   4   6 18134.7 855.131  34
   4   5  -6 18432.9 1046.32  43
   4   5   6 19555.1 927.578  33
   4   5  -7 4370.36 391.957  62
  -5   4  -7 3429.82 349.529  64
   4   5  -7 4648.31 419.446  63
   4   5   7 3948.20 467.350  25
   4   5   7 4067.94 463.200  47
  -5   4   7 3327.24 329.650  34
  -5   4  -7 3929.61 445.775  40
   4   5  -7 4017.46 450.452  43
  -4  -5   7 4199.55 450.963   5
  -4  -5   7 3346.33 422.741   4
   5  -4   7 3499.72 469.487   2
   4   5   7 3444.22 379.903  33
  -5   4   8 18668.5 863.140  34
   4   5   8 14745.6 872.483  33
  -5   4  -8 17571.2 887.599  64
  -5   4  -8 17253.4 860.052  63
   4   5  -8 17387.9 918.318  63
   4   5  -8 18534.5 913.893  62
  -5   4   9 2942.21 315.329  34
  -5   4   9 3358.11 318.908  33
   4   5   9 2961.62 355.492  33
  -5   4  -9 3758.22 362.155  64
  -4  -5  -9 2826.97 322.431  62
  -5   4  -9 3033.27 323.853  63
   4   5  -9 3434.05 361.688  63
   4   5  -9 2920.67 325.073  62
   4   5  10 700.583 191.377  16
   4   5  10 754.551 177.917  33
  -5   4  10 813.351 166.195  33
  -5   4  10 730.495 154.256  34
  -5   4 -10 617.049 155.570  63
  -4  -5 -10 485.975 146.753  62
   4   5 -10 551.270 149.656  63
  -5   4 -10 551.557 141.037  64
   4   5 -10 515.899 137.140  62
   4   5  11 1524.39 217.287  16
  -5   4 -11 1698.46 212.636  63
  -4  -5 -11 1485.93 205.870  62
   4   5 -11 1416.86 203.316  63
   4   5 -11 1157.39 172.768  62
  -5   4  11 1838.30 226.039  41
   4   5  11 1684.43 222.550  33
  -5   4  11 1498.42 199.425  33
  -5   4  11 1496.44 192.547  34
   4   5  12 2328.31 219.928  16
  -4  -5 -12 2630.86 221.829  62
  -5   4 -12 2759.47 233.059  63
   4   5 -12 2855.32 239.899  59
  -5   4  12 3134.80 246.212  41
  -5   4  12 2326.17 211.750  33
   3   5   0 17965.6 840.658  48
   3   5   0 18323.1 743.818  25
   5  -3   0 17188.3 739.049   2
   5  -3   0 17956.6 809.039   3
  -5   3   1 9997.54 497.117  12
  -5   3   1 10139.9 498.979  11
   3   5  -1 9934.44 506.807  25
   3   5   1 9692.57 502.208  25
   3   5  -1 10629.9 590.899  48
   5  -3  -1 10052.8 479.342  42
   3   5  -1 10703.7 534.827  43
   5  -3   1 10031.8 507.332   7
   5  -3   1 10516.8 544.200   2
   5  -3  -1 9889.23 557.717   3
   5  -3   1 10328.7 571.846   3
  -5   3   2 10339.7 503.408  12
  -5   3   2 9201.31 483.679  11
  -5   3  -2 9676.74 486.175  60
   3   5   2 9397.06 496.100  25
  -5   3   2 8946.99 547.743  45
   3   5   2 9237.47 547.092  49
   5  -3  -2 8907.21 464.580  42
   3   5  -2 8669.97 525.472  43
  -3  -5   2 9194.58 471.481   5
   5  -3   2 9050.82 496.007   7
   5  -3   2 9975.58 565.947   2
   5  -3  -2 9322.00 529.613   3
   5  -3   2 9595.89 577.044   3
  -5   3   3-24.2932 57.8530  12
  -5   3  -3 47.9732 57.1229  60
   3   5   3 33.9555 74.8634  49
  -5   3   3-34.5493 82.2753  45
  -3  -5   3 94.4037 67.1763   5
   5  -3   3-37.0693 100.095   3
  -5   3   3 95.3610 67.8574  10
   5  -3   3 80.3079 63.7492   7
   5  -3   3 142.665 96.3070   2
   5  -3  -3 56.8117 84.7978   3
   3   5  -3-34.0957 61.3789  43
   3   5   3 129.043 69.6900  25
   3   5   4 4469.68 368.744  25
  -3  -5   4 4040.19 344.078   5
   5  -3   4 3637.27 350.711   7
  -5   3   4 4016.08 326.340   6
   5  -3   4 5446.65 474.242   2
  -5   3   4 4798.79 362.719  10
   5  -3   4 4568.61 439.536   3
  -5   3   4 4719.80 431.128  45
   3   5   4 4530.35 419.759  49
   3   5  -4 5215.41 443.648  43
  -5   3   4 4796.90 367.007  12
   3   5   5 33389.0 1370.92  25
  -3  -5   5 34247.5 1362.57   5
  -5   3   5 34206.6 1323.98   6
   5  -3   5 29324.0 1452.89   2
  -5   3   5 34447.2 1328.90  10
   5  -3   5 33636.9 1402.91   7
   3   5   5 34307.0 1509.40  49
   3   5  -5 32969.1 1440.32  43
  -5   3   5 35948.8 1363.55  12
  -5   3  -6 1237.01 225.883  67
  -5   3  -6 1160.13 192.163  64
   3   5  -6 2145.98 267.052  63
  -5   3  -6 1566.75 217.510  63
   3   5   6 1222.26 237.112  25
  -3  -5   6 1555.65 253.869   5
   5  -3   6 1680.95 313.187   2
  -5   3   6 1378.04 223.067  10
  -5   3   6 1277.74 222.465   6
  -3  -5   6 1795.01 292.114   4
   3   5   6 1091.94 222.144  47
   3   5   6 1019.63 238.347  49
   3   5  -6 1295.78 243.475  43
  -5   3   6 1762.42 220.775  34
   3   5   6 1467.92 225.897  33
   3   5   7 7642.53 639.604  25
  -5   3  -7 8885.75 560.134  63
   3   5  -7 8905.29 590.101  63
  -5   3  -7 7219.74 517.723  64
  -3  -5   7 9459.57 670.999   5
  -3  -5   7 8303.22 660.040   4
   5  -3   7 8684.63 703.395   2
   3   5  -7 8513.60 650.116  43
  -5   3   7 8936.54 539.413  34
  -5   3   7 8451.05 508.415  33
   3   5   7 7606.06 559.368  33
   3   5   8 175.121 148.610  25
  -3  -5   8 102.779 138.766   5
  -5   3  -8-54.7642 110.225  40
   3   5   8 124.557 129.458  33
  -5   3   8 91.3131 77.4969  29
  -5   3   8 122.103 109.907  33
  -5   3   8 64.1149 95.7047  34
   5  -3  -8 67.5496 74.4732  66
   3   5  -8 40.3229 102.660  63
  -5   3  -8 72.8428 86.7405  64
  -5   3  -8 109.368 98.4455  63
  -5   3   9 2973.27 312.469  34
   3   5   9 2595.54 333.253  33
  -5   3   9 2643.56 292.227  29
  -5   3   9 3272.63 321.896  33
  -5   3  -9 3216.02 335.161  64
   5  -3  -9 3032.23 316.383  66
  -3  -5  -9 3255.01 339.206  62
  -5   3  -9 3059.51 335.002  63
   3   5  -9 3115.13 346.295  63
  -5   3  10 172.155 93.1509  29
  -5   3  10 151.821 98.5739  33
   3   5  10 37.0501 100.077  33
  -5   3  10-29.2222 91.1503  34
   5  -3 -10 120.534 85.8078  66
  -5   3 -10 172.569 103.063  63
   3   5 -10 142.389 90.6606  63
  -3  -5 -10 97.7028 65.5987  62
  -5   3 -10 162.824 92.7251  64
   3   5  11 5189.38 400.703  16
   3   5  11 4662.81 379.029  33
  -5   3  11 5071.67 375.423  33
  -3  -5 -11 5063.73 375.662  62
  -5   3 -11 4793.25 378.831  63
   3   5 -11 4760.75 376.773  63
   3   5  12 21.8991 68.2797  16
  -5   3 -12-21.7100 47.8646  63
   3   5 -12 63.3999 60.1511  63
  -3  -5 -12-19.7711 53.3862  62
  -5   3  12 82.3437 76.3958  41
  -5   3  12 20.3617 68.5731  33
   3   5  12 21.5033 69.7835  33
   2   5   0-18.3775 57.2997  25
   2   5   0-25.3498 75.6735  23
   2   5   0-16.2635 32.7326  43
   5  -2   0 173.677 89.3259   3
   5  -2   0-20.4149 63.6518   2
   2   5   0-27.8163 66.2403  48
   2   5   1 94.1204 63.4711  25
   2   5   1 53.4326 72.2064  23
   2   5  -1 114.156 64.1505  25
   2   5  -1 168.494 83.8884  48
   2   5   1 86.3572 73.3479  48
   2   5  -1 102.644 66.6933  43
   5  -2  -1 159.998 64.0795  42
   5  -2  -1 124.317 86.7277   3
  -5   2   1 72.2124 58.6694  11
   5  -2   1 45.4759 61.4759   2
   5  -2   1 127.798 71.7994   7
  -5   2   2 484.240 113.894  12
  -5   2  -2 540.573 111.639  60
   2   5   2 633.022 118.559  25
   2   5   2 388.362 117.988  23
   2   5   2 603.097 139.940  49
   2   5  -2 547.574 125.015  43
   5  -2  -2 511.213 108.602  42
  -5   2   2 800.375 147.673  45
   5  -2   2 455.397 126.321   3
  -2  -5   2 570.851 106.572   5
   5  -2   2 374.147 121.125   2
   5  -2   2 440.637 103.265   7
   5  -2  -2 516.441 128.107   3
  -5   2   2 717.575 114.917  11
  -5   2   3 13310.3 604.081  12
  -5   2  -3 13277.0 620.723  60
   2   5   3 12437.5 689.777  49
  -2  -5   3 12735.5 593.081   5
   5  -2   3 12167.2 678.063   2
   5  -2   3 12560.9 693.671   3
  -5   2   3 12420.0 583.010  10
   5  -2   3 13120.0 649.495   7
   2   5  -3 13873.7 709.088  43
   2   5   3 12917.8 616.028  25
   2   5   4 11836.1 634.856  25
   5  -2   4 12367.4 682.615   7
  -5   2   4 13586.3 639.755   6
   5  -2   4 12469.1 728.197   2
  -5   2   4 12399.8 606.774  10
  -2  -5   4 12219.5 625.770   5
   2   5   4 12386.1 735.499  49
   2   5  -4 12147.8 710.167  43
   2   5   4 12940.6 727.508  44
  -5   2   4 12405.9 620.590  12
   2   5   5 173.983 99.0524  25
  -2  -5   5 99.3983 84.3634   5
   5  -2   5 138.470 109.926   2
   5  -2   5-41.2649 83.0652   7
  -5   2   5 62.7042 79.8311   6
  -5   2   5 173.476 93.8418  10
   2   5   5 49.2631 76.8157  49
   2   5   5 48.0356 86.4849  44
   2   5  -5 41.4859 83.5100  43
  -5   2   5 31.3625 89.2797  12
   5  -2  -6 1406.30 198.914  66
   2   5  -6 1799.41 238.386  63
  -5   2  -6 1746.12 222.101  64
  -5   2  -6 1475.85 243.686  67
  -5   2  -6 1593.64 220.484  63
   2   5   6 1448.22 246.963  25
  -2  -5   6 1888.97 276.083   5
   5  -2   6 2009.95 318.085   2
   5  -2   6 1600.82 278.942   7
  -5   2   6 2147.35 283.516   6
  -2  -5   6 2428.04 323.482   4
   2   5   6 1565.17 267.923  47
   2   5   6 2161.43 353.341  49
  -5   2   6 1910.29 224.638  34
   2   5  -6 1433.97 249.779  43
   2   5   6 1640.40 315.463  44
   2   5   6 1961.29 247.746  33
  -5   2   6 1822.61 218.819  33
  -5   2   6 1827.02 214.515  29
   2   5   7 1409.37 275.031  25
   2   5  -7 1939.49 258.540  63
  -5   2  -7 1070.77 189.393  64
   5  -2  -7 1501.53 221.872  66
  -5   2  -7 1820.87 292.330  67
  -5   2  -7 1310.44 214.638  63
  -2  -5   7 1388.36 258.357   5
   5  -2   7 1486.09 313.114   7
  -2  -5   7 1270.87 254.081   4
   2   5   7 1982.42 366.402  44
  -5   2   7 2063.75 244.807  34
   2   5  -7 1996.85 305.470  43
   2   5   7 1210.81 225.454  33
  -5   2   7 2023.51 239.296  29
  -5   2   7 1704.15 226.759  33
   2   5   8 4586.53 504.152  25
   5  -2   8 5969.13 639.167   7
  -2  -5   8 6850.75 574.996   5
   2   5   8 6424.51 679.038  44
  -5   2   8 5824.18 434.240  34
  -5   2   8 5590.90 425.578  29
   2   5   8 6012.39 490.464  33
  -5   2   8 6022.22 439.275  33
  -5   2  -8 6525.41 472.608  64
   5  -2  -8 6112.19 470.892  66
  -5   2  -8 6698.65 495.953  63
   2   5  -8 6715.93 501.922  63
  -5   2  -8 5070.41 515.380  67
   2   5   9 1692.84 261.398  33
  -5   2   9 2609.35 288.501  29
  -5   2   9 2060.71 262.444  33
   5  -2  -9 1990.63 262.155  66
  -2  -5  -9 1801.46 249.851  62
   2   5  -9 1978.43 272.863  63
  -5   2  -9 1537.12 230.106  64
  -5   2  -9 1556.98 244.481  63
   2   5  10 37.4143 101.028  33
  -5   2  10-30.6170 82.6748  29
  -5   2  10 94.2064 101.909  33
   5  -2 -10-64.4182 91.6777  66
   2   5 -10-36.0445 64.8886  63
  -2  -5 -10 32.1036 86.6886  62
  -5   2 -10 35.8595 96.8298  63
  -5   2  11 263.828 95.1037  29
   2   5  11 93.9971 112.904  33
  -5   2  11 195.043 106.506  33
   2   5 -11 213.377 91.1197  63
  -5   2 -11 122.627 82.9155  63
  -2  -5 -11 164.613 98.8893  62
  -2  -5 -12 2608.18 234.991  62
  -5   2 -12 3002.59 262.554  63
   2   5 -12 3074.48 267.223  63
   2   5  12 3039.53 275.932  16
  -5   2  12 3336.70 271.559  33
   2   5  12 3363.72 280.422  33
   2   5 -13 837.969 104.516  28
  -5   2 -13 834.990 109.784  63
  -5   2 -13 803.222 95.9421  66
  -5   2  13 989.341 118.574  33
   1   5   0 2016.48 229.384  48
   1   5   0 1872.24 175.947  25
   1   5   0 1929.13 212.937  23
   5  -1   0 1801.74 174.709  42
   5  -1   0 1869.05 178.461   8
   5  -1   0 2241.10 223.047   3
   5  -1   0 1730.02 189.552   2
  -5   1   1 35975.4 1179.79  11
   1   5   1 34947.6 1287.08  23
   1   5  -1 35775.2 1248.40  23
   1   5  -1 34685.7 1188.30  25
   1   5   1 35107.3 1183.55  25
   1   5   1 36095.1 1315.98  48
   1   5   1 34270.8 1282.07  49
   5  -1  -1 34256.1 1197.90  42
   1   5  -1 36265.3 1230.45  43
   5  -1   1 35487.3 1188.96   8
   5  -1   1 34536.9 1235.45   7
   5  -1   1 35651.5 1249.04   2
   5  -1  -1 36340.8 1287.48   3
   5  -1   1 36143.8 1276.69   3
  -5   1   2 7957.68 393.434  11
  -5   1   2 7767.93 397.150  12
  -5   1  -2 8065.94 430.977  60
   1   5  -2 7713.49 425.036  23
   1   5   2 7586.03 462.152  23
   1   5   2 7350.59 397.331  25
   1   5   2 7210.35 469.038  48
   1   5   2 7156.34 463.956  49
   1   5   2 7389.37 435.195  44
   1   5  -2 7671.97 456.963  43
   5  -1  -2 7843.09 414.527  42
   5  -1   2 7124.45 433.245   7
   5  -1   2 7586.07 400.380   9
   5  -1   2 8019.80 464.062   2
   5  -1   2 7417.48 454.584   3
  -5   1   3 10988.0 513.373  12
  -5   1  -3 11034.5 550.653  60
   1   5   3 9764.39 593.314  49
   5  -1   3 10316.7 560.326   7
  -5   1   3 11191.6 507.121  10
   5  -1   3 10084.6 583.444   2
   5  -1   3 11009.5 597.623   3
   5  -1   3 11003.0 532.643   9
   1   5   3 9784.20 571.315  44
   1   5  -3 10582.9 598.204  43
   1   5   3 10117.4 561.687  23
   1   5   3 9815.50 508.085  25
   1   5   4 129.912 87.5062  25
   5  -1   4 55.7937 71.0242   9
   5  -1   4-108.017 112.266   2
   5  -1   4 132.302 94.1448   7
  -1  -5   4 36.9999 66.6104   4
   1   5   4 39.5597 79.6228  49
   1   5  -4 35.6378 71.7302  43
   1   5   4 75.8112 83.5749  44
  -5   1   4 23.6346 67.2759  12
   5  -1   5 12171.3 731.977   7
  -1  -5   5 11594.1 714.465   4
   5  -1   5 10022.8 682.509   2
  -5   1   5 12498.3 657.683   6
   5  -1   5 11845.2 683.609   9
  -5   1   5 11882.0 628.142  12
   1   5  -5 13132.1 734.260  43
   1   5   5 11631.3 768.357  44
   1   5   5 11414.1 653.416  25
   1   5   6 200.078 124.854  25
   1   5  -6 278.876 100.667  63
   5  -1  -6 666.592 140.555  66
  -5   1  -6 91.2978 77.6172  63
  -5   1  -6 40.7752 90.0200  67
   5  -1   6 321.574 130.839   9
  -1  -5   6 258.672 120.013   5
   5  -1   6 471.794 182.798   7
  -1  -5   6 137.303 92.2323   4
  -5   1   6 262.331 106.769   6
   1   5  -6 171.153 102.002  43
   1   5   6 89.6994 80.8723  41
   1   5   6 58.0406 104.586  44
  -5   1   6 174.157 89.6965  34
  -5   1   6 229.935 92.1007  33
  -5   1   6 252.354 101.686  29
   1   5   6 141.092 88.1085  34
   1   5   6 179.636 100.937  33
   1   5   7 11130.8 751.714  25
   5  -1  -7 12269.5 673.248  66
  -5   1  -7 11509.5 669.019  63
   1   5  -7 11879.8 680.886  63
  -5   1  -7 11924.7 773.013  67
   5  -1   7 10833.0 831.681   7
  -1  -5   7 13045.8 820.695   4
   5  -1   7 12353.8 841.717   9
  -5   1   7 13017.2 647.675  34
   1   5   7 12440.9 687.988  41
   1   5   7 12194.3 910.012  44
   1   5  -7 11506.8 748.134  43
   1   5   7 12654.7 665.959  34
  -5   1   7 12651.1 651.142  29
   1   5   7 11093.2 662.424  33
  -5   1   7 12917.1 653.756  33
   1   5   8-106.734 127.085  25
  -5   1  -8-37.7043 75.8836  63
   5  -1  -8 35.5486 84.6532  66
   1   5  -8 37.1947 100.432  63
   5  -1  -8 36.8999 74.2646  62
  -5   1  -8 53.5270 96.3549  67
   1   5   8-75.4835 117.675  44
   5  -1   8-70.8759 191.377   7
  -5   1   8 31.5131 98.2545  33
  -5   1   8-31.8494 90.6511  29
   1   5   8 152.171 118.614  33
   1   5   8-32.8968 118.436  34
   5  -1  -9 2793.34 314.709  66
   1   5  -9 2618.85 310.741  63
   5  -1  -9 2609.87 309.232  62
  -5   1  -9 2549.69 315.971  63
   1   5   9 2971.17 336.531  33
  -5   1   9 2769.68 303.062  29
  -5   1   9 3058.08 317.824  33
   5  -1 -10 34.8888 62.8129  62
   1   5 -10 72.1324 91.8217  63
  -5   1 -10 182.815 104.072  63
   5  -1 -10 33.3953 73.6338  66
  -5   1  10 32.0688 104.075  33
  -5   1  10 63.3117 90.1062  29
   1   5  10-37.0771 105.535  33
   5  -1 -11 3451.73 312.128  66
  -5   1 -11 3473.80 329.255  63
   1   5 -11 3364.45 324.261  63
   5  -1 -11 3936.16 336.949  62
  -5   1  11 3450.86 321.645  33
  -5   1  11 3616.66 320.107  29
   1   5  11 3722.23 343.921  33
  -5   1 -12 283.518 93.1853  63
   1   5 -12 380.936 105.415  63
   5  -1 -12 375.761 99.9313  62
  -5   1  12 336.316 105.295  33
   1   5  12 433.232 119.038  33
  -5   1 -13 87.4352 49.0844  63
   1   5 -13 14.8876 35.4639  63
   1   5  13 105.291 62.0470  33
  -5   1  13 29.1615 49.1120  33
   1   5 -13-12.4749 38.9059  28
   1   5  13 75.6925 59.3992  16
   0   5   0-21.9856 68.5487  23
   0   5   0-28.7461 44.8137  25
   5   0   0 85.9021 53.5668  42
   0   5   0 18.8114 50.7942  45
   5   0   0-31.3152 52.7303  38
   0  -5   0-17.6360 52.6461   1
   5   0   0 17.7037 55.1984   8
   5   0   0 88.8279 82.4110   3
   0   5   0 25.3562 55.9025  48
   0   5   1 46957.0 1504.51  25
   0   5  -1 51106.4 1599.26  23
   0   5   1 46687.6 1619.99  23
   0   5  -1 48848.9 1517.86  25
   0   5   1 46144.4 1587.56  45
   0   5   1 48613.0 1647.60  48
   0   5   1 49167.7 1631.97  49
   5   0  -1 49767.0 1553.00  42
   5   0  -1 45403.9 1582.09  38
   5   0   1 48233.7 1553.89   8
   5   0   1 47368.0 1588.01   7
   5   0   1 46417.8 1589.12   2
   5   0  -1 50586.2 1563.97   8
   0  -5   1 46601.5 1607.45   4
   5   0   1 47115.8 1603.81   3
  -5   0   2 62.5618 46.6937  12
  -5   0  -2 41.2580 61.5842  60
   0   5   2 16.1648 46.0135  25
   0   5   2-25.5209 60.7771  23
   0   5  -2-57.7232 51.9582  23
   0   5   2 53.9626 59.4887  49
   0   5   2 234.030 90.6476  48
   5   0  -2 39.0600 43.0623  42
   5   0   2 42.0871 70.8716  39
   5   0   2-23.7820 60.5466   2
   5   0   2 69.0295 80.2129   3
  -5   0   2-15.4574 39.3560   5
   5   0   2 39.5543 50.3518   9
   5   0   2 23.1038 55.0216   7
   0  -5   2 113.025 71.9364   4
   0   5   2 90.5085 69.1266  10
  -5   0   3 9881.75 470.847  12
  -5   0  -3 10234.0 523.894  60
   0   5   3 10236.5 591.607  49
   5   0   3 9945.62 559.751   2
   5   0   3 9544.17 545.730   7
   0  -5   3 9827.97 595.274   4
   0   5   3 9790.59 512.339  10
  -5   0   3 10383.2 487.577   5
   5   0   3 10228.8 527.167   9
   0   5   3 9560.64 571.355  44
   0   5   3 9627.73 477.453  25
   0   5   3 9060.77 527.553  23
   0  -5   4 24796.5 1111.56   4
   5   0   4 25116.0 1067.05   2
   5   0   4 23695.2 1045.29   7
  -5   0   4 24660.8 962.415   5
   5   0   4 23860.3 1009.59   9
  -5   0   4 24047.6 933.244  12
   0   5   4 23860.0 958.910  25
   0   5   4 25154.8 1120.05  44
   5   0   5 34811.6 1437.08   7
   5   0   5 32317.2 1372.35   9
   0  -5   5 36517.0 1455.21   4
  -5   0   5 34388.5 1317.15   6
   5   0   5 34049.9 1394.32   2
  -5   0   5 33104.6 1287.54   5
   0   5   5 34060.3 1489.85  44
   0   5  -5 31741.1 1361.69  40
   0   5   5 34258.0 1305.56  25
   0   5   6 10497.9 662.916  25
   5   0   6 10886.7 768.665   7
   0  -5   6 12496.4 762.966   4
  -5   0   6 11960.9 692.006   6
   5   0   6 11298.8 742.534   9
  -5   0  -6 11063.6 690.220  67
  -5   0  -6 12384.3 647.328  63
   0   5  -6 12868.5 631.849  64
   5   0  -6 11686.0 618.040  66
   0   5   6 11143.2 621.790  41
   0   5   6 10641.7 587.814  34
   0   5  -6 10609.4 687.950  43
   0   5   6 11835.3 830.801  44
   5   0  -6 12738.0 770.813  38
   0   5   6 10052.3 589.335  33
  -5   0   6 10612.8 568.837  29
  -5   0   6 11341.8 594.912  33
   5   0   7 114.187 125.953   9
   5   0   7 63.4887 171.489   7
   0  -5   7 448.301 161.710   4
   5   0  -7 176.880 95.6264  62
   0   5  -7 198.806 99.0128  63
   0   5  -7 184.762 92.0334  64
  -5   0  -7 96.2074 86.7084  67
  -5   0  -7 243.081 108.364  63
   5   0  -7 132.972 84.7470  66
   0   5   7 135.248 136.174  44
   0   5   7 202.393 105.269  41
   0   5  -7 90.3487 70.5672  43
   5   0  -7 242.702 138.230  38
   0   5   7 98.5841 88.8448  33
  -5   0   7 260.500 110.619  29
   0   5   7 178.988 114.003  34
  -5   0   7 235.960 102.915  33
   0  -5   8 30923.6 1472.66   4
   5   0   8 30407.2 1618.01   7
   5   0   8 28833.5 1525.85   9
   0   5   8 34129.8 1343.63  41
   0   5   8 31241.6 1266.68  34
   0   5   8 34500.1 1721.75  44
  -5   0   8 30967.1 1264.90  33
  -5   0   8 33399.7 1292.33  29
   0   5   8 31460.3 1311.64  33
  -5   0  -8 32827.9 1498.48  67
  -5   0  -8 29679.2 1306.89  63
   0   5  -8 34243.3 1340.02  63
   5   0  -8 34943.1 1377.27  62
   5   0  -8 32208.8 1314.22  66
   0   5   9 72.2747 97.8680  41
   0   5   9 374.692 135.108  33
  -5   0   9 367.455 134.672  33
  -5   0   9 364.132 133.458  29
   0   5   9 295.068 128.846  34
   5   0  -9 192.375 115.101  62
  -5   0  -9 791.127 169.738  62
   0   5  -9 259.221 120.411  63
  -5   0  -9 310.887 131.089  63
   5   0  -9 216.683 108.069  66
   0   5  10 2956.59 327.862  33
  -5   0  10 3252.70 323.856  29
  -5   0  10 3521.23 339.146  33
  -5   0 -10 3858.71 352.957  62
  -5   0 -10 3371.18 350.300  63
   0   5 -10 3392.74 348.020  63
   5   0 -10 3604.37 355.486  62
   5   0 -10 3511.35 341.383  66
   0   5  11 315.858 117.426  33
  -5   0  11 390.981 125.877  29
  -5   0  11 284.798 125.774  33
  -5   0 -11 280.377 101.342  63
   5   0 -11 307.028 110.760  62
   5   0 -11 229.733 106.800  66
   0   5 -11 312.828 109.275  63
  -5   0 -11 112.509 84.2572  62
   0   5  12 2618.81 253.500  33
  -5   0  12 2110.96 220.209  33
  -5   0 -12 2485.19 225.406  62
  -5   0 -12 1788.44 208.564  63
   0   5 -12 2274.82 233.521  63
   5   0 -12 1763.05 205.165  62
  -5   0 -13 603.554 93.6295  63
   0   5 -13 689.746 106.520  63
   5   0 -13 519.443 87.9125  62
  -5   0  13 887.011 115.788  33
   0   5  13 508.345 96.6571  33
   0   5  13 931.021 127.451  16
  -1   5   0 135981. 3935.49  23
   5   1   0 127494. 3969.37  39
   5   1   0 135121. 3860.86  42
   5   1   0 132269. 3834.59  38
   1  -5   0 134840. 3882.38   1
   5   1   0 132458. 3888.18   8
  -1   5   0 133835. 3931.61  45
  -1   5  -1 8278.28 438.538  23
  -1   5   1 6920.96 439.728  23
  -1   5   1 8324.40 461.716  45
  -1   5   1 7835.14 440.833  49
   5   1  -1 7921.13 406.949  42
   5   1  -1 7511.64 476.109  39
   5   1  -1 8188.27 434.268  38
   5   1   1 8020.53 454.515  39
   5   1   1 7777.62 420.400   8
   5   1   1 7678.81 429.170   7
   1  -5   1 8252.91 458.259   1
   1  -5   1 7314.81 424.121   4
   5   1   1 7447.12 426.844   3
  -1   5   1 7140.02 365.967  10
   5   1  -1 7846.08 424.556   8
  -5  -1  -2 66635.2 2040.81  60
  -1   5   2 60497.6 2088.86  23
  -1   5  -2 63788.7 2005.58  23
  -1   5   2 65200.6 2119.77  45
  -1   5   2 62764.9 2109.55  49
   5   1  -2 66348.1 2022.08  42
   5   1   2 65386.6 2043.17  39
   5   1  -2 60686.3 2080.80  38
   5   1  -2 62617.9 2136.77  39
  -5  -1   2 64719.1 1987.69   5
   1  -5   2 63984.8 2132.15   1
   5   1   2 63348.4 2065.41   2
   5   1   2 67147.3 2075.36   7
   1  -5   2 62955.2 2113.37   4
   5   1   2 65290.4 2037.58   9
  -1   5   2 65047.1 1999.73  10
  -1   5   3 2156.09 234.715  23
   5   1  -3 1569.64 221.570  38
  -1   5  -3 1426.80 204.520  40
   5   1  -3 1783.14 229.761  39
   5   1   3 1163.87 183.663   2
   5   1   3 1773.30 216.842   7
   1  -5   3 1475.28 220.083   4
  -1   5   3 1813.76 199.105  10
   5   1   3 1859.95 209.381   9
  -5  -1   3 1625.77 179.167   5
  -5  -1  -3 1825.27 203.646  60
   5   1  -4 18367.1 891.745  38
  -1   5  -4 17746.9 864.722  40
  -1   5   4 18180.6 914.870  44
  -5  -1   4 18291.6 784.215   5
   5   1   4 16786.4 834.469   7
   5   1   4 16617.6 814.017   2
   1  -5   4 17534.0 892.443   4
  -1   5   4 16955.6 781.610  10
   5   1   4 17897.9 832.124   9
  -1   5  -5 1054.22 208.973  40
   5   1  -5 1384.13 251.867  38
  -1   5   5 1322.18 252.672  44
   5   1   5 1867.41 262.899   9
  -5  -1   5 1754.91 234.481   5
   5   1   5 2190.18 296.490   7
   1  -5   5 1806.01 274.000   4
  -5  -1   5 1350.61 201.512   6
   1  -5   5 1499.31 269.840   1
   1  -5   6 7602.09 619.810   1
   5   1   6 6612.63 593.666   7
   1  -5   6 8852.02 630.443   4
  -5  -1   6 7214.58 524.293   6
  -5  -1   6 7990.39 556.966   5
   5   1   6 6171.92 560.332   9
  -1   5  -6 8426.20 494.172  64
   5   1  -6 7550.05 482.824  66
  -5  -1  -6 8059.89 571.338  67
   5   1  -6 9002.67 537.223  62
  -1   5  -6 7976.23 588.008  40
   5   1  -6 8941.45 620.414  38
  -1   5   6 7048.56 636.550  44
  -1   5   6 7738.34 470.175  34
  -5  -1   6 8263.06 472.413  29
   5   1   6 5190.82 455.172  61
  -1   5  -7 1962.83 252.362  63
  -1   5  -7 1910.68 245.413  64
   5   1  -7 2515.20 297.208  62
  -5  -1  -7 1734.85 252.510  63
  -5  -1  -7 2159.94 313.814  67
   5   1  -7 2526.44 284.919  66
   5   1  -7 2277.71 330.293  38
  -1   5   7 2790.78 423.915  44
  -1   5   7 1847.65 244.339  33
  -1   5   7 1840.92 239.266  34
  -5  -1   7 2684.57 281.448  33
  -5  -1   7 2217.54 255.164  29
   5   1   7 2048.92 346.259   9
  -5  -1   7 2142.18 310.151   5
   5   1   7 2094.67 356.827   7
   1  -5   7 2201.53 330.861   4
  -5  -1  -8 2992.58 398.317  67
  -1   5  -8 3977.66 356.164  64
  -5  -1  -8 3376.23 364.725  63
  -1   5  -8 3212.67 330.220  63
   5   1  -8 3290.20 360.673  62
   5   1  -8 3644.63 356.690  66
  -1   5   8 3705.06 356.271  41
  -1   5   8 3090.85 473.992  44
  -1   5   8 3154.14 316.481  34
  -1   5  -8 3931.81 424.351  43
  -1   5   8 3062.02 327.186  33
  -5  -1   8 3603.60 345.787  33
  -5  -1   8 3256.47 325.983  29
   5   1   8 3735.55 484.193   9
   5   1   8 2489.63 429.580   7
  -5  -1   8 3585.38 409.267   5
   5   1  -9-35.9123 85.5212  66
  -1   5  -9 72.4926 72.9517  63
   5   1  -9 39.3862 79.2708  62
  -5  -1  -9 36.0646 91.8135  62
  -5  -1  -9-77.0957 104.088  63
  -5  -1   9-32.7348 88.3919  29
  -1   5   9-71.9458 97.1352  33
  -5  -1   9-33.6089 100.330  33
  -1   5   9 32.5360 82.8309  34
  -1   5   9 73.2957 104.310  41
   5   1 -10 133.535 90.1757  66
  -1   5 -10 246.147 118.447  63
   5   1 -10 146.577 104.327  62
  -5  -1 -10-34.1003 75.2208  62
  -5  -1 -10 179.678 102.311  63
  -1   5  10-31.2131 88.8741  34
  -1   5  10 244.182 117.502  33
  -5  -1  10 96.0145 103.892  33
  -5  -1  10 157.182 98.0462  29
  -1   5  10 272.766 126.555  41
   5   1 -11 141.043 84.2626  66
  -1   5 -11 61.8364 78.7696  63
   5   1 -11 93.0187 73.8996  62
  -5  -1 -11 145.726 101.644  62
  -5  -1 -11 150.440 85.6924  63
  -5  -1  11 109.763 78.1632  29
  -5  -1  11 194.923 103.383  33
  -1   5  11 61.4758 87.5409  33
  -1   5 -12 407.183 106.831  63
  -5  -1 -12 746.309 132.034  63
   5   1 -12 629.632 125.211  62
  -5  -1 -12 749.261 131.056  62
  -1   5  12 547.315 133.007  33
  -5  -1  12 596.788 128.263  33
  -5  -1 -13 13.6054 34.6383  62
  -1   5 -13 15.0947 45.0619  63
   5   1 -13-14.5876 32.1637  62
  -1   5  13-60.0437 60.4232  33
  -5  -1  13-13.2201 39.4663  33
  -2   5   0 24.0117 61.1280  23
   5   2   0 53.6496 76.3498  39
   5   2   0 21.1717 66.0115   8
   2  -5   0-21.4175 60.9593   1
  -2   5   0-14.5692 41.4675  11
  -2   5   1 19425.2 734.339  12
   5   2   1 21192.6 758.986  25
  -2   5   1 20464.8 874.378  23
  -2   5  -1 21428.1 839.220  23
  -2   5   1 20830.6 834.477  49
  -2   5   1 21401.7 902.334  45
   5   2  -1 19798.2 780.608  42
   5   2   1 21618.2 872.568  39
   5   2  -1 20329.2 899.877  39
   5   2  -1 22425.0 844.597   8
  -2   5   1 19691.4 758.691  10
   5   2   1 20562.7 824.570   8
   5   2   1 20163.2 818.667   7
   2  -5   1 19228.1 846.620   1
   2  -5   1 19350.0 805.273   4
  -2   5   2 122.211 66.7037  12
  -5  -2  -2 41.7725 62.3864  60
   5   2   2 120.901 64.1320  25
  -2   5  -2 79.3995 59.2946  23
  -2   5   2 28.3151 80.6206  23
  -2   5   2 130.285 70.3921  49
  -2   5   2 182.801 90.9741  45
   5   2   2 90.3204 67.4400  39
  -2   5  -2 51.4404 61.2866  40
   5   2  -2 59.2975 92.4671  39
   5   2  -2 137.609 70.8080  42
   5   2  -2 129.460 90.2830  38
  -5  -2   2-19.6270 53.0407   5
   5   2   2 140.338 84.2362   8
   5   2   2 116.409 75.5851   7
   2  -5   2 150.295 81.1937   1
   2  -5   2 82.2583 78.0723   4
  -2   5   2 76.5283 66.7279  10
  -2   5   3 31493.7 1151.19  12
  -5  -2  -3 32643.3 1181.77  60
   5   2   3 32308.4 1218.53   7
   2  -5   3 28435.7 1263.71   4
   2  -5   3 32705.7 1333.07   1
  -2   5   3 32620.3 1178.17  10
   5   2   3 32472.6 1210.47   9
  -5  -2   3 32951.8 1167.05   5
   5   2   3 31347.0 1143.48  25
  -2   5   3 33679.8 1255.85  23
  -2   5  -3 31956.4 1259.14  40
   5   2  -3 32262.9 1260.30  39
   5   2  -3 31981.1 1265.58  38
   5   2   4 5257.79 413.865   7
   2  -5   4 3730.40 395.746   4
  -5  -2   4 4677.22 345.941   6
   2  -5   4 5389.59 467.927   1
  -2   5   4 4834.60 366.196  10
  -5  -2   4 5193.97 372.288   5
   5   2   4 5479.77 411.567   9
   5   2   4 5226.16 370.737  25
  -2   5  -4 4244.43 393.292  40
   5   2  -4 4783.42 414.009  38
  -5  -2   5 3705.94 345.930   5
   2  -5   5 3236.78 379.726   4
   5   2   5 3270.64 367.210   7
  -5  -2   5 3039.79 304.794   6
   2  -5   5 4193.84 441.449   1
  -2   5   5 3760.46 347.228  10
   5   2   5 3386.39 361.426   9
   5   2  -5 4432.16 415.826  38
  -2   5  -5 3915.94 387.170  40
   5   2   5 3874.90 361.220  25
   5   2  -6 5463.20 394.939  66
  -2   5  -6 4706.72 374.812  64
   5   2  -6 4896.66 391.207  63
  -5  -2  -6 4648.12 432.326  67
   5   2  -6 4432.40 382.702  62
   5   2   6 4723.71 453.734  25
   5   2   6 4799.10 510.440   7
   2  -5   6 5037.94 511.934   1
  -5  -2   6 4622.81 411.358   6
  -5  -2   6 4356.06 417.188   5
   5   2   6 4976.92 490.283   9
  -2   5   6 4832.43 439.254  46
  -2   5   6 5466.72 380.929  34
  -2   5  -6 5842.71 498.209  40
  -2   5   6 3915.23 478.371  44
   5   2  -6 5777.76 495.697  38
  -5  -2   6 4670.06 352.791  29
   5   2   7 14713.3 1021.85   7
  -5  -2   7 19419.0 999.203   5
   5   2   7 15538.2 1009.78   9
  -2   5  -7 18411.1 849.789  64
  -5  -2  -7 17046.2 859.683  63
  -2   5  -7 19109.6 860.404  63
  -5  -2  -7 16869.0 960.571  67
   5   2  -7 18025.6 892.843  62
   5   2  -7 18326.6 858.458  66
   5   2   7 16636.4 983.639  25
  -2   5   7 18776.6 832.848  34
  -2   5  -7 17987.4 980.893  40
  -2   5   7 17065.9 1108.67  44
  -5  -2   7 15884.4 801.224  33
  -2   5   7 17225.9 816.409  33
  -5  -2   7 18314.3 820.223  29
   5   2   8 2929.75 444.603   9
   5   2   8 4426.40 553.929   7
   2  -5   8 2257.80 372.174   2
  -5  -2   8 4619.32 479.673   5
   5   2  -8 4093.53 397.926  62
  -2   5  -8 3892.93 365.668  64
   5   2  -8 3680.22 365.583  66
  -5  -2  -8 3837.88 383.908  63
  -2   5  -8 4710.86 395.599  63
  -5  -2  -8 4518.42 472.597  67
  -2   5   8 3690.39 340.118  34
  -2   5   8 3559.93 520.740  44
  -2   5   8 3801.71 353.712  33
  -5  -2   8 4235.40 377.063  33
  -5  -2   8 4665.31 375.487  29
   5   2   8 3667.93 467.390  25
   5   2  -9 493.000 146.178  66
  -2   5  -9 784.072 173.530  63
   5   2  -9 1238.06 222.200  62
  -2   5  -9 562.696 159.126  64
  -5  -2  -9 567.159 160.473  63
  -2   5   9 552.201 156.190  33
  -5  -2   9 801.962 186.130  33
  -2   5   9 357.518 131.860  34
  -5  -2   9 701.942 160.742  29
  -2   5   9 590.811 163.652  41
   5   2 -10 32.2703 82.1540  66
  -2   5 -10 103.264 92.9453  63
  -5  -2 -10 69.5823 82.8511  62
   5   2 -10-36.5555 73.5735  62
  -5  -2 -10-34.5807 62.2518  63
  -2   5  10 124.028 96.6780  34
  -2   5  10 67.1712 95.5942  33
  -5  -2  10 60.6910 77.2541  29
  -5  -2  10 62.2887 101.071  33
  -2   5  10-68.7168 92.7754  41
   5   2 -11 3202.14 316.650  62
  -5  -2 -11 3904.06 338.548  62
  -2   5 -11 3847.22 339.503  63
  -2   5  11 3929.25 343.333  33
  -5  -2  11 3616.02 314.718  29
  -5  -2  11 3917.93 323.588  33
  -2   5  11 4571.44 362.143  41
  -5  -2 -12 1141.75 163.064  62
   5   2 -12 925.377 149.242  62
  -2   5 -12 1311.50 173.139  63
  -5  -2  12 979.716 147.149  33
  -2   5  12 1012.95 159.507  33
   5   2 -13 1229.75 130.453  62
  -5  -2 -13 1473.32 138.897  62
  -2   5 -13 1091.02 124.096  63
  -2   5  13 1149.98 128.387  33
  -3   5   0 62418.1 1995.18  11
  -3   5   0 64219.2 1977.14  12
   5   3   0 67870.8 2177.29  39
   5   3   0 67069.7 2090.78   8
   5   3   0 63577.4 2002.69  25
  -3   5   0 65492.4 2124.13  23
  -3   5   1 113.538 59.2388  11
  -3   5   1 189.545 69.5629  12
  -3   5  -1 239.219 83.5589  23
   5   3  -1 369.638 94.2505  25
   5   3   1 150.301 69.9240  25
   5   3  -1 584.816 159.234  39
   5   3  -1 109.543 57.1716  42
  -3   5   1 282.180 97.9007  45
  -3   5  -1 298.418 90.2161  40
   5   3   1 164.735 95.8560  39
   5   3  -1 472.382 122.237   8
  -3   5  -1 244.546 77.2041  11
   5   3   1 141.873 76.9187   8
   3  -5  -1 163.040 93.9031   3
   5   3   1 238.484 82.9596   7
   3  -5   1 112.209 80.0198   1
   3  -5   1 183.719 85.3893   2
  -3   5   2 48438.8 1587.70  12
  -5  -3  -2 47935.3 1601.21  60
   5   3   2 47738.4 1588.17  25
  -3   5  -2 47294.1 1601.85  23
  -3   5   2 47552.6 1761.21  45
   5   3  -2 48141.5 1583.29  42
  -3   5  -2 48634.4 1683.64  40
   5   3  -2 50991.5 1751.45  39
  -5  -3   2 50143.9 1617.72   5
   5   3   2 48676.5 1658.90   8
   5   3   2 46778.9 1622.88   7
   3  -5   2 49963.2 1716.09   2
  -3   5   2 48984.6 1609.07  10
   3  -5   2 47065.9 1733.33   1
  -3   5   3 3786.86 301.380  12
  -5  -3  -3 3995.68 304.791  60
  -3   5   3 3776.60 374.014  45
   3  -5   3 3709.32 373.676   1
   5   3   3 3646.35 314.014   7
   3  -5   3 3339.34 348.541   2
   5   3   3 3720.31 318.168   9
  -3   5   3 3553.64 298.499  10
  -5  -3   3 3813.76 309.485   5
   5   3  -3 3480.49 335.225  39
  -3   5  -3 4325.85 370.580  40
   5   3   3 3440.88 288.001  25
   5   3   4 20267.0 894.544  25
   3  -5   4 18360.5 1011.65   1
   5   3   4 19100.0 906.373   7
  -5  -3   4 19265.5 841.287   6
  -3   5   4 21504.3 912.507  10
   5   3   4 19573.8 920.909   9
  -5  -3   4 20937.4 902.372   5
   3  -5   4 19734.0 1016.38   2
  -3   5   4 20296.1 1031.25  45
  -3   5  -4 19725.8 971.265  40
   5   3  -4 19503.4 950.538  38
  -3   5   4 20176.9 889.387  12
   3  -5   5 5840.54 556.048   1
   5   3   5 5623.49 483.798   7
  -5  -3   5 7177.77 472.467   6
  -5  -3   5 6022.24 467.023   5
  -3   5   5 7129.54 492.502  10
   3  -5   5 5838.58 540.313   2
   5   3   5 5808.29 490.927   9
  -3   5  -5 6903.92 538.925  40
   5   3  -5 6123.28 502.324  38
   5   3   5 6433.84 484.273  25
  -3   5   6 7393.90 442.441  17
  -5  -3  -6 6236.98 506.822  67
  -3   5  -6 6637.83 453.734  64
   5   3  -6 7315.25 497.749  63
   5   3  -6 6562.83 474.224  62
   5   3   6 6712.18 549.537  25
   3  -5   6 6641.76 609.913   1
   5   3   6 7158.02 606.797   7
   3  -5   6 7184.16 619.525   2
  -5  -3   6 6836.71 507.008   6
   5   3   6 6452.11 570.607   9
  -3   5   6 6135.79 498.543  10
  -5  -3   6 8506.31 585.572   5
   5   3   6 5920.12 495.608  47
  -3   5   6 6006.23 504.432  46
  -3   5  -6 6791.77 565.363  40
  -3   5   6 6608.00 441.213  34
   5   3   6 5606.90 439.754  33
   5   3   7 268.434 152.988  25
   5   3  -7 461.966 147.196  62
   5   3  -7 529.891 152.533  63
  -3   5  -7 429.949 133.334  64
  -5  -3   7 49.0745 108.451   5
   5   3   7 372.579 167.837   7
   3  -5   7 177.345 130.544   2
   5   3   7 366.908 182.699   9
  -3   5  -7 51.1252 80.0499  40
   5   3   7 297.356 129.784  33
  -3   5   7 450.645 135.408  34
  -5  -3   7 714.989 163.318  33
   5   3   8 2294.07 312.731  16
   5   3   8 2360.28 372.508  25
   5   3  -8 2112.47 272.570  66
  -3   5  -8 2051.61 262.157  63
   5   3  -8 2446.05 308.101  62
  -3   5  -8 2082.37 270.190  64
   5   3  -8 2712.24 319.775  63
  -3   5   8 2208.37 268.788  34
  -3   5   8 2047.12 257.610  33
  -5  -3   8 2483.07 274.639  29
   5   3   8 1638.68 273.032  33
  -5  -3   8 1946.19 266.917  33
   5   3   8 2018.43 372.901   9
  -5  -3   8 1910.37 325.618   5
   3  -5   8 2363.43 370.473   2
   5   3   9 202.006 131.375  16
  -3   5   9 260.523 121.139  34
   5   3   9 352.268 145.493  33
  -5  -3   9 325.916 128.138  33
  -5  -3   9 458.967 126.479  29
  -3   5   9 166.210 116.179  33
  -3   5  -9 771.690 170.221  63
   5   3  -9 340.561 132.171  63
   5   3  -9 199.652 108.142  62
   5   3  -9 271.281 106.057  66
  -3   5  -9 357.561 124.922  64
   5   3 -10 212.557 94.8499  66
  -3   5 -10 267.252 116.593  63
  -5  -3 -10 138.763 108.314  62
   5   3 -10 234.081 108.672  63
   5   3 -10 143.107 101.991  62
  -3   5 -10 333.457 120.190  64
  -5  -3  10 171.632 99.8808  29
  -3   5  10 190.677 107.178  33
  -3   5  10 183.315 120.003  34
  -5  -3  10 236.118 106.415  33
  -3   5  10 306.462 133.716  41
  -3   5 -11 57.3014 63.1707  63
  -5  -3 -11 172.111 103.276  62
   5   3 -11-29.0803 78.5260  62
  -3   5  11 28.2626 84.3719  41
  -3   5  11 76.8191 76.4431  34
  -3   5  11 27.3518 85.2836  33
  -3   5 -12 450.148 100.934  63
  -5  -3 -12 504.588 109.336  62
   5   3 -12 398.163 95.0334  62
  -3   5 -12 290.143 94.9477  52
  -3   5  12 568.098 116.089  41
  -3   5  12 472.364 109.985  33
   5   4   0 22.0654 59.5810  25
  -4   5   0-39.1337 55.6925  12
   5   4   0 76.2674 85.6160   8
   4  -5   0 29.5502 84.1074   3
  -4   5   0 84.4610 68.5239  11
   5   4  -1 40872.8 1400.18  25
   5   4   1 39779.7 1398.74  25
  -4   5  -1 40504.2 1435.62  40
  -4   5   1 40483.6 1395.62  11
  -4   5   1 40669.5 1377.24  12
  -4   5  -1 41113.3 1389.99  11
   5   4  -1 39983.3 1436.52   8
   5   4   1 42194.8 1460.77   8
   4  -5  -1 39493.6 1459.59   3
   5   4   2 1859.77 213.358  25
  -5  -4   2 1778.17 205.049   5
   5   4   2 1616.92 212.384   8
   4  -5   2 1472.27 223.200   2
  -4   5   2 2152.83 221.289  10
  -4   5   2 2095.05 276.713  45
  -4   5  -2 2111.83 249.480  40
  -4   5   2 1971.05 212.298  12
   5   4   3 46913.2 1618.90  25
   4  -5   3 44797.1 1791.80   1
   5   4   3 44667.1 1649.60   8
   4  -5   3 45798.9 1759.40   2
  -4   5   3 49051.5 1642.27  10
  -5  -4   3 45427.9 1607.39   5
  -4   5   3 44773.3 1788.27  45
  -4   5  -3 46302.0 1725.23  40
  -4   5   3 47403.8 1620.94  12
   5   4   4 3452.25 331.592  25
   4  -5   4 2915.03 380.340   1
  -5  -4   4 4169.33 352.825   5
   5   4   4 3218.91 333.112   9
   4  -5   4 4030.20 429.994   2
  -4   5   4 4039.29 350.650  10
  -4   5   4 3416.03 404.897  45
  -4   5  -4 3370.50 372.852  40
  -4   5   4 4148.70 355.811  12
   5   4   5 124.360 104.703  16
  -4   5   5 93.4019 69.7058  17
   5   4  -5 29.0201 73.8788  20
  -4   5   5 37.3620 100.885  12
  -4   5  -5-28.3879 51.1028  64
   5   4  -5 93.4674 62.7050  63
   5   4  -5 58.4633 64.4476  62
   5   4   5 39.3659 79.2284  25
  -4   5   5 48.0862 89.2255  27
   5   4   5-43.2655 87.0767   9
  -5  -4   5 76.5385 91.1325   5
   4  -5   5 56.8279 114.372   1
   4  -5   5 276.026 164.797   2
  -4   5   5 74.8178 106.475  10
   5   4   5-35.4417 78.1387  47
  -4   5   5-56.7294 125.071  45
  -4   5  -5 141.831 104.231  40
   5   4   5-28.6704 68.2746  33
  -4   5   5-26.1621 74.4644  34
   5   4   6 333.386 145.922  16
  -4   5  -6 510.926 135.448  64
   5   4  -6 509.794 135.770  63
   5   4  -6 868.108 177.286  62
   5   4   6 430.307 167.185  25
   5   4   6 422.032 178.145   9
  -5  -4   6 407.339 147.464   5
  -4   5   6 384.107 139.122  10
   4  -5   6 918.275 234.139   1
   4  -5   6 665.823 225.011   2
   5   4   6 470.289 159.203  47
  -4   5   6 650.978 211.664  45
  -4   5  -6 360.107 160.934  40
   5   4   6 412.290 142.318  33
  -4   5   6 488.750 127.448  34
   5   4   7 19784.6 992.606  16
  -4   5  -7 19332.8 920.328  64
   5   4  -7 19254.5 957.437  63
   5   4  -7 18896.3 944.458  62
   5   4   7 18209.1 1066.63  25
   5   4   7 18071.6 1017.31  47
  -4   5   7 17626.3 1162.63  45
  -4   5  -7 18390.8 1054.59  40
  -4   5   7 19714.0 889.598  34
   4  -5   7 21253.6 1191.04   2
  -5  -4   7 20867.4 1084.77   5
   5   4   7 16241.7 1064.08   9
  -5  -4   7 19031.0 878.611  33
   5   4   7 18543.5 938.784  33
   5   4   8 873.043 209.441  16
  -4   5   8 978.816 191.997  34
   5   4   8 1254.21 242.273  33
   5   4  -8 697.613 190.030  63
  -4   5  -8 951.438 190.897  64
   5   4  -8 856.057 192.328  62
  -4   5  -8 1092.10 195.921  63
   5   4   9 5565.72 484.883  16
  -4   5   9 5325.17 425.081  34
   5   4   9 5221.95 463.497  33
  -4   5   9 5091.57 411.494  33
  -4   5  -9 5732.73 457.252  64
  -4   5  -9 5560.68 434.466  63
   5   4  -9 6589.46 496.625  63
   5   4  -9 6020.40 481.578  62
   5   4  10 356.563 143.582  16
  -4   5  10 132.395 94.2968  41
  -4   5  10 88.6929 88.3500  33
   5   4  10 138.920 112.781  33
  -4   5  10 148.668 96.5797  34
  -4   5 -10 254.476 103.311  63
  -5  -4 -10 100.912 100.497  62
   5   4 -10 66.9974 73.9687  63
  -4   5 -10 228.377 113.803  64
   5   4 -10 238.739 106.417  62
   5   4  11 1088.81 178.548  16
  -4   5 -11 1459.66 198.736  63
  -5  -4 -11 1379.74 198.025  62
   5   4 -11 1448.00 199.278  62
  -4   5  11 1266.04 186.474  41
  -4   5  11 1271.14 181.582  33
  -4   5  11 1403.27 189.430  34
  -4   5 -12 497.469 99.8064  63
  -5  -4 -12 383.816 93.9506  62
   5   4 -12 646.085 112.235  62
   5   4 -12 590.664 114.685  59
  -4   5 -12 549.086 111.620  52
  -4   5  12 643.996 120.065  41
  -4   5  12 305.993 88.2380  33
   5   5   0 39205.0 1562.27  48
   5   5   0 42352.4 1479.55   8
   5  -5   0 41723.6 1551.52   3
   5   5   0 41382.2 1452.34  25
  -5   5   0 39606.4 1407.30  12
  -5   5   0 39313.8 1422.79  11
   5   5  -1 5214.81 419.957  48
   5   5  -1 4303.83 339.105  25
   5   5   1 4625.91 349.405  25
  -5   5   1 3962.45 314.770  12
  -5   5   1 3837.80 319.167  11
  -5   5  -1 4356.64 332.290  11
   5   5   1 4662.32 361.670   8
   5  -5   1 5075.84 423.292   3
   5  -5  -1 4689.52 387.908   3
   5   5   2 56.7713 62.5904  25
   5   5   2 29.8780 60.1415   8
   5  -5   2-42.2345 131.687   3
  -5  -5   2 27.7041 55.7672   5
   5  -5   2 106.961 106.437   2
  -5   5  -2 33.0763 66.5776  40
  -5   5   2 42.7683 86.0818  45
  -5   5   2 79.6838 67.6267  12
   5   5   3 20809.5 948.699  25
   5   5   3 20969.4 962.000   8
   5  -5   3 21730.9 1072.66   2
  -5   5   3 22635.7 965.606  10
  -5  -5   3 21105.2 937.763   5
  -5   5   3 20994.1 1088.13  45
  -5   5  -3 21538.5 1032.48  40
  -5   5   3 23464.1 967.086  12
  -5   5   4 15711.1 722.598  32
   5   5   4 15442.6 737.436  33
   5   5   4 16107.2 830.421  25
   5   5   4 16219.3 805.132  26
   5  -5   4 14899.0 936.610   2
  -5  -5   4 16668.9 829.995   5
  -5   5   4 17069.4 840.816  10
  -5   5   4 14761.6 927.044  45
   5   5   4 16763.5 818.917  47
  -5   5  -4 16297.5 913.180  40
   5   5  -4 17858.0 795.774  20
  -5   5   4 18688.8 868.707  12
   5   5   4 17641.9 790.245  16
   5   5   5 33.4558 104.335  16
   5   5  -5 128.163 104.002  20
  -5   5   5 203.187 109.750  12
  -5   5  -5 122.801 82.9252  64
   5   5  -5 100.271 73.7211  63
   5   5  -5 60.5429 60.9634  62
  -5   5   5 25.7267 98.2652  27
   5   5   5 128.589 102.094  25
   5   5   5 44.6376 98.4362   9
  -5  -5   5-41.2842 83.1171   5
   5  -5   5 120.860 121.641   2
  -5   5   5 40.2293 80.9948  10
  -5   5   5 181.396 121.712  45
   5   5   5 155.822 99.1949  47
  -5   5  -5 254.600 152.020  40
  -5   5   5 139.845 87.2320  34
   5   5   5 93.0709 83.7979  33
   5   5   6 472.467 155.788  16
  -5   5  -6 751.267 166.750  64
   5   5  -6 694.954 171.439  63
   5   5  -6 810.513 166.049  62
   5   5   6 862.387 219.905  25
  -5  -5   6 1292.68 255.738   5
   5  -5   6 790.999 245.455   2
  -5   5   6 585.689 173.227  10
   5   5   6 855.093 226.525   9
   5   5   6 1012.24 220.066  47
  -5   5   6 680.205 229.966  45
  -5   5  -6 658.064 210.385  40
  -5   5   6 729.282 163.065  34
   5   5   6 842.639 190.505  33
   5   5   7 1357.68 254.947  16
  -5   5  -7 1508.80 234.619  64
   5   5  -7 1174.12 235.413  63
   5   5  -7 1325.62 224.829  62
   5   5   7 1271.35 287.142  25
   5   5   7 1405.73 291.093  47
  -5   5  -7 1599.10 301.872  40
  -5  -5   7 1221.10 255.392   5
   5  -5   7 1700.13 337.172   2
  -5  -5   7 1316.30 279.708   4
   5   5   7 1104.95 273.047   9
   5   5   7 1279.51 237.682  33
  -5   5   7 1293.91 211.000  34
   5   5   8 537.964 180.696  16
   5   5   8 171.285 149.568  33
  -5   5   8 363.900 130.130  34
  -5   5  -8 526.975 159.186  64
   5   5  -8 336.662 142.035  63
   5   5  -8 278.953 119.332  62
   5   5   9 2661.67 328.327  16
  -5   5   9 2809.91 300.020  34
   5   5   9 2130.40 303.001  33
   5   5  -9 2411.08 298.036  62
  -5   5  -9 2511.75 294.130  64
   5   5  -9 2052.23 281.813  63
  -5   5  -9 2208.67 271.404  63
   5   5  10 556.237 157.004  16
  -5  -5 -10 565.729 144.841  62
  -5   5 -10 499.234 138.209  64
  -5   5 -10 385.432 110.810  63
   5   5 -10 593.639 141.222  62
  -5   5  10 563.974 141.615  41
   5   5  10 269.854 136.412  33
  -5   5  10 565.069 137.574  34
   5   5  11 25.8875 73.7395  16
   5   5 -11 246.839 95.6511  59
  -5   5 -11 142.684 71.0492  63
  -5  -5 -11 194.912 84.9810  62
   5   5 -11 47.0017 63.5234  62
  -5   5  11 247.571 91.9209  41
  -5   5  11 22.1455 69.1091  34
  -5   5  11 196.671 90.1790  33
   5   5 -12 464.730 85.2277  62
  -5   5 -12 467.220 92.5978  63
  -5  -5 -12 590.126 100.880  62
   5   5 -12 363.014 85.8446  59
  -5   5 -12 320.837 84.1926  52
  -5   5  12 502.351 99.6534  41
  -5  -5 -12 651.833 108.054  36
   5   5  12 585.042 107.250  16
   5   6   0-62.3905 74.2862  25
  -6   5   0 28.1061 83.9012  12
   6  -5   0 40.7363 109.995   3
  -6   5   0-29.3434 64.6930  11
   5   6   0 88.4380 88.9949  48
   5   6  -1 49143.1 1766.42  25
   5   6   1 49288.9 1769.65  25
  -6   5   1 49746.4 1736.64  12
  -6   5   1 51219.1 1758.45  11
  -6   5  -1 47397.6 1732.41  11
   6  -5  -1 52331.1 1885.45   3
   6  -5   1 50831.2 1920.00   3
   5   6  -1 49322.8 1898.56  48
   5   6   1 51375.1 1970.75  48
   5   6   2 7000.67 485.121  25
  -6   5   2 6297.60 452.666  11
  -6   5   2 7091.19 470.607  12
  -5  -6   2 7184.84 472.509   5
   6  -5   2 6015.66 496.580   2
   6  -5   2 6819.23 568.174   3
   6  -5   3 42206.4 1737.40   2
   6  -5   3 39166.1 1770.27   3
  -6   5   3 42600.6 1583.38  10
  -5  -6   3 42950.9 1589.44   5
  -6   5   3 43319.7 1466.11  32
   5   6  -3 41643.2 1514.77  59
   5   6   3 39991.5 1543.37  58
   5   6   3 39133.9 1555.61  26
   5   6   3 43133.1 1606.89  25
   5   6   3 39425.1 1536.69  50
   5   6   3 42817.1 1557.57  47
  -6   5   3 37870.9 1710.55  45
  -6   5  -3 42011.4 1679.74  40
   5   6  -3 44918.1 1520.21  19
  -6   5   3 42105.3 1576.04  12
   5   6  -3 41178.3 1503.33  20
   5   6   3 44336.4 1511.40  15
   5   6   3 41924.1 1479.54  16
  -5  -6   4 115.284 91.5169   5
   6  -5   4 61.9763 124.738   3
  -6   5   4 77.0289 69.3396  10
   6  -5   4 57.3469 126.437   2
  -6   5   4 103.283 80.5142  32
  -6   5   4 82.8196 89.5960  34
   5   6   4 109.890 109.352  58
   5   6  -4 32.5773 65.5743  59
   5   6   4-36.2784 108.302  26
   5   6   4 81.0472 81.5652  25
   5   6   4 36.6149 80.7320  47
  -6   5   4-24.9645 59.4593  35
  -6   5   4 57.4231 103.374  45
  -6   5  -4 49.6472 99.9258  40
   5   6   4 90.1562 104.765  16
  -6   5   4-38.5501 77.5937  12
   5   6  -4 31.6103 85.3608  20
   6  -5   5 8996.20 767.767   2
  -6   5   5 11255.0 695.904  10
  -5  -6   5 9537.75 660.003   5
   6  -5   5 9954.54 819.160   3
  -6   5  -5 8285.77 553.079  64
   5   6  -5 10232.5 629.576  59
   5   6   5 9207.06 670.428  25
   5   6   5 9801.19 622.514  26
   5   6   5 9659.83 652.023  47
  -6   5   5 9428.06 771.581  45
  -6   5   5 9630.60 563.728  34
  -6   5  -5 8744.72 694.053  40
   5   6   5 9759.92 611.432  16
  -6   5   5 9022.24 649.374  12
   5   6   6 9897.06 647.370  16
  -6   5  -6 8965.70 589.697  64
   5   6  -6 9764.17 634.503  63
   5   6   6 10053.6 730.965  25
   5   6   6 8004.92 649.367  47
   5   6   6 9402.03 615.469  33
  -6   5   6 10265.1 592.670  34
  -6   5  -6 8880.32 718.810  40
  -5  -6   6 8509.67 670.676   5
   6  -5   6 9290.11 803.909   2
  -6   5   6 9864.20 686.653  10
   5   6   7 7102.42 575.876  16
   5   6   7 6407.71 600.921  47
  -6   5   7 8488.43 533.457  34
   5   6   7 6828.95 547.267  33
  -6   5  -7 7655.06 545.288  64
   5   6  -7 7002.46 554.735  63
  -6   5  -8 76.0467 96.9153  64
   5   6  -8 294.107 131.086  63
   5   6   8 179.282 145.530  16
  -6   5   8 264.523 119.138  34
   5   6   8 128.475 144.301  33
  -5  -6  -9-33.7253 80.3204  62
  -6   5  -9 34.8655 76.8771  64
   5   6   9-155.519 121.229  33
  -6   5   9 92.2236 99.7691  34
   5   6   9-40.3445 114.836  16
   5   6  -9 39.9441 107.863  59
   5   6  10 3300.40 319.438  15
   5   6  10 3164.22 323.861  16
  -6   5 -10 3334.86 309.896  64
  -5  -6 -10 2875.00 285.168  62
  -6   5  10 3545.38 317.572  41
  -6   5  10 3157.38 294.797  34
   6  -5  10 3119.85 320.953  30
   5   6 -10 3264.51 324.085  59
   5   6  11-23.4402 81.7188  16
  -6   5 -11 40.3660 44.5127  63
  -5  -6 -11 41.1257 52.3610  62
   5   6 -11 47.5879 64.2586  59
  -6   5  11 86.8037 73.0919  41
  -6   5  11 117.043 70.2402  34
  -6   5 -12 795.132 112.167  52
  -6   5  12 643.624 98.1819  41
   5   6 -12 730.540 101.715  59
   4   6   0 107430. 3496.76  48
   4   6   0 108780. 3324.50  25
  -6   4   0 107695. 3306.84  11
   6  -4   0 109290. 3450.64   3
   4   6   1 64029.4 2289.27  48
   4   6  -1 66609.9 2276.40  48
   4   6   1 61928.0 2106.14  25
   4   6  -1 64691.6 2121.23  25
   6  -4   1 61153.3 2136.91   2
   6  -4  -1 62833.3 2201.66   3
   6  -4   1 60645.3 2227.43   3
  -6   4   1 65351.9 2094.68  12
  -6   4   1 65041.8 2108.27  11
   4   6   2 750.917 151.632  25
  -6   4   2 678.298 142.810  11
  -6   4   2 644.701 137.090  12
   6  -4   2 774.609 198.347   3
  -4  -6   2 746.367 143.114   5
   6  -4   2 516.851 153.367   2
   6  -4  -2 679.833 174.391   3
  -6   4   3 35878.6 1324.39  12
   4   6   3 32809.1 1316.40  25
  -6   4   3 30478.9 1413.04  45
   4   6  -3 33926.4 1432.67  43
   6  -4   3 33025.7 1431.26   2
   6  -4   3 31492.0 1459.22   3
  -6   4   3 34542.1 1306.47  10
  -4  -6   3 34757.8 1299.60   5
   4   6  -4 73743.3 2395.59  20
  -6   4   4 76495.6 2481.52  12
   4   6   4 75524.8 2380.01  16
   6  -4   4 71371.9 2664.02   2
  -6   4   4 77930.4 2482.92  10
   6  -4   4 69317.5 2665.79   3
  -4  -6   4 72849.2 2464.87   5
   4   6  -4 73238.1 2365.24  63
   4   6  -4 71834.4 2424.00  53
   4   6  -4 77823.2 2413.65  59
   4   6   4 73069.0 2451.88  58
   4   6   4 73390.7 2490.25  25
   4   6   4 71801.9 2422.76  26
   4   6   4 70763.6 2438.58  47
   4   6   4 72351.3 2419.15  50
   4   6   4 73011.1 2622.33  49
  -6   4   4 69778.5 2323.48  34
  -6   4  -4 78165.3 2383.97  36
  -6   4   4 71196.8 2302.28  35
   4   6  -4 74269.4 2630.95  43
   4   6   4 68688.6 2323.19  33
  -6   4   5 25524.1 1145.39  12
   4   6   5 23888.5 1074.19  16
   4   6  -5 26524.0 1093.52  63
   4   6   5 24370.0 1155.21  25
  -4  -6   5 25266.0 1150.90   5
   6  -4   5 24356.2 1307.91   2
  -6   4   5 26805.0 1151.64  10
   4   6   5 23373.8 1123.50  47
  -6   4   5 23841.0 1009.78  34
   4   6  -5 22806.4 1218.37  43
   4   6   5 23447.7 1031.77  33
  -6   4  -6 8678.91 566.328  64
   4   6  -6 9444.06 607.286  63
   4   6   6 8721.02 664.399  25
   6  -4   6 8787.70 766.296   2
  -6   4   6 8398.14 617.262  10
  -4  -6   6 8718.96 653.381   5
   4   6   6 9503.28 687.355  47
  -6   4   6 8703.59 544.899  34
  -6   4  -6 9100.73 710.537  40
   4   6  -6 7878.33 671.862  43
   4   6   6 8656.83 580.902  33
  -6   4  -7 4630.21 410.225  64
   4   6  -7 4270.89 412.083  63
   4   6   7 3276.09 428.288  25
   4   6   7 4104.93 471.695  47
  -6   4   7 4618.99 389.214  34
  -6   4  -7 3753.51 460.504  40
   6  -4   7 4296.56 535.928   2
  -4  -6   7 3773.47 460.554   4
  -4  -6   7 3687.59 437.440   5
   4   6   7 4327.16 426.444  33
   4   6   8 14174.6 821.050  16
  -6   4   8 14591.2 732.825  34
   4   6   8 10636.1 726.815  33
  -6   4  -8 13028.7 744.102  64
  -6   4  -8 11499.2 683.024  63
   4   6  -8 13982.7 792.569  63
   4   6   9 7051.00 542.594  16
  -6   4   9 7239.49 485.502  34
   4   6   9 5843.30 492.462  33
   4   6  -9 6922.66 516.703  63
  -6   4  -9 5490.26 453.824  64
  -4  -6  -9 7162.68 498.946  62
  -6   4  -9 6211.37 467.224  63
  -6   4 -10 1497.59 210.346  63
  -4  -6 -10 1763.41 226.968  62
   4   6 -10 1723.31 236.752  63
  -6   4 -10 1831.90 237.624  64
   4   6  10 1594.71 238.996  33
  -6   4  10 1884.06 223.156  33
  -6   4  10 1731.36 221.822  34
   4   6  10 1574.48 240.063  16
   4   6  11 630.754 134.524  16
   4   6 -11 640.013 133.086  59
  -6   4 -11 474.384 121.555  63
  -6   4 -11 321.639 100.128  64
  -4  -6 -11 553.685 118.739  62
  -6   4  11 549.473 127.960  41
  -6   4  11 466.454 115.333  33
  -6   4  11 628.862 131.444  34
   4   6  12 405.920 89.1305  16
  -6   4 -12 335.164 76.4401  63
   4   6 -12 275.559 71.9270  59
  -6   4  12 318.307 75.2425  33
  -6   4  12 274.895 85.2475  41
   4   6 -12 225.375 70.7313  28
   3   6   0 37.1985 82.0113  48
   3   6   0-25.1523 64.0319  25
   6  -3   0 33.3039 103.838   3
   6  -3   0-26.4893 79.0750   2
  -6   3   1 20023.7 829.982  11
  -6   3   1 20771.5 840.467  12
   3   6   1 20525.7 851.651  25
   3   6  -1 19937.3 845.722  25
   3   6  -1 19265.9 939.561  48
   3   6   1 18817.4 951.663  48
   6  -3  -1 18751.2 801.239  42
   3   6  -1 19587.6 845.030  43
   6  -3   1 18695.4 917.637   3
   6  -3   1 18659.6 868.569   2
   6  -3  -1 19813.2 915.312   3
  -6   3   2 18115.8 786.320  12
  -6   3   2 17867.4 780.186  11
  -6   3  -2 17088.5 774.215  60
   3   6   2 16810.6 785.588  25
   6  -3  -2 17554.1 768.684  42
   3   6  -2 19855.7 873.311  43
   6  -3   2 17702.3 818.184   7
   6  -3   2 17672.3 861.730   2
   6  -3   2 17297.2 895.313   3
   6  -3  -2 16811.6 838.907   3
  -6   3   3 11653.1 614.823  12
  -6   3  -3 10801.2 605.026  60
   3   6   3 11464.5 707.333  49
   6  -3   3 11317.5 638.294   7
  -6   3   3 11985.5 613.276  10
   6  -3   3 10893.2 698.930   2
   6  -3   3 12859.3 759.615   3
  -3  -6   3 12126.3 612.952   5
   6  -3  -3 11827.8 618.778  42
   3   6  -3 12903.9 726.963  43
   3   6   3 11928.3 635.230  25
   3   6   4 17738.9 868.696  25
  -3  -6   4 16902.4 836.294   5
   6  -3   4 18118.7 896.017   7
   6  -3   4 18338.9 998.481   2
  -6   3   4 17670.0 824.625   6
  -6   3   4 17817.3 832.887  10
   6  -3   4 17088.2 980.732   3
   3   6   4 18367.1 985.069  49
   6  -3  -4 18530.0 873.815  42
   3   6  -4 16861.4 942.147  43
  -6   3   4 19244.3 873.415  12
  -6   3   5 6329.19 498.402  12
   3   6  -5 7366.28 489.475  63
   3   6   5 8126.02 566.019  25
  -3  -6   5 6063.86 490.970   5
   6  -3   5 6779.33 616.032   2
  -6   3   5 7723.32 521.600   6
  -6   3   5 7096.90 504.306  10
   3   6   5 8158.75 569.313  47
   3   6   5 7741.08 650.474  49
  -6   3   5 7529.23 465.684  34
  -6   3  -5 7389.09 474.959  36
   3   6  -5 6386.02 564.641  43
  -6   3   5 7638.48 458.762  35
   3   6   5 7402.64 483.102  33
  -6   3   6 7387.35 566.620  12
   3   6  -6 8121.59 499.310  21
  -3  -6   6 8606.56 670.904   4
   6  -3   6 6578.06 642.442   2
  -6   3   6 7462.28 562.016   6
  -3  -6   6 7159.36 574.227   5
   3   6   6 7912.71 614.884  25
  -6   3  -6 8523.25 542.293  64
   3   6  -6 9065.41 573.944  63
  -6   3  -6 7919.36 594.100  67
   3   6   6 7755.61 707.267  49
   3   6   6 6875.15 583.953  47
  -6   3   6 8627.11 521.654  34
   3   6  -6 7367.26 623.391  43
   3   6   6 7671.62 533.442  33
   6  -3   7 128.300 129.127   2
  -3  -6   7-57.1427 126.002   4
   3   6  -7 121.088 81.2647  63
  -6   3  -7 109.062 92.5758  64
  -6   3  -7 143.711 85.5855  63
   3   6   7 105.860 106.550  46
   3   6  -7 109.406 98.4974  43
   3   6   7 161.174 114.707  33
  -6   3   7 258.569 123.443  34
  -6   3   7 151.685 86.3752  29
   3   6   7 109.609 98.6803  25
  -6   3  -8 8908.48 592.835  64
  -6   3  -8 8981.21 591.479  63
   3   6  -8 9536.63 636.210  63
   3   6   8 8652.01 615.390  33
  -6   3   8 8653.85 542.800  29
  -6   3   8 8963.08 544.755  33
  -6   3   8 9871.39 588.941  34
   3   6   9 734.232 195.472  33
  -6   3   9 975.101 176.942  29
  -6   3   9 638.329 166.433  34
  -6   3   9 638.351 156.273  33
  -6   3  -9 907.246 191.680  63
   3   6  -9 702.613 180.444  63
  -6   3  -9 1221.50 213.141  64
  -6   3  10 1734.36 219.149  29
  -6   3  10 1716.25 218.619  33
  -6   3  10 1283.51 197.062  34
   3   6  10 1129.93 214.627  33
  -6   3 -10 1567.70 223.639  63
   3   6 -10 1356.09 223.697  63
  -6   3 -10 1769.17 232.187  64
   3   6 -11 52.5546 66.8978  59
  -6   3 -11-26.4119 62.8978  63
   3   6 -11-26.6403 71.9356  63
   3   6  11-55.0367 85.8011  33
  -6   3  11-70.5792 79.2320  33
   3   6  11 28.4449 76.8081  16
   3   6  12 1869.07 194.198  16
  -6   3 -12 1812.14 182.331  63
  -6   3  12 1481.46 166.102  33
  -6   3  12 1867.16 184.601  41
   3   6 -12 1792.25 178.113  28
   2   6   0 219616. 6522.39  48
   2   6   0 219628. 6476.29  23
   2   6   0 224795. 6347.06  25
   6  -2   0 225903. 6395.14   2
   6  -2   0 222642. 6470.71   3
  -6   2   1 16241.4 679.649  12
  -6   2   1 13965.6 646.236  11
   2   6  -1 15230.8 676.600  25
   2   6   1 13553.5 743.396  23
   2   6  -1 14463.5 727.461  23
   2   6   1 14544.8 667.590  25
   2   6   1 14316.1 773.959  48
   2   6  -1 15998.2 801.870  48
   6  -2  -1 15181.9 674.508  42
   2   6  -1 14862.0 680.628  43
   6  -2   1 15202.2 721.590   2
   6  -2  -1 14256.1 728.578   3
   6  -2   1 14055.8 745.688   3
  -6   2   2 1024.57 157.953  12
  -6   2  -2 1126.76 170.135  60
   2   6   2 760.691 175.540  23
   2   6   2 1025.59 153.274  25
   2   6   2 1248.20 217.140  48
   2   6   2 1118.36 198.441  49
   2   6  -2 1084.62 180.027  43
   6  -2  -2 847.377 145.631  42
   6  -2   2 1352.82 224.726   3
   6  -2   2 1275.04 208.789   2
   6  -2   2 1090.70 184.822   7
  -6   2   2 1103.41 160.774  11
   6  -2  -2 864.793 179.918   3
  -6   2   3 116645. 3415.86  12
  -6   2  -3 115538. 3456.59  60
   2   6   3 110261. 3585.95  49
   6  -2   3 109191. 3577.86   3
   6  -2   3 107666. 3473.38   7
   6  -2   3 117044. 3588.30   2
   6  -2  -3 113002. 3444.23  42
   2   6  -3 116440. 3575.10  43
   2   6   3 106756. 3414.93  25
   2   6   4 105170. 3302.29  25
   6  -2   4 101084. 3375.20   7
   6  -2   4 104403. 3487.02   2
  -6   2   4 109984. 3266.42  10
   2   6   4 103819. 3501.54  49
   2   6  -4 105074. 3454.14  43
  -6   2   4 108500. 3292.74  12
   2   6   5 20140.3 885.020  33
   2   6   5 19779.2 967.222  25
   6  -2   5 21147.7 1058.40   7
  -2  -6   5 19969.5 1053.65   4
   6  -2   5 19554.4 1082.14   2
  -6   2   5 19945.2 943.272   6
   2   6   5 20285.4 983.859  47
   2   6   5 22621.3 1170.30  49
   2   6   5 21689.2 914.433  41
   2   6  -5 19369.8 1038.08  43
  -6   2   5 20148.3 845.956  35
  -6   2   5 19711.6 855.818  34
  -6   2  -5 20245.5 878.024  36
  -6   2   5 21370.2 961.344  12
   2   6  -5 19454.2 852.435  21
   2   6  -6 4052.31 335.019  21
  -6   2  -6 4963.39 458.214  67
  -6   2  -6 4239.54 374.639  63
   2   6  -6 4403.12 391.737  63
   6  -2  -6 4296.83 361.926  66
   2   6   6 4403.56 440.333  25
   6  -2   6 3686.29 451.116   7
  -2  -6   6 4849.67 486.276   4
   6  -2   6 4844.64 529.850   2
  -6   2   6 4715.22 432.675   6
   2   6   6 4437.28 532.932  49
   2   6   6 4516.22 448.441  47
  -6   2  -6 3812.29 345.365  36
   2   6   6 4522.79 391.261  41
   2   6  -6 4081.88 439.263  43
  -6   2   6 4286.01 356.723  34
  -6   2   6 4685.68 360.278  29
  -6   2   6 4511.76 353.100  33
   2   6   6 4780.97 401.125  33
  -6   2  -7 27034.2 1206.62  64
  -6   2  -7 29462.8 1257.41  63
   2   6  -7 31645.0 1303.29  63
  -6   2  -7 29804.2 1398.68  67
   6  -2  -7 30159.7 1248.20  66
   2   6   7 27982.4 1375.40  25
   2   6   7 33969.0 1461.04  46
   2   6   7 33707.9 1685.40  49
   6  -2   7 26466.1 1463.15   7
  -2  -6   7 30293.3 1447.62   4
  -6   2   7 29546.2 1355.65   6
   2   6  -7 29290.5 1407.77  43
  -6   2   7 31552.6 1229.88  34
  -6   2  -7 31045.6 1228.68  36
  -6   2   7 30776.4 1211.10  29
   2   6   7 29079.4 1272.80  33
  -6   2   7 30725.2 1197.32  33
  -6   2  -8 21704.2 1039.72  64
  -6   2  -8 22449.7 1071.90  63
   2   6  -8 24769.3 1119.62  63
   6  -2  -8 23797.6 1070.79  66
  -6   2   8 23999.2 1030.94  34
   2   6   8 23163.0 1433.45  49
   2   6   8 22715.3 1096.40  33
  -6   2   8 24615.4 1033.94  33
  -6   2   8 25805.1 1063.13  29
   2   6  -9 1279.94 225.152  63
  -6   2  -9 1611.00 242.038  64
  -6   2  -9 1676.84 253.585  63
  -6   2   9 2003.26 249.535  34
   2   6   9 1693.02 265.323  33
  -6   2   9 1678.70 239.188  33
  -6   2   9 1612.24 230.924  29
  -6   2 -10 1862.00 255.959  63
   2   6 -10 1970.01 262.125  63
   2   6  10 2297.39 286.780  33
  -6   2  10 2021.71 243.395  29
  -6   2  10 1925.17 240.056  33
  -6   2 -11 1323.53 198.664  63
   2   6 -11 1815.85 221.319  63
  -6   2  11 1224.10 178.608  29
   2   6  11 1578.78 219.753  33
  -6   2  11 1558.86 206.241  33
  -6   2 -12-40.1830 57.1865  63
   2   6 -12 99.1657 59.2063  63
   2   6  12 60.4208 72.5108  33
  -6   2  12 18.7117 55.8588  33
   2   6  12 20.9630 68.0304  16
   2   6 -12-36.3295 58.9496  28
   1   6   0 60.6852 65.6532  25
   1   6   0 57.8776 93.9179  23
   6  -1   0 20.5692 55.5498   8
   6  -1   0 29.1233 82.8981   3
   1   6   0 33.1137 78.8613  48
   1   6  -1 252.541 89.0898  25
   1   6  -1 271.439 103.862  23
   1   6   1 164.331 74.2480  25
   1   6   1 167.036 95.3135  48
   1   6  -1 322.038 92.8252  43
   6  -1  -1 201.431 72.9312  42
   6  -1   1 269.326 103.057   2
   6  -1   1 254.391 93.7083   8
   6  -1   1 402.907 118.622   7
   6  -1   1 416.964 131.491   3
  -6   1   1 158.627 78.0717  11
   6  -1  -1 89.3303 93.0753   3
  -6   1   2 3318.02 254.929  11
  -6   1   2 2992.95 250.800  12
  -6   1  -2 3268.96 286.502  60
   1   6  -2 2931.96 280.483  23
   1   6   2 2904.37 305.492  23
   1   6   2 2917.58 252.152  25
   1   6   2 3008.18 321.246  48
   1   6   2 2732.43 304.612  49
   6  -1  -2 3182.44 273.609  42
   1   6  -2 3189.07 300.673  43
   6  -1   2 3511.90 278.352   8
   6  -1   2 3556.70 315.747   7
   6  -1   2 2973.45 297.229   2
   6  -1   2 3167.61 320.888   3
  -6   1   3 55362.0 1816.00  12
  -6   1  -3 56200.8 1886.60  60
   1   6   3 54258.6 1998.67  49
   1   6   3 52975.2 1982.38  48
   6  -1   3 53386.9 1920.71   7
   6  -1   3 58159.8 1999.08   2
  -1  -6   3 53912.4 1984.58   4
   6  -1   3 53590.3 1832.01   9
   6  -1  -3 56971.6 1880.47  42
   1   6  -3 53922.1 1970.53  43
   1   6   3 55815.4 1833.36  25
   1   6   3 55849.4 1937.37  23
   1   6   4 1535.28 209.352  25
  -6   1   4 1346.99 195.044  12
   1   6   4 1504.60 261.466  49
   1   6  -4 1315.02 236.062  43
   1   6   4 1216.65 228.765  44
   6  -1   4 963.894 212.390   2
   6  -1   4 681.050 169.811   7
  -1  -6   4 1239.87 236.205   4
   6  -1   5 1164.07 243.742   2
   6  -1   5 649.172 177.998   7
  -1  -6   5 707.763 195.462   4
  -6   1   5 795.167 168.554   6
  -6   1   5 917.990 151.734  34
   1   6   5 698.003 164.231  25
   1   6   5 440.602 172.678  49
   1   6  -5 496.108 168.354  43
   1   6   5 468.242 163.229  44
  -6   1  -5 557.227 132.067  36
   1   6   5 573.507 144.846  41
  -6   1   5 962.501 174.212  12
   1   6  -6 26.1674 66.6165  21
   6  -1   6 56.9092 144.877   7
  -1  -6   6-51.4685 92.6500   4
  -6   1   6-41.1518 97.9967   6
   6  -1  -6 94.6906 69.5885  66
   1   6  -6-33.2838 79.2605  63
  -6   1  -6 33.3789 73.5907  63
   1   6  -6 34.0412 61.2791  53
   1   6   6-42.0071 92.6132  25
   1   6   6-91.9089 130.798  46
   1   6   6-65.8020 118.452  49
   1   6  -6 48.2646 61.4358  43
   1   6   6 33.4471 99.8455  41
  -6   1  -6 59.4111 75.6237  36
   1   6   6 62.7625 112.980  44
  -6   1   6 27.7021 89.8997  33
   1   6   6 192.957 104.365  33
   1   6   6 62.3657 93.0864  34
  -6   1   6-27.5501 78.4147  34
  -6   1  -7 9929.99 603.711  64
   6  -1  -7 11018.1 645.488  66
  -6   1  -7 11005.8 657.166  63
   1   6  -7 11177.0 657.864  63
  -6   1  -7 9878.02 721.569  67
   1   6   7 10134.5 710.071  25
   1   6   7 11194.8 903.276  49
   1   6   7 10474.3 728.788  46
   1   6  -7 12022.0 704.782  52
   6  -1   7 9173.34 789.782   7
  -1  -6   7 10122.7 752.904   4
  -6   1   7 10597.4 711.486   6
   1   6   7 11677.1 910.475  44
  -6   1  -7 9613.38 588.289  36
   1   6   7 10461.1 647.270  41
  -6   1   7 10474.8 597.081  34
   1   6  -7 10346.3 725.914  43
   6  -1  -7 9879.72 741.597  38
   1   6   7 9949.06 612.897  34
   1   6   7 10415.7 641.557  33
  -6   1   7 9726.62 584.731  29
  -6   1   7 11186.0 614.167  33
   6  -1  -8 1940.55 265.372  66
   1   6  -8 1393.40 226.631  63
  -6   1  -8 1292.09 275.218  67
  -6   1  -8 1663.09 260.102  63
   1   6   8 1305.94 322.713  49
   1   6  -8 1561.57 276.098  43
  -6   1  -8 1492.84 228.955  36
   1   6   8 1505.71 336.943  44
   1   6   8 1498.73 245.406  41
   6  -1  -8 1341.71 283.001  38
   6  -1   8 1777.25 361.153   7
  -1  -6   8 1476.34 282.775   4
   1   6   8 1305.60 236.914  33
  -6   1   8 1433.45 223.051  33
  -6   1   8 1463.96 223.673  29
   1   6  -9 2245.76 286.299  63
   6  -1  -9 1920.50 265.219  66
  -6   1  -9 2036.48 281.284  63
   1   6   9 2282.52 301.914  33
  -6   1   9 2056.83 263.256  29
  -6   1   9 2360.63 276.545  33
  -6   1 -10 1172.92 212.455  63
   1   6 -10 1316.17 216.349  63
   6  -1 -10 991.432 188.775  62
  -6   1  10 1256.81 212.795  33
   1   6  10 1393.58 229.889  33
  -6   1  10 1461.69 216.691  29
  -6   1 -11 4228.92 344.395  63
   1   6 -11 4315.75 347.956  63
   6  -1 -11 3434.98 304.412  62
   1   6  11 3762.53 336.478  33
  -6   1  11 3899.26 318.731  29
  -6   1  11 4120.89 333.115  33
  -6   1 -12 853.693 139.485  63
   1   6 -12 890.324 136.198  63
   1   6 -12 715.367 119.963  28
   1   6  12 792.699 141.878  16
   1   6 -12 829.069 129.637  14
   1   6  12 690.212 126.820  33
  -6   1  12 1075.40 148.897  33
   0   6   0 219685. 6297.53  23
   0   6   0 217777. 6143.35  25
   6   0   0 216306. 6208.41   8
   6   0   0 217729. 6303.23   3
   0   6   1 57927.0 1981.27  23
   0   6  -1 59578.4 1932.69  23
   0   6   1 56895.2 1818.75  25
   0   6   1 59542.0 2009.27  48
   0   6   1 60250.7 1996.60  49
   6   0  -1 55861.3 1873.93  42
   6   0  -1 57755.2 1912.42  38
   6   0  -1 58685.0 1894.74   8
   6   0   1 57917.9 1884.38   8
   6   0   1 59012.3 1942.55   7
   6   0   1 54976.7 1942.77   3
  -6   0   2 3188.77 242.236  12
  -6   0  -2 3252.90 280.527  60
   0   6   2 2983.92 306.686  23
   0   6  -2 1983.35 221.406  23
   0   6   2 2586.34 227.560  25
   0   6   2 2394.68 277.807  49
   0   6   2 2208.33 274.277  48
   0   6   2 2093.80 247.701  45
   6   0  -2 2646.62 250.009  42
   6   0  -2 2373.82 270.170  38
  -6   0   2 2768.63 226.529   5
   6   0   2 2642.11 253.169   8
   6   0   2 2981.32 287.595   7
   6   0   2 2436.24 271.880   2
   0  -6   2 2656.46 291.519   4
   6   0   2 2379.39 265.578   3
  -6   0  -3 44178.3 1528.05  60
   0   6   3 40952.5 1557.00  23
   0   6   3 44066.0 1640.98  49
   6   0   3 38247.6 1524.13   7
   6   0   3 41805.9 1579.61   2
   0  -6   3 44040.8 1647.36   4
   6   0   3 42246.3 1500.04   9
   6   0  -3 43977.7 1517.36  42
   6   0  -3 38463.1 1591.05  38
   0   6   4 146145. 4590.66  49
   6   0   4 142990. 4471.81   7
   6   0   4 142560. 4501.87   2
   0  -6   4 154758. 4587.34   4
   6   0   4 145124. 4415.44   9
   6   0  -4 145081. 4561.25  38
   0   6   5 19166.2 1086.12  49
   6   0  -5 20308.4 1045.26  38
   0   6   5 18444.7 1053.05  44
   0   6  -5 18771.2 986.311  43
   6   0   5 19261.4 1018.79   7
   6   0   5 17761.0 987.936   2
   0  -6   5 21198.4 1073.32   4
  -6   0   5 19380.6 914.701   6
   6   0   5 20048.1 979.326   9
   6   0   6 9700.08 740.715   7
   0  -6   6 9619.76 699.153   4
  -6   0   6 8755.68 606.749   6
   6   0   6 8365.42 655.997   9
   0   6  -6 10292.2 575.990  64
   6   0  -6 9378.04 562.303  66
  -6   0  -6 8540.49 554.253  63
   6   0  -6 9174.27 567.139  62
   6   0   6 8492.13 571.825  61
   0   6  -6 8478.23 494.115  21
   0   6   6 7881.21 610.521  46
   0   6   6 9678.23 557.509  34
   0   6   6 8079.30 544.862  41
   0   6   6 9193.38 758.541  44
   0   6  -6 9196.54 658.927  43
   6   0  -6 8134.26 656.320  38
  -6   0   6 9029.75 534.864  33
  -6   0  -7 11169.1 674.292  63
   0   6  -7 11543.7 659.653  63
  -6   0  -7 11379.7 772.029  67
   6   0  -7 10979.2 666.790  62
   6   0  -7 11918.5 672.447  66
   0   6   7 9286.72 690.058  46
   0  -6   7 11393.4 833.525   1
   6   0   7 9398.75 804.862   7
   0  -6   7 11752.5 799.654   4
  -6   0   7 11362.2 735.901   6
   6   0   7 9506.56 761.875   9
   0   6   7 10290.4 610.417  34
   0   6   7 9843.74 638.645  41
   6   0  -7 11470.0 784.494  38
   0   6   7 10511.5 875.699  44
   0   6  -7 10633.9 736.995  43
  -6   0   7 11508.4 627.385  29
   0   6   7 10561.6 637.274  33
  -6   0   7 10921.3 619.888  33
  -6   0  -8 17131.4 899.078  63
   0   6  -8 19446.3 917.753  63
  -6   0  -8 17551.3 1041.58  67
   6   0  -8 18012.5 909.760  62
   6   0  -8 18042.2 896.249  66
   0   6   8 18218.0 1234.33  49
   0   6   8 18121.6 907.946  41
   0   6  -8 16633.2 983.008  43
   0   6   8 18727.3 1225.39  44
   0   6   8 15125.8 814.404  34
  -6   0   8 18688.7 875.687  33
  -6   0   8 18896.6 869.437  29
   0   6   8 17182.3 881.768  33
   0  -6   8 15205.9 988.968   4
   6   0   8 16234.9 1137.70   7
   6   0   8 15768.7 1068.45   9
  -6   0  -9 6083.86 491.332  63
   0   6  -9 7049.21 506.588  63
   6   0  -9 6420.31 497.173  62
   6   0  -9 6999.63 503.292  66
  -6   0   9 6554.29 479.356  33
  -6   0   9 6572.94 471.547  29
   0   6   9 6572.34 504.730  33
  -6   0  -9 5808.73 451.778  36
   0   6   9 6255.19 488.113  41
   0   6 -10 1438.20 231.477  63
   6   0 -10 1759.56 247.202  62
  -6   0 -10 1857.73 257.666  63
   0   6  10 1676.73 252.141  33
  -6   0  10 2150.76 267.491  33
  -6   0  10 1722.38 236.496  29
   0   6  10 1944.28 256.180  41
  -6   0  11 1335.69 194.899  29
  -6   0  11 1209.48 183.270  33
   0   6  11 924.528 177.580  33
  -6   0 -11 1219.63 193.159  63
   0   6 -11 1402.57 199.003  63
   6   0 -11 1390.60 196.730  62
   0   6 -12 263.808 78.0644  28
  -6   0 -12 350.678 93.2639  63
   0   6 -12 355.895 96.4964  63
   6   0 -12 315.386 85.5561  62
   0   6  12 251.400 84.8023  33
  -6   0  12 450.380 104.653  33
   0   6 -12 419.242 94.7602  14
  -1   6   0 84.8157 88.1489  23
   6   1   0 65.5504 93.2860  39
   6   1   0-48.6570 84.8071   8
  -1   6  -1 114498. 3362.22  23
  -1   6   1 109388. 3417.68  23
  -1   6   1 111124. 3400.48  45
  -1   6   1 110742. 3385.47  49
   6   1  -1 109229. 3306.73  42
   6   1  -1 102989. 3448.78  39
   6   1  -1 109277. 3327.96  38
   6   1   1 108705. 3400.51  39
   6   1  -1 108911. 3328.69   8
   6   1   1 109861. 3334.17   8
   6   1   1 112129. 3364.56   7
   1  -6   1 113056. 3383.27   1
  -6  -1  -2 14544.2 696.558  60
  -1   6  -2 14792.5 680.075  23
  -1   6   2 14962.3 768.290  23
  -1   6   2 15432.7 764.568  45
  -1   6   2 13884.5 732.530  49
   6   1  -2 15209.9 683.445  42
   6   1   2 15692.9 721.790  39
   6   1  -2 16558.6 821.863  39
   6   1  -2 14739.3 737.958  38
  -6  -1   2 14590.9 653.857   5
   6   1   2 15433.3 708.603   8
   6   1   2 13771.0 705.216   7
   1  -6   2 13596.5 730.699   4
   1  -6   2 14788.3 763.520   1
  -6  -1  -3 112543. 3408.85  60
  -1   6   3 109300. 3521.22  49
  -1   6   3 109860. 3520.25  45
  -1   6   3 112325. 3477.77  23
   6   1  -3 114365. 3395.25  42
   6   1  -3 111516. 3524.20  39
   6   1  -3 104594. 3481.89  38
   1  -6   3 111917. 3570.30   1
   6   1   3 112595. 3461.43   2
   6   1   3 108533. 3440.51   7
   1  -6   3 104513. 3508.58   4
  -1   6   3 109680. 3354.78  10
   6   1   3 108218. 3400.00   9
  -6  -1   3 115899. 3342.20   5
   6   1  -4 127.024 132.033  38
   6   1   4 34.5999 103.307   9
   6   1   4 111.510 100.387   2
   1  -6   4 47.3711 95.3615   1
  -6  -1   4 56.2753 67.0376   5
   6   1   4 265.365 123.041   7
   1  -6   4 44.0326 97.1003   4
  -1   6   4 30.3666 77.3341  10
  -1   6   4 223.692 139.505  49
  -1   6   5 122.288 76.5099  17
  -1   6  -5 218.190 102.536  21
   6   1  -5 514.236 163.081  38
  -1   6   5 371.869 118.149  41
   6   1   5 298.484 138.518   9
  -6  -1   5 103.096 98.0096   5
   6   1   5 373.084 157.178   7
   1  -6   5 244.023 139.049   4
  -6  -1   5 206.019 97.9280   6
   1  -6   5 376.314 160.600   1
  -1   6  -6 357.583 110.481  21
   6   1   6 157.638 133.958   9
  -6  -1   6 284.723 127.019   5
   1  -6   6 235.228 140.219   1
   6   1   6 573.979 193.430   7
   1  -6   6 211.439 142.908   4
  -6  -1   6 81.6786 90.3186   6
   6   1  -6 189.465 94.5322  66
   6   1  -6 445.996 141.683  62
  -1   6  -6 302.137 109.009  64
   6   1   6 410.576 125.901  61
  -1   6   6 471.439 128.489  27
  -1   6  -6 478.229 131.170  22
  -1   6   6-44.4486 98.2532  46
  -1   6   6 267.030 112.635  41
   6   1  -6 352.428 157.138  38
  -1   6   6 323.708 109.440  34
   1  -6   7 30647.3 1468.62   4
   6   1   7 28698.2 1530.34   7
  -6  -1   7 29372.1 1369.27   6
   1  -6   7 32262.6 1547.08   1
   6   1   7 26736.5 1448.99   9
  -1   6  -7 32724.1 1269.73  64
  -6  -1  -7 29587.5 1276.49  63
  -6  -1  -7 27464.6 1377.41  67
   6   1  -7 31795.9 1318.54  62
   6   1  -7 29987.6 1263.02  66
  -1   6   7 30562.9 1387.30  46
  -1   6   7 31602.3 1244.58  34
  -1   6   7 32087.0 1311.00  41
  -1   6   7 31421.2 1636.61  44
  -1   6  -7 29849.2 1395.92  43
   6   1  -7 34701.3 1493.09  38
  -6  -1   7 32112.0 1242.13  29
  -6  -1   7 32284.9 1256.39  33
   6   1  -8 637.777 159.749  66
   6   1  -8 939.910 199.170  62
  -1   6  -8 934.267 182.795  64
  -1   6  -8 827.129 172.542  63
  -6  -1  -8 898.770 221.368  67
  -6  -1  -8 838.853 187.980  63
  -1   6  -8 728.562 205.231  43
  -1   6   8 1051.15 211.277  41
  -1   6   8 758.342 182.165  33
  -6  -1   8 858.861 174.615  29
  -6  -1   8 822.863 186.328  33
  -1   6   8 935.026 184.012  34
   6   1   8 272.173 184.909   9
   6   1   8 446.556 202.044   7
  -1   6   9 75.7291 113.056  41
  -6  -1   9-32.9630 78.5307  29
  -1   6   9 218.324 122.565  33
  -6  -1   9 169.945 133.368  33
  -1   6   9 99.8545 108.042  34
   6   1  -9 181.796 103.513  66
  -6  -1  -9 107.364 85.2556  62
  -1   6  -9 180.626 102.847  63
   6   1  -9 79.2922 100.956  62
  -6  -1  -9 39.3588 86.8054  63
  -1   6  10 942.883 194.385  41
  -6  -1 -10 1306.79 205.406  36
  -6  -1  10 1151.21 189.697  29
  -1   6  10 1445.99 232.751  33
  -6  -1  10 1521.81 220.693  33
  -1   6 -10 1137.78 197.845  63
  -6  -1 -10 1067.32 193.597  62
   6   1 -10 1161.59 210.240  62
  -6  -1 -10 1198.72 208.168  63
  -1   6 -11 765.517 144.627  14
  -6  -1 -11 985.711 169.677  63
  -1   6 -11 702.040 144.779  63
  -6  -1 -11 867.061 154.943  62
   6   1 -11 791.576 154.359  62
  -1   6  11 697.943 148.276  33
  -6  -1  11 1003.66 170.159  33
  -6  -1  11 984.382 168.488  29
  -1   6  11 937.132 163.258  41
  -6  -1 -12 686.939 118.745  63
  -1   6 -12 574.104 113.889  63
  -6  -1 -12 709.288 117.971  62
   6   1 -12 722.256 121.314  62
  -1   6  12 728.506 128.939  33
  -6  -1  12 925.870 135.286  33
  -2   6   0 166487. 4929.94  23
   6   2   0 167845. 4871.01   8
   2  -6   0 168278. 4873.68   1
   6   2   0 161079. 4956.03  39
  -2   6   1 227.357 117.125  23
  -2   6  -1 162.137 77.2031  23
   6   2  -1 273.143 89.5511  42
  -2   6   1 131.879 89.2745  45
   6   2  -1 603.392 159.872  39
   6   2   1 275.884 117.246  39
   6   2  -1 453.434 131.661   8
   6   2   1 295.118 116.001   8
   2  -6   1 208.488 104.040   1
  -6  -2  -2 71062.3 2276.69  60
  -2   6   2 67391.6 2372.86  23
  -2   6  -2 69302.8 2262.19  23
  -2   6   2 73077.1 2423.50  45
  -2   6   2 71545.4 2355.45  49
   6   2  -2 69142.3 2252.58  42
   6   2   2 76564.8 2342.49  39
   6   2  -2 71681.7 2423.44  39
   6   2  -2 70310.2 2334.03  38
  -6  -2   2 72934.6 2251.67   5
   6   2   2 73540.5 2320.22   8
   6   2   2 66772.5 2292.78   7
   2  -6   2 70214.9 2346.42   4
   2  -6   2 71452.7 2406.97   1
  -2   6   2 68117.6 2228.06  10
  -6  -2  -3 20487.2 896.110  60
  -2   6   3 19767.0 958.107  23
  -2   6   3 19027.4 986.599  45
  -2   6   3 20205.4 972.250  49
   6   2   3 20285.7 937.423   7
   2  -6   3 18135.5 959.049   4
   2  -6   3 21507.6 1038.36   1
  -2   6   3 21208.7 890.943  10
  -6  -2   3 21666.3 885.242   5
   6   2  -3 21072.0 895.217  42
   6   2  -3 22798.9 1015.73  39
   6   2  -3 21293.9 981.991  38
  -2   6  -3 20486.6 964.554  40
  -2   6   4 90587.4 3156.19  45
  -2   6   4 95236.9 3146.30  49
  -2   6  -4 92149.6 3095.89  40
   6   2  -4 89639.3 3081.99  38
   6   2   4 93563.2 3045.66   7
   2  -6   4 89582.1 3145.38   4
   2  -6   4 91124.0 3185.89   1
   6   2   4 97730.4 3044.75   9
  -2   6   4 92326.9 2959.03  10
  -6  -2   4 96339.5 2959.58   5
   6   2   5 44638.9 1786.77   7
   2  -6   5 43940.3 1839.69   4
   2  -6   5 44949.4 1893.39   1
  -6  -2   5 45233.5 1663.49   6
  -2   6   5 45304.8 1688.66  10
  -6  -2   5 46707.5 1700.61   5
   6   2   5 44547.6 1766.55   9
   6   2  -5 45835.0 1614.26  62
   6   2   5 41537.9 1622.44  61
  -2   6   5 43569.7 1513.46  27
  -2   6  -5 44219.2 1542.07  22
  -2   6   5 42486.5 1720.69  46
  -2   6   5 46050.2 1606.22  41
  -2   6   5 43487.5 1557.99  34
  -2   6  -5 45585.9 1809.64  40
   6   2  -5 48439.5 1829.21  38
  -2   6   5 44727.4 1549.49  17
   6   2   6 10651.9 800.650   7
   2  -6   6 10632.1 820.937   1
  -6  -2   6 10523.6 691.638   6
  -6  -2   6 11741.1 740.838   5
   6   2   6 11569.7 805.876   9
  -2   6  -6 11869.4 648.981  64
  -6  -2  -6 12929.5 774.071  67
   6   2  -6 13167.7 711.877  62
   6   2   6 11468.2 706.587  61
  -2   6   6 12121.8 622.353  27
  -2   6   6 12364.0 766.745  46
  -2   6  -6 13233.7 825.819  40
  -2   6   6 11853.0 637.700  34
  -2   6   6 12886.4 694.635  41
   6   2  -6 12088.8 795.455  38
  -6  -2   6 12735.3 635.495  29
  -2   6  -7 4855.49 397.969  64
  -6  -2  -7 3884.63 382.017  63
  -6  -2  -7 4397.04 463.397  67
   6   2  -7 3671.82 378.232  62
   6   2  -7 4058.22 377.604  66
  -2   6   7 3665.15 410.905  46
  -2   6   7 3797.83 377.939  41
  -2   6  -7 3872.00 447.889  40
  -2   6   7 4547.98 377.288  34
   6   2  -7 4582.19 480.711  38
  -6  -2   7 4059.09 367.358  33
  -6  -2   7 3314.25 329.128  29
   6   2   7 3169.91 443.885   9
   2  -6   7 3067.77 447.274   1
   6   2   7 4088.27 519.417   7
  -6  -2   7 4645.81 451.011   6
  -6  -2   7 4211.57 449.260   5
   2  -6   7 4081.96 489.865   2
  -2   6  -8 26348.6 1119.85  64
  -6  -2  -8 23177.5 1121.44  63
   6   2  -8 25763.4 1175.32  62
   6   2  -8 25667.5 1133.92  66
  -6  -2   8 25606.8 1086.43  29
  -6  -2   8 26399.8 1121.65  33
  -2   6   8 25940.7 1151.46  41
  -2   6   8 24893.8 1084.09  34
  -2   6  -9 21331.9 967.928  64
  -6  -2  -9 20222.7 983.347  63
  -2   6  -9 21321.3 967.656  63
   6   2  -9 20550.9 996.992  62
  -6  -2   9 20867.9 950.276  33
  -6  -2   9 19460.6 914.786  29
  -2   6   9 18803.2 926.515  33
  -2   6   9 21264.6 994.443  41
  -2   6   9 19627.7 926.634  34
  -2   6 -10 32.3175 65.0470  63
  -6  -2 -10 33.0846 84.2289  62
   6   2 -10 105.169 83.4846  62
  -6  -2 -10 101.614 86.2315  63
  -2   6  10 33.7339 80.3356  41
  -2   6  10-31.8894 81.1865  33
  -6  -2  10 30.2960 98.3202  33
  -6  -2  10-29.1562 69.4352  29
  -2   6  10 90.8027 90.3570  34
  -6  -2 -11 316.586 106.409  63
  -2   6 -11 107.797 84.2980  63
  -6  -2 -11 212.898 101.848  62
   6   2 -11 305.738 103.368  62
  -2   6  11 402.972 116.161  41
  -6  -2 -11 294.489 103.824  36
  -6  -2  11 359.777 105.976  29
  -2   6  11 105.768 82.7211  33
  -6  -2  11 318.454 105.956  33
  -2   6 -11 292.829 105.643  52
  -2   6 -12 19.3972 52.3765  63
  -6  -2 -12 18.7925 47.8419  62
   6   2 -12-19.5105 46.4619  62
  -2   6  12-18.2611 59.2617  41
  -6  -2  12 52.1897 64.5599  33
  -2   6  12 56.3726 65.5039  33
  -3   6   0 61.1278 58.0394  11
  -3   6   0 159.847 95.4610  23
   6   3   0 71.3422 96.3452  39
   6   3   0 85.6356 81.2783   8
  -3   6  -1 14113.8 708.248  23
  -3   6   1 13488.3 746.645  23
  -3   6   1 15311.6 794.389  45
   6   3  -1 13591.5 650.191  42
   6   3  -1 15269.2 803.585  39
   6   3   1 15042.5 765.137  39
   6   3  -1 15292.7 729.468   8
   6   3   1 13867.4 706.246   8
   3  -6   1 14980.6 756.221   1
  -3   6   1 14239.2 646.091  10
  -6  -3  -2 7517.09 460.475  60
  -3   6   2 7053.30 521.097  23
  -3   6  -2 7249.16 457.766  23
  -3   6   2 8223.75 565.914  45
   6   3  -2 7408.29 445.184  42
   6   3  -2 8028.16 559.303  39
  -3   6  -2 7267.87 496.375  40
  -6  -3   2 8203.79 473.986   5
   6   3   2 8056.95 503.840   8
   6   3   2 8127.17 495.362   7
  -3   6   2 6937.22 437.529  10
   3  -6   2 8248.63 531.366   2
   3  -6   2 8161.06 559.143   1
  -3   6   3 17886.3 783.212  12
  -6  -3  -3 17561.7 794.666  60
  -3   6   3 17949.0 938.342  45
  -3   6   3 15973.1 850.683  23
   6   3  -3 16890.8 773.226  42
   6   3  -3 17669.3 897.821  39
  -3   6  -3 17760.7 886.244  40
   3  -6   3 16571.5 920.035   1
   6   3   3 16884.0 832.913   8
   6   3   3 15056.3 788.350   7
  -3   6   3 16541.5 785.649  10
   3  -6   3 16211.0 888.619   2
  -6  -3   3 16276.2 779.543   5
  -3   6   4 1345.69 212.717  12
  -3   6   4 1129.88 238.176  45
   6   3  -4 1445.90 222.005  42
  -3   6  -4 1319.72 243.263  40
  -6  -3   4 853.939 170.691   5
   6   3   4 1173.41 215.496   7
  -6  -3   4 1370.16 196.331   6
   3  -6   4 1645.10 285.835   2
   3  -6   4 1427.31 279.541   1
  -3   6   4 1513.10 222.968  10
   6   3   4 1221.05 219.892   9
  -3   6  -5 2023.50 229.664  14
   6   3  -5 2684.57 273.272  20
  -3   6   5 2003.87 229.144  17
   6   3   5 2019.30 255.112  16
  -6  -3   5 2071.55 285.106   5
   6   3   5 2163.42 307.063   7
  -6  -3   5 2118.23 272.020   6
   3  -6   5 1979.31 334.858   2
   3  -6   5 1913.35 345.203   1
  -3   6   5 1983.29 277.170  10
   6   3   5 2438.65 328.539   9
  -3   6  -5 2143.20 247.136  64
   6   3  -5 2041.63 251.011  62
   6   3   5 1919.53 256.434  61
  -3   6   5 2102.84 233.790  27
  -3   6  -5 2140.01 239.736  22
  -3   6   5 2685.19 387.846  45
  -3   6   5 2242.16 311.873  46
  -3   6  -5 2364.36 330.843  40
  -3   6   5 2069.43 239.530  34
   6   3   5 2301.20 255.798  33
  -3   6  -6 1389.65 206.453  14
   6   3   6 1642.30 249.613  16
  -3   6   6 1541.47 217.787  17
  -3   6  -6 1562.26 226.477  64
   6   3  -6 1809.21 255.973  63
   6   3  -6 1494.19 238.233  62
  -3   6   6 1777.60 235.402  27
  -3   6   6 1618.58 273.217  46
  -3   6   6 1712.08 340.387  45
  -3   6   6 1456.15 211.678  34
   6   3   6 1347.24 218.706  33
  -3   6  -6 1862.10 305.948  40
   6   3   6 1555.22 290.443   9
  -6  -3   6 1742.28 283.231   5
   6   3   6 1853.23 322.611   7
   3  -6   6 2517.68 389.314   2
   3  -6   6 1551.25 326.801   1
   6   3   7 7424.75 567.343  16
  -3   6  -7 7992.90 517.797  14
  -6  -3   7 8238.14 648.058   5
   3  -6   7 8211.83 714.802   2
   6   3   7 7152.61 679.154   9
  -3   6   7 7522.73 604.584  46
  -3   6   7 6990.93 715.484  45
  -3   6   7 8880.58 543.412  34
  -3   6   7 8091.39 558.951  41
  -3   6  -7 7476.42 643.703  40
   6   3   7 6989.55 529.623  33
  -6  -3   7 8035.81 526.705  33
  -3   6  -7 8013.98 531.765  64
  -6  -3  -7 7289.98 531.835  63
   6   3  -7 8433.66 575.336  63
   6   3  -7 7655.04 561.656  62
  -3   6  -8 4553.99 384.687  14
   6   3   8 3491.60 399.547  16
  -3   6  -8 4214.22 387.039  64
  -6  -3  -8 3263.78 363.371  63
   6   3  -8 4332.27 410.190  63
   6   3  -8 4962.52 448.445  62
  -6  -3   8 5036.56 415.305  33
  -6  -3   8 4300.91 369.272  29
  -3   6   8 4548.84 412.490  41
  -3   6   8 4720.56 395.499  34
  -3   6  -9 605.793 154.829  63
  -3   6  -9 561.340 151.818  64
   6   3  -9 436.753 138.821  62
  -6  -3  -9 258.649 120.387  63
  -6  -3   9 365.656 123.120  29
  -6  -3   9 361.881 139.297  33
  -3   6   9 325.076 121.112  34
  -3   6   9 412.385 143.559  41
  -3   6 -10 830.259 156.251  63
  -6  -3 -10 922.956 179.876  62
   6   3 -10 989.553 186.076  62
  -3   6  10 1156.61 203.378  41
  -3   6  10 1148.50 194.687  34
  -6  -3  10 734.479 147.137  29
  -3   6  10 1015.33 176.097  33
  -6  -3  10 1115.82 185.707  33
  -3   6 -11 578.316 127.055  63
  -6  -3 -11 677.015 141.561  62
   6   3 -11 450.105 110.415  62
  -3   6 -11 634.404 138.303  52
  -3   6  11 627.123 142.050  41
  -6  -3 -11 847.562 151.883  36
  -6  -3  11 700.668 133.203  29
  -3   6  11 508.100 124.264  33
  -6  -3  11 583.316 123.906  33
   6   3 -12 2023.73 192.191  62
  -6  -3 -12 1930.29 186.330  62
  -3   6 -12 1720.56 175.456  63
   6   3 -12 1857.57 192.313  59
  -3   6 -12 2051.36 201.848  52
  -3   6  12 2233.47 198.490  41
  -3   6  12 2054.10 188.621  33
   6   4   0 92714.3 2755.15  25
  -4   6   0 87068.2 2878.12  23
  -4   6   0 86104.5 2722.52  11
   6   4   0 89399.6 2826.98   8
   4  -6   0 85479.4 2853.30   3
  -4   6   1 76963.7 2699.70  23
   6   4   1 82768.9 2553.13  25
   6   4  -1 80410.2 2548.43  25
  -4   6  -1 83423.4 2650.83  23
   6   4  -1 85267.0 2778.90  39
  -4   6  -1 79504.3 2522.72  11
  -4   6   1 79492.7 2546.09  11
   6   4  -1 80417.5 2625.72   8
   6   4   1 81198.9 2635.22   8
   6   4   2 2029.21 233.100  25
  -4   6   2 1420.09 243.918  23
   6   4   2 1609.65 233.670   8
  -6  -4   2 1516.68 208.564   5
  -4   6   2 1999.98 233.784  10
  -4   6   2 1866.13 283.750  45
  -4   6  -2 1616.51 236.250  40
   6   4  -2 1941.98 283.047  39
  -4   6   2 1648.69 209.958  12
  -4   6   3 41721.1 1624.45  23
   6   4   3 39114.7 1457.55  25
   6   4   3 38274.6 1520.88   8
   4  -6   3 39195.3 1613.57   2
  -4   6   3 38246.1 1479.13  10
  -6  -4   3 40580.7 1491.83   5
  -4   6   3 37272.5 1637.37  45
  -4   6  -3 39066.3 1576.33  40
   6   4  -3 45317.5 1665.89  39
  -4   6   3 38878.4 1455.49  12
   6   4  -4 41529.1 1492.11  62
  -4   6  -4 39904.6 1450.38  22
   6   4   4 39639.6 1557.50  25
  -4   6   4 41596.0 1658.28  23
  -4   6   4 42748.0 1448.65  27
   6   4   4 40819.2 1640.66   8
   4  -6   4 40893.3 1799.89   1
   4  -6   4 40440.2 1762.07   2
  -4   6   4 43683.4 1619.46  10
  -6  -4   4 42715.0 1602.47   5
   6   4   4 36440.2 1507.22  47
  -4   6   4 45038.8 1833.27  45
  -4   6  -4 39814.7 1685.45  40
   6   4   4 42492.7 1515.70  16
   6   4  -4 41148.4 1499.97  20
  -4   6   4 44270.7 1471.30  17
   6   4  -4 45223.4 1523.19  19
  -4   6  -4 41702.0 1449.05  14
   6   4   4 44150.2 1533.44  15
  -4   6   4 41842.1 1579.40  12
   6   4  -5 41005.0 1525.96  62
  -4   6  -5 40137.6 1499.13  64
   6   4   5 40925.7 1626.54  25
  -4   6   5 40424.8 1459.30  27
   4  -6   5 40103.3 1807.39   2
   4  -6   5 37634.7 1806.87   1
  -4   6   5 40409.3 1622.85  10
  -6  -4   5 41748.9 1648.89   5
   6   4   5 42790.3 1710.31   9
  -4   6   5 40680.7 1834.59  45
   6   4   5 40783.3 1588.44  47
  -4   6  -5 39513.4 1729.90  40
  -4   6   5 39330.7 1471.37  34
  -4   6  -5 39904.9 1453.00  14
   6   4   5 42500.8 1562.38  16
  -4   6   5 43606.7 1481.82  17
   6   4  -5 39779.4 1513.12  20
   6   4  -6 3580.85 354.003  20
   6   4   6 3397.49 368.852  16
  -4   6  -6 3229.47 311.100  14
  -4   6   6 3401.68 323.531  17
   6   4  -6 3732.42 363.063  62
  -4   6  -6 3218.39 324.521  64
   6   4   6 3785.88 421.500  25
   4  -6   6 3768.58 494.583   1
   4  -6   6 4278.08 528.218   2
  -4   6   6 4221.42 434.009  10
  -6  -4   6 3580.79 412.354   5
   6   4   6 3631.02 446.269   9
  -4   6   6 3063.56 458.576  45
   6   4   6 3006.86 361.620  47
  -4   6  -6 3295.23 422.033  40
  -4   6   6 3579.55 333.421  34
   6   4   6 3357.37 347.440  33
   6   4   7 10863.4 697.894  16
  -4   6  -7 10660.7 635.438  64
   6   4  -7 10663.3 673.638  63
   6   4  -7 10313.2 663.017  62
   6   4   7 8825.92 718.994  25
   6   4   7 9648.93 707.039  47
  -4   6   7 10529.4 887.055  45
  -4   6  -7 9745.94 755.952  40
  -4   6   7 10642.8 611.554  34
   4  -6   7 10729.5 841.511   2
  -6  -4   7 10066.3 739.494   5
   6   4   7 8099.33 743.376   9
   6   4   7 9401.21 636.714  33
   6   4   8 6823.79 542.027  16
  -4   6   8 5978.20 477.228  41
  -4   6   8 5047.65 422.362  34
   6   4   8 5063.85 466.995  33
  -6  -4   8 5835.29 445.288  33
  -4   6  -8 6199.11 472.622  64
   6   4  -8 5881.22 492.488  62
   6   4   9 7938.28 574.389  16
  -4   6   9 7733.97 515.069  34
  -4   6   9 8632.05 577.662  41
  -6  -4   9 7271.59 499.857  33
   6   4  -9 9129.98 594.997  62
  -4   6  -9 8979.70 567.117  64
  -4   6  10 2753.20 303.871  41
  -4   6  10 2649.44 280.884  34
   6   4  10 2820.65 311.499  16
   6   4 -10 2869.99 302.416  62
  -4   6 -10 2694.65 285.462  64
  -6  -4 -10 2802.61 304.348  62
  -4   6 -11 158.999 73.9512  63
  -6  -4 -11 171.502 93.7456  62
   6   4 -11 290.969 107.081  62
  -4   6  11 220.345 93.6791  41
  -6  -4 -11 300.582 97.7922  36
  -4   6  11 243.687 97.8630  34
   6   4 -12 588.042 104.820  59
  -4   6 -12 555.915 107.917  52
  -4   6  12 482.285 95.8438  41
  -6  -4 -12 533.214 94.2955  36
   6   4 -12 487.981 90.6240  62
  -4   6 -12 389.754 85.3404  63
  -6  -4 -12 540.276 98.6792  62
   6   5   0 88.6702 79.8139  25
   6   5   0-33.4964 79.7717   8
   5  -6   0-39.3526 86.7651   3
  -5   6   0-83.7738 71.0953  11
  -5   6  -1 3951.05 368.439  23
   6   5   1 3280.42 314.669  25
   6   5  -1 3645.43 326.223  25
   6   5   1 3957.21 359.486   8
   5  -6   1 3896.55 397.531   3
  -5   6  -1 3988.29 327.528  11
  -5   6   1 3365.70 311.117  11
  -5   6   1 3240.62 296.774  12
   6   5   2 472.883 136.127  25
  -5   6   2 58.8739 75.0233  12
   6   5   2 71.1077 84.7401   8
   5  -6   2 144.241 122.452   3
  -6  -5   2 129.623 87.5732   5
  -5   6   2 156.104 97.4079  10
   6   5   3 500.151 155.716   8
  -6  -5   3 661.452 160.601   5
   5  -6   3 574.889 183.665   2
  -5   6   3 869.028 172.139  10
  -5   6   3 574.288 126.184  32
   6   5  -3 601.933 132.554  59
   6   5   3 658.889 147.641  58
   6   5   3 687.702 161.637  25
   6   5   3 644.296 178.712  26
   6   5   3 470.771 127.376  47
  -5   6   3 536.849 174.979  45
  -5   6  -3 871.222 192.767  40
   6   5   3 427.596 123.729  16
   6   5  -3 837.036 156.464  19
  -5   6  -3 690.163 135.177  14
  -5   6   3 465.610 131.493  12
   6   5  -3 469.565 122.878  20
   6   5   3 767.201 148.864  15
   6   5   4 21885.7 955.246  15
   6   5   4 20665.8 933.502  16
  -5   6   4 22314.5 1021.32  12
  -5   6  -4 21533.1 884.676  14
   6   5  -4 19582.8 921.314  20
  -5   6   4 21402.7 885.898  17
   6   5   4 20683.3 1052.81   8
   5  -6   4 20890.5 1156.80   2
  -5   6   4 21716.7 1031.57  10
  -6  -5   4 22572.0 1026.77   5
   6   5  -4 20143.0 902.863  62
   6   5   4 20046.9 958.785  58
   6   5  -4 20711.4 946.316  59
   6   5   4 20144.3 993.530  25
  -5   6   4 21027.3 873.881  27
   6   5   4 20662.9 979.344  26
  -5   6   4 20953.9 1065.41  23
   6   5   4 20781.7 977.393  47
  -5   6   4 19584.4 1144.46  45
  -5   6  -4 21221.9 1106.38  40
  -5   6   4 21745.3 912.797  32
  -5   6   5 827.652 151.649  17
   6   5  -5 655.227 164.802  20
   6   5   5 682.058 171.506  16
  -5   6   5 436.283 162.473  12
   6   5   5 544.655 167.194  15
  -5   6  -5 588.772 138.752  64
   6   5  -5 467.417 135.071  62
  -5   6   5 503.808 143.151  27
   6   5   5 546.218 169.463  25
  -6  -5   5 539.521 167.398   5
   6   5   5 657.974 188.317   8
   5  -6   5 326.584 195.452   2
  -5   6   5 309.069 149.310  10
   6   5   5 247.376 123.820  47
  -5   6   5 669.453 225.860  45
  -5   6  -5 440.747 179.303  40
  -5   6   5 415.999 123.306  34
   6   5  -6 3377.09 356.024  62
  -5   6  -6 3859.12 361.457  64
   6   5   6 2645.73 373.282  25
   6   5   6 3558.36 401.197  47
  -5   6   6 2951.45 449.271  45
   6   5   6 3255.50 368.402  16
  -5   6  -6 3800.70 461.240  40
  -5   6   6 3136.29 322.051  34
  -6  -5   6 3156.99 390.779   5
   5  -6   6 3524.56 495.257   2
  -5   6   6 2962.44 383.741  10
   6   5   7 2403.90 355.000  47
  -5   6   7 2333.46 282.130  34
   6   5   7 2235.41 328.599  16
  -5   6  -7 2783.98 320.269  64
   6   5  -7 2488.57 316.342  62
  -5   6   8 11833.6 676.413  41
  -5   6   8 9345.37 583.898  34
   6   5   8 9953.05 680.477  16
   6   5   8 9758.25 659.060  15
   6   5  -8 9170.38 629.019  62
  -5   6  -8 11140.1 654.399  64
   6   5   9 436.682 147.671  16
   6   5   9 662.457 178.672  15
  -5   6  -9 204.830 106.922  64
   6   5  -9 253.990 118.187  62
  -5   6   9 558.168 150.926  41
  -5   6   9 459.603 140.986  34
   6   5  10 1173.34 204.587  16
  -6  -5 -10 1390.42 212.319  62
  -5   6 -10 1442.02 211.944  64
   6   5 -10 966.750 172.127  62
  -5   6  10 1498.02 214.136  41
  -5   6  10 1024.94 173.829  34
   6   5 -10 1534.56 234.980  59
   6   5  11 556.910 129.505  16
   6   5 -11 634.997 134.790  59
   6   5 -11 736.877 128.250  62
  -6  -5 -11 569.956 119.599  62
  -5   6  11 660.773 129.599  41
  -5   6  11 498.008 111.826  34
   5  -6  11 864.215 145.126  30
  -6  -5 -12 3836.28 238.202  62
   6   5 -12 3832.01 248.600  59
  -5   6  12 3856.44 253.905  57
  -5   6 -12 3603.27 244.068  52
  -5   6  12 3614.77 232.919  41
   6   5  12 3965.97 255.183  18
  -6   6   0 14628.5 683.950  32
  -6   6   0 15569.7 696.057  31
   6   6   0 15772.0 750.768  55
   6   6   0 14971.9 779.427  25
   6   6   0 13901.3 711.016  26
   6   6   0 16269.7 764.484  47
   6   6   0 17041.5 857.415  51
   6   6   0 14537.9 880.215  48
   6  -6   0 15545.2 881.567   3
   6   6   0 14318.0 691.275  15
   6   6   0 15684.6 719.731  19
  -6   6   0 16619.5 703.760  13
   6   6   0 15762.6 721.245  18
  -6   6   0 15195.7 750.094  12
  -6   6   0 14221.3 748.297  11
  -6   6   1 51545.2 1682.82  31
  -6   6  -1 51324.1 1691.01  31
  -6   6  -1 51593.4 1692.02  32
  -6   6   1 50470.4 1683.69  32
   6   6   1 48624.9 1726.08  55
   6   6  -1 49239.8 1749.78  55
   6   6  -1 46306.2 1707.23  59
   6   6   1 46185.6 1737.47  26
   6   6   1 52172.9 1828.75  25
   6   6  -1 52584.3 1771.77  47
   6   6   1 52233.8 1856.40  51
   6   6   1 52459.1 2025.38  48
   6   6  -1 50954.7 1863.26  51
   6   6   1 46948.1 1740.16  50
   6   6   1 51233.0 1768.83  47
   6  -6  -1 49739.1 1907.05   3
   6  -6   1 48948.4 1957.60   3
  -6   6  -1 51238.6 1670.33  13
   6   6   1 49546.9 1701.13  18
   6   6   1 49367.6 1698.91  15
   6   6   1 48332.7 1694.51  19
  -6   6   1 48872.3 1780.75  11
  -6   6  -1 46949.9 1756.34  11
   6   6  -1 48998.0 1703.49  19
  -6   6   1 49859.1 1761.85  12
  -6   6  -2 842.884 149.488  32
  -6   6  -2 1129.56 176.381  31
  -6   6   2 1313.48 183.733  32
   6   6  -2 714.095 146.548  59
   6   6   2 906.884 166.484  55
   6   6   2 1004.41 187.576  58
   6   6   2 1019.99 198.442  25
   6   6   2 1187.24 214.747  26
   6   6   2 992.672 183.020  50
   6   6   2 1288.89 202.611  47
   6   6  -2 1034.09 195.567  51
   6   6  -2 1291.02 200.090  47
   6  -6   2 1677.80 301.417   3
  -6  -6   2 895.510 178.498   5
  -6   6   2 982.206 185.933  10
  -6   6  -2 754.470 165.394  11
   6   6   2 891.457 160.434  16
   6   6  -2 858.328 161.682  19
   6   6   2 763.015 155.369  15
   6   6   2 1082.97 175.962  18
  -6   6   2 805.603 170.217  12
  -6   6  -2 970.308 152.189  13
   6   6  -2 897.037 167.486  20
  -6   6  -3 37121.9 1360.49  32
  -6   6  -3 38012.8 1378.65  31
  -6   6   3 38100.0 1367.80  32
   6   6   3 35889.4 1384.21  55
   6   6   3 35500.1 1437.97  58
   6   6  -3 34994.6 1396.79  59
   6   6   3 35491.4 1463.49  26
   6   6   3 36465.3 1481.49  25
   6   6  -3 37843.1 1459.82  51
   6   6   3 35922.8 1439.54  47
   6   6   3 36092.1 1456.71  50
   6   6   3 38780.2 1408.77  15
   6   6  -3 36348.5 1392.80  19
  -6   6   3 37477.8 1472.83  12
   6   6  -3 37847.2 1411.74  20
   6   6   3 36218.1 1378.35  18
   6   6   3 36889.6 1384.10  16
  -6   6  -3 36289.4 1320.47  13
   6  -6   3 37348.2 1624.63   2
  -6   6   3 39248.4 1504.96  10
   6  -6   3 36415.4 1703.17   3
  -6  -6   3 38334.4 1492.87   5
   6  -6   4 32942.3 1633.92   2
  -6   6   4 37872.3 1522.57  10
   6  -6   4 32862.3 1692.93   3
  -6  -6   4 37685.0 1526.60   5
  -6   6   4 39133.5 1382.53  32
   6   6  -4 37077.7 1440.38  59
   6   6   4 35740.9 1466.64  58
   6   6   4 35710.9 1473.39  26
   6   6   4 35504.7 1505.46  25
  -6   6   4 34185.7 1690.49  45
   6   6   4 35172.0 1455.72  47
  -6   6  -4 34734.0 1585.47  40
   6   6   4 36527.8 1420.24  15
   6   6  -4 35291.7 1402.85  20
  -6   6   4 35982.6 1328.27  17
  -6   6   4 35527.9 1487.32  12
   6   6   4 37379.1 1413.48  16
   6  -6   5 31590.0 1637.75   2
  -6   6   5 34446.1 1473.29  10
  -6  -6   5 33492.3 1472.54   5
   6  -6   5 29961.1 1640.02   3
   6   6  -5 33215.1 1324.66  62
  -6   6  -5 31798.9 1319.68  64
   6   6  -5 34951.2 1413.94  59
   6   6   5 32724.4 1470.85  25
   6   6   5 33887.2 1392.29  26
  -6   6   5 32189.6 1654.37  45
   6   6   5 32510.3 1435.09  47
  -6   6   5 34242.7 1305.97  34
  -6   6  -5 30673.5 1517.04  40
   6   6  -5 34864.4 1385.75  20
  -6   6   5 34366.7 1469.94  12
   6   6   5 32572.2 1361.14  16
   6   6   5 32855.8 1377.55  15
   6   6   6 1253.32 251.747  15
   6   6   6 1324.63 251.918  16
  -6  -6   6 1275.09 264.459   5
   6  -6   6 1338.75 323.120   2
  -6   6   6 1559.83 288.757  10
   6   6  -6 1439.68 234.153  62
  -6   6  -6 1262.60 217.122  64
   6   6  -6 1543.86 256.834  59
   6   6   6 1397.21 277.938  25
   6   6   6 1311.99 267.345  47
  -6   6  -6 1516.04 301.183  40
  -6   6   6 1241.04 204.817  34
   6   6  -7 7989.61 602.967  59
   6   6  -7 7670.30 549.204  62
  -6   6  -7 8523.84 568.572  64
   6   6   7 5834.51 577.862  47
  -6   6   7 7891.68 523.383  34
   6   6   7 7402.16 578.119  15
   6   6   7 7023.13 573.134  16
   6   6  -8 10897.4 684.149  62
  -6   6  -8 14174.5 745.888  64
  -6   6   8 13215.6 719.914  41
  -6   6   8 11644.9 660.336  34
   6   6   8 12037.3 754.898  16
   6   6   8 13547.2 779.161  15
   6   6  -8 12108.4 761.581  59
   6   6  -9 4146.80 371.517  62
  -6   6  -9 5137.68 411.806  64
  -6   6   9 5302.31 416.622  41
  -6   6   9 4727.10 375.684  34
   6   6   9 5447.42 441.423  15
   6   6   9 5503.30 453.707  16
   6   6  -9 5028.35 438.444  59
   6   6  10 2154.53 243.087  15
   6   6  10 1732.29 233.394  16
   6   6 -10 2048.34 251.211  59
   6   6 -10 1635.84 201.440  62
  -6  -6 -10 1379.76 194.379  62
  -6   6 -10 1734.80 213.899  64
  -6   6  10 1827.57 222.676  41
   6  -6  10 1422.31 214.167  30
  -6   6  10 1662.81 202.365  34
   6   6  11 258.462 90.0059  16
  -6  -6 -11 364.850 90.4620  62
   6   6 -11 419.479 96.7533  59
  -6   6 -11 339.740 92.1760  52
  -6   6  11 374.459 95.8278  41
   6  -6  11 377.274 101.571  30
  -6   6  11 428.263 99.2092  34
  -7   6   0 53.4961 68.0969  32
  -7   6   0 25.9441 66.0504  31
   6   7   0 65.0297 77.4313  55
   6   7   0 154.533 114.697  26
   6   7   0 39.6803 79.8629  25
   6   7   0-33.1847 66.7903  47
   6   7   0 34.4204 75.8889  50
   6   7   0-56.0054 87.3118  48
   6   7   0-43.2955 87.1385  51
   7  -6   0 103.501 104.155   3
  -7   6   0 36.9865 74.4416  11
   6   7   0 28.2336 71.8787  19
  -7   6   0 35.2155 77.6417  12
  -7   6  -1 603.474 138.181  32
  -7   6   1 295.287 106.252  32
  -7   6  -1 585.912 140.477  31
   6   7   1 542.154 141.322  55
   6   7  -1 647.077 150.825  55
   6   7  -1 611.160 145.439  59
   6   7   1 481.624 149.606  25
   6   7   1 694.946 171.874  26
   6   7  -1 401.627 121.314  47
   6   7  -1 432.733 165.842  51
   6   7   1 810.613 174.315  50
   6   7   1 620.742 167.166  51
   6   7   1 591.687 192.529  48
   6   7   1 509.425 130.447  47
   7  -6  -1 248.212 141.992   3
   7  -6   1 940.647 249.408   3
  -6  -7   1 417.098 128.469   5
  -7   6  -1 789.357 179.572  11
   6   7  -1 725.997 155.270  19
  -7   6  -1 497.374 140.088  12
   6   7   1 367.016 114.505  19
  -7   6   1 648.257 162.684  12
   6   7   1 558.141 140.556  15
  -7   6   1 488.766 140.232  11
  -7   6   2 166.088 93.2347  32
  -7   6  -2 86.3858 93.4586  32
  -7   6  -2 28.0888 83.8627  31
   6   7   2 64.0809 76.3137  55
   6   7  -2 33.4164 73.6878  59
   6   7   2 151.199 102.077  58
   7  -6  -2 91.8869 82.7171  61
   6   7   2 124.852 105.958  25
   6   7   2 272.232 148.515  26
   6   7   2-63.7799 99.4408  48
   6   7   2 178.898 91.0983  47
   6   7   2 110.922 99.8479  50
   6   7  -2 69.1307 76.2204  47
   6   7  -2-41.6112 91.7518  51
   7  -6   2 60.6821 109.245   3
  -6  -7   2-39.1914 78.8906   5
  -7   6  -2 78.4025 86.4393  11
  -7   6   2 39.2086 70.5960  10
   6   7  -2 92.1530 87.4426  19
  -7   6   2 75.9503 76.4432  12
   6   7   2 118.508 92.3862  15
  -7   6  -3 1182.81 193.789  31
  -7   6   3 1074.46 185.787  32
  -7   6  -3 1711.61 224.129  32
   6   7  -3 1248.90 208.166  59
   6   7   3 1161.17 218.629  58
   6   7   3 1539.79 224.952  55
   6   7   3 931.027 217.875  26
   6   7   3 1061.83 220.487  25
   6   7  -3 1357.45 231.045  47
   6   7  -3 939.166 195.596  51
   6   7   3 1147.27 218.984  50
   6   7   3 1436.72 236.662  47
   7  -6   3 1889.93 360.859   3
  -6  -7   3 839.735 187.929   5
   7  -6   3 1459.55 292.040   2
  -7   6  -3 1417.52 245.324  11
  -7   6   3 925.239 199.323  10
   6   7   3 1362.04 212.943  15
   6   7  -3 1095.43 197.523  20
   6   7   3 1169.08 196.503  16
   6   7  -3 1235.02 206.303  19
  -7   6   3 1193.65 224.613  12
  -7   6  -4 8778.09 553.525  31
  -7   6   4 8289.95 525.386  32
  -7   6  -4 8876.65 544.652  32
   6   7   4 8429.29 608.099  58
   6   7  -4 7965.91 567.989  59
   6   7   4 7535.19 605.099  25
   6   7   4 7580.67 593.236  26
   6   7   4 7092.51 566.866  47
   6   7  -4 8956.91 583.504  20
   6   7   4 7689.24 545.094  15
  -7   6   4 7915.19 611.090  12
   6   7   4 9653.68 582.731  16
   7  -6   4 8894.38 756.185   2
   7  -6   4 6463.68 704.109   3
  -7   6   4 8581.40 632.210  10
  -6  -7   4 7843.43 610.582   5
  -7   6   5 1782.68 304.353  12
   6   7   5 2075.72 287.689  16
   6   7   5 2168.08 302.250  15
   7  -6   5 2432.14 427.495   3
  -6  -7   5 2136.66 325.534   5
   7  -6   5 1902.56 388.232   2
  -7   6   5 2259.42 326.839  10
  -7   6  -5 1981.92 268.307  64
   6   7  -5 2251.77 304.038  59
   6   7   5 2958.74 368.524  26
   6   7   5 1548.41 285.940  25
   6   7   5 2363.06 332.613  47
  -7   6  -5 2760.87 397.372  40
  -7   6   5 1890.31 248.501  34
   6   7  -6 2210.20 311.232  59
  -7   6  -6 2134.56 279.726  64
   6   7   6 1473.79 296.992  47
   6   7   6 1952.30 298.398  15
   6   7   6 2113.38 303.032  16
  -7   6   6 2122.96 270.808  34
   6   7  -7 632.502 182.285  59
  -7   6  -7 566.393 156.247  64
   6   7   7 542.634 195.763  47
  -7   6   7 324.737 128.019  34
   6   7   7 355.329 155.338  16
   6   7   7 402.729 180.554  15
   6   7  -7 549.833 146.093  21
   6   7  -8 7771.82 571.864  59
  -7   6  -8 7652.95 522.717  64
   6   7   8 6963.56 596.014  46
  -7   6   8 8035.53 503.158  34
   6   7   8 6058.01 514.516  16
   6   7   8 7352.69 554.772  15
   6   7   9 138.725 116.805  16
   6   7   9 66.7465 108.312  15
  -6  -7  -9-28.2740 76.3577  62
  -7   6  -9-29.7674 65.6428  64
  -7   6   9 168.557 101.150  41
   7  -6   9 144.599 107.922  30
  -7   6   9 52.1978 74.2969  34
   6   7  -9 138.456 93.4747  59
   6   7  10 72.3964 92.1518  15
   6   7  10 77.2878 89.8064  16
   6   7  10 50.0344 71.2051  18
   6   7 -10 25.8547 52.0354  59
  -6  -7 -10-42.3832 63.2605  62
  -7   6 -10 22.8839 54.4946  64
  -7   6  10-43.5984 65.0743  41
  -7   6 -10 21.2288 54.0435  31
   7  -6  10-52.3646 81.6339  30
  -7   6  10 41.1328 71.6930  34
  -7   6 -11 590.086 95.3842  31
  -7   6  11 579.577 93.8448  34
   6   7 -11 612.505 103.713  59
  -7   6 -11 780.720 114.296  52
  -7   6  11 691.640 104.493  41
  -6  -7 -11 771.842 112.109  36
   6   7  11 721.544 116.667  16
  -7   5   0 23915.9 961.977  32
   5   7   0 25529.0 1104.32  25
   5   7   0 24574.1 1023.68  47
   5   7   0 24696.8 1130.17  51
   5   7   0 22282.8 1014.42  50
   5   7   0 24992.9 1244.03  48
  -7   5   0 25358.5 1072.75  12
  -7   5   0 24281.7 1069.85  11
   7  -5   0 26881.0 1230.53   3
  -7   5  -1 348.550 107.489  32
  -7   5   1 24.0319 71.7733  32
  -7   5  -1 596.692 128.913  31
   7  -5  -1 26.3012 62.6713  61
   5   7  -1 58.1729 74.0801  59
   5   7   1 169.560 91.7363  55
   5   7   1 31.4843 94.0117  26
   5   7   1 36.9327 74.3636  25
   5   7  -1 78.8422 93.9010  51
   5   7   1 181.316 94.2466  47
   5   7  -1 94.6618 75.1732  50
   5   7  -1-50.6421 78.9796  48
   5   7   1 109.178 109.888  48
   5   7   1 128.246 86.5999  50
   5   7  -1 147.053 91.7259  47
   5   7   1 37.7085 89.8239  51
   5   7  -1 25.7202 65.5149  19
  -7   5   1 67.1416 74.0463  12
   7  -5  -1 183.925 117.078   3
   7  -5   1 100.943 136.301   3
  -7   5   1 103.147 75.8346  11
  -7   5  -1 139.099 82.8398  11
   7  -5   2 23022.6 1126.39   2
   7  -5   2 21621.3 1189.62   3
   7  -5  -2 23733.5 981.924  61
   5   7   2 22159.9 955.912  55
   5   7  -2 22408.4 971.527  56
   5   7  -2 22155.2 977.315  59
   5   7   2 23165.2 1030.61  58
   5   7   2 22333.3 1056.91  25
   5   7   2 22606.1 1036.26  26
   5   7  -2 23440.8 1073.06  51
   5   7   2 21987.0 992.521  47
   5   7  -2 23407.3 1016.25  50
   5   7   2 22974.2 1022.22  50
   5   7  -2 25323.0 1017.45  47
   5   7   2 23339.3 1255.93  48
  -7   5  -2 23521.7 945.431  31
  -7   5   2 22902.9 933.498  32
  -7   5  -2 23109.1 952.862  32
  -7   5   2 23137.8 1045.17  11
   5   7  -2 21098.5 943.112  19
   5   7   2 23125.6 952.886  15
  -7   5   2 24885.2 1063.09  12
  -7   5  -3 1403.71 202.900  32
  -7   5   3 2059.01 230.234  32
   5   7  -3 1647.05 231.655  56
   5   7  -3 1398.68 220.046  59
   5   7   3 1113.79 206.384  58
   5   7   3 1027.14 215.420  25
   5   7   3 1202.72 242.057  26
   5   7   3 1396.87 221.552  47
   5   7  -3 1330.45 220.033  51
   5   7   3 1477.54 236.617  50
  -7   5   3 1186.97 212.656  12
   5   7  -3 1316.74 207.507  19
   5   7   3 1388.50 209.047  15
   5   7  -3 1078.32 192.699  20
   7  -5   3 1603.97 316.131   3
   7  -5   3 1170.11 255.823   2
  -7   5   3 1076.33 216.257  10
   5   7   4 5728.52 431.122  16
   5   7  -4 5487.00 444.018  20
   5   7   4 6110.30 464.273  15
  -7   5   4 5650.71 486.564  12
   5   7   4 5656.33 478.282  58
   5   7  -4 5775.10 450.030  59
   5   7   4 5717.57 480.674  26
   5   7   4 5342.69 487.318  25
   5   7   4 5278.25 467.144  47
  -7   5  -4 6329.33 564.693  40
  -7   5   4 5637.57 418.051  34
  -7   5   4 5738.82 402.980  35
   7  -5   4 5298.37 575.948   2
   7  -5   4 5801.31 626.944   3
  -7   5   4 5420.01 472.713  10
  -7   5   5 94.6415 95.2640  12
   5   7   5 74.4987 111.218  16
   7  -5   5 211.304 167.743   2
  -7   5   5 45.9646 101.363  10
  -7   5  -5 214.678 101.862  64
   5   7  -5 39.8023 87.7804  59
   5   7   5 50.7549 91.3925  25
   5   7   5 201.874 135.990  26
   5   7   5 46.4345 102.398  47
  -7   5  -5 289.339 180.440  40
  -7   5   5 31.9914 86.4117  34
   5   7  -6 9284.04 638.077  59
  -7   5  -6 9074.95 602.158  64
   5   7   6 8639.30 675.920  47
  -7   5   6 9607.69 583.951  34
   5   7   6 8602.28 614.865  16
  -7   5  -7 39.0304 86.0745  64
   5   7   7 275.964 157.105  47
   5   7  -7 44.4467 89.4769  59
   5   7  -7 129.855 96.9315  21
   5   7   7 89.5061 106.592  16
  -7   5   7 33.6016 85.5662  34
  -7   5  -8 1153.84 211.391  64
   5   7   8 1437.54 276.945  46
   5   7   8 1037.28 222.127  16
   5   7  -8 1140.61 217.209  59
  -7   5   8 994.050 195.960  34
   5   7  -9-36.4987 80.4726  59
  -7   5  -9 97.9500 83.1231  64
   7  -5   9 38.1753 90.9119  30
  -7   5   9 85.6145 92.6161  34
   5   7   9-36.5671 98.7412  15
   5   7   9 37.5110 101.290  16
   5   7  10 445.400 126.167  15
   5   7  10 465.991 137.030  16
   5   7 -10 596.175 143.052  59
  -7   5 -10 827.207 153.302  64
   5   7 -10 599.011 123.587  28
  -7   5  10 743.418 143.597  41
   7  -5  10 654.855 150.174  30
  -7   5  10 346.638 107.108  34
  -7   5  11 32.5933 58.6820  34
  -7   5 -11-16.8397 47.9422  31
   5   7 -11 57.7447 51.9852  59
   5   7 -11 47.8591 51.7826  28
  -7   5  11 70.9534 63.8717  41
   5   7  11 59.6848 62.0400  16
   5   7  11 73.5436 66.2026  15
   4   7   0-33.1758 79.0078  25
  -7   4   0 30.8953 87.9401  12
   7  -4   0-43.4564 117.343   3
  -7   4   0-31.3824 63.1666  11
   4   7   0-48.3171 106.528  48
   4   7  -1 2078.68 261.347  25
   4   7   1 1482.48 224.873  25
   4   7   1 1709.76 296.425  48
   4   7  -1 1428.46 253.525  48
  -7   4   1 1688.59 225.699  12
   7  -4  -1 1998.13 289.519   3
   7  -4   1 1010.32 234.075   3
   7  -4   1 1666.42 255.246   2
  -7   4   1 1511.45 218.202  11
   7  -4   2 1555.80 285.029   3
   7  -4   2 2164.46 309.243   2
   7  -4  -2 2136.73 306.514   3
   7  -4  -2 2431.94 255.018  61
   4   7  -2 2568.72 298.270  54
   4   7   2 2400.95 272.111  58
   4   7  -2 2102.53 249.750  53
   4   7   2 2425.57 282.778  26
   4   7   2 2175.88 273.030  25
   4   7   2 2526.46 360.707  48
   4   7   2 2293.11 260.912  50
   4   7   2 2252.39 238.591  41
  -7   4   2 2480.34 280.665  11
  -7   4   2 2190.97 263.710  12
   7  -4   3 11969.0 792.655   2
   7  -4   3 13910.5 886.871   3
  -7   4   3 14208.0 732.134  10
   7  -4   3 12199.0 680.159  30
   4   7  -3 13633.6 684.381  56
   4   7  -3 12961.7 665.322  59
   4   7  -3 12789.2 705.575  53
   4   7  -3 12888.8 720.497  54
   4   7   3 13131.3 711.436  58
   4   7   3 12278.2 702.116  26
   4   7   3 12889.6 728.638  25
   4   7  -3 12636.7 616.796  24
   4   7  -3 10425.1 648.633  51
   4   7   3 13226.3 695.507  50
   4   7   3 11304.6 664.923  47
   4   7   3 13690.0 903.162  48
   4   7   3 13153.8 643.238  41
  -7   4   3 13171.4 642.453  34
  -7   4   3 12922.1 611.352  35
   4   7  -3 11487.4 642.295  20
  -7   4   3 12937.6 719.297  12
   7  -4   4 185.591 157.496   3
   7  -4   4 175.847 139.590   2
  -7   4   4 114.648 84.2644  10
  -7   4   4-28.2387 67.2588  34
   4   7   4-38.6664 77.8311  58
   4   7  -4 36.0713 72.6091  54
   4   7  -4 163.597 93.1369  59
   4   7   4 41.9913 75.6010  25
   4   7   4 111.751 100.591  26
   4   7  -4 74.6201 82.2676  53
   4   7   4 152.959 103.263  47
   4   7   4 177.833 106.180  50
   4   7   4 29.5322 75.1933  41
  -7   4   4-25.9372 66.0430  35
   4   7  -4 107.595 118.614  43
  -7   4   4-39.3457 86.7551  12
   4   7   5 3008.56 329.788  16
  -7   4   5 3276.52 382.121  12
   7  -4   5 2600.55 418.985   2
  -7   4   5 2710.26 337.287  10
   4   7  -5 2828.06 311.621  63
   4   7  -5 2955.69 338.316  53
   4   7  -5 3127.10 338.827  59
   4   7   5 2888.39 331.644  26
   4   7   5 2762.19 362.209  25
   4   7   5 2592.97 345.825  47
  -7   4  -5 3525.34 339.007  36
  -7   4  -5 2843.04 390.218  40
  -7   4   5 2716.78 291.568  34
   4   7  -5 3127.33 415.535  43
   4   7   5 3112.70 321.062  33
   4   7   6 8686.15 604.723  16
   4   7  -6 8075.01 523.026  21
  -7   4   6 7757.74 615.580  12
  -4  -7   6 7252.83 658.797   4
   7  -4   6 7010.06 706.640   2
  -7   4  -6 7874.39 545.198  64
   4   7  -6 8165.72 568.701  63
   4   7  -6 8970.68 597.539  59
   4   7   6 6943.72 617.556  25
   4   7   6 7113.01 615.272  47
  -7   4  -6 6778.09 502.035  36
  -7   4  -6 7885.70 677.198  40
  -7   4   6 8114.25 527.096  34
   4   7  -6 8935.22 720.939  43
   4   7   6 6886.38 528.524  33
   4   7   7 12577.7 783.606  16
   4   7  -7 13843.1 702.227  21
   4   7  -7 12245.1 751.458  59
  -7   4  -7 11627.0 712.261  64
   4   7  -7 13126.9 771.586  63
   4   7   7 13397.7 883.341  46
  -7   4   7 12840.1 704.858  34
   4   7   7 11804.8 744.053  33
   4   7   8 5681.06 506.116  16
   4   7  -8 6699.37 526.948  59
  -7   4  -8 6181.63 486.140  64
   4   7  -8 6594.93 515.544  63
   4   7   8 5353.70 539.007  46
  -7   4   8 5904.92 449.124  34
   4   7   8 4616.17 446.368  33
   7  -4   8 6631.22 550.507  30
   4   7  -9 1334.43 220.892  59
  -7   4  -9 1336.95 218.126  64
   4   7  -9 799.157 178.691  63
  -7   4  -9 1383.78 204.437  63
   4   7   9 1220.15 234.299  16
   7  -4   9 1627.43 253.336  30
   4   7   9 756.616 192.021  33
  -7   4   9 1023.79 188.290  34
   4   7 -10 949.998 165.897  59
  -7   4 -10 739.077 141.934  63
  -7   4 -10 749.151 149.060  64
   4   7 -10 754.137 140.897  22
  -7   4  10 521.380 133.671  34
   4   7  10 791.547 169.748  16
  -7   4 -11 2942.21 239.763  64
  -7   4 -11 2575.81 225.504  63
   4   7 -11 2568.01 232.067  59
   4   7 -11 2337.95 216.962  28
  -7   4  11 2544.06 219.747  34
  -7   4  11 2733.49 235.814  41
   4   7  11 2878.89 255.900  16
   4   7  11 2840.84 250.815  15
   3   7   0 8265.81 521.100  25
   3   7   0 9075.13 645.128  48
  -7   3   0 9177.48 531.585  11
   7  -3   0 9435.99 622.072   3
  -7   3  -1 2298.03 255.500  60
   3   7  -1 2228.57 259.306  25
   3   7   1 2231.54 256.704  25
   3   7   1 2185.12 312.443  48
   3   7  -1 1848.50 289.399  48
  -7   3   1 1903.59 232.983  11
  -7   3   1 2243.31 253.497  12
   7  -3   1 1556.65 259.980   3
   7  -3   1 1932.81 264.753   2
   7  -3  -1 2144.92 291.316   3
  -7   3   2-30.1923 66.5658  12
  -7   3  -2 125.135 79.6419  60
   3   7   2 31.9622 64.3282  25
   3   7   2 49.3396 76.9190  48
   3   7  -2 36.3038 73.0659  43
   7  -3  -2 59.5149 65.6071  42
   7  -3   2 45.6553 108.721   3
   7  -3   2-39.9212 107.795   2
  -7   3   2-29.5689 65.1914  11
   7  -3  -2 40.4869 120.860   3
   7  -3   3 4284.72 402.755   7
   7  -3   3 4623.49 461.637   2
   7  -3   3 4299.58 468.840   3
  -7   3   3 5394.20 405.661  10
   7  -3   3 4851.70 393.817  30
   3   7  -3 5373.45 387.804  56
  -7   3  -3 4939.23 409.906  60
   3   7   3 4741.75 403.188  26
   3   7  -3 5604.01 368.026  24
   3   7   3 4567.13 400.425  25
   3   7   3 5633.38 542.134  48
   7  -3  -3 4122.71 372.286  42
  -7   3   3 5454.11 350.766  35
   3   7   3 5025.09 363.004  41
  -7   3  -3 6362.15 408.248  36
   3   7  -3 5784.03 491.099  43
  -7   3   3 5211.67 359.969  34
  -7   3   3 5269.86 408.724  12
   7  -3   4 109.777 130.708   2
  -7   3   4 136.139 96.8726   6
  -7   3   4 34.4992 69.4348  10
   7  -3   4-109.938 143.773  30
  -7   3   4 185.551 95.4340  34
   3   7   4 73.5396 81.0675  58
   3   7  -4-34.0194 68.4692  54
   3   7  -4 154.151 87.7514  56
   3   7  -4-29.6904 53.4487  59
   3   7   4 34.3190 87.3692  26
   3   7   4-38.7281 85.3850  25
   3   7  -4 157.194 97.2269  24
   3   7  -4 35.5721 64.0361  53
   3   7  -4-33.7413 67.9095  52
   3   7   4 32.1324 76.5196  50
   3   7   4 59.0466 75.1608  48
   3   7   4 72.8086 73.2689  47
   3   7   4 108.804 97.9310  49
   3   7  -4 152.338 102.200  43
  -7   3   4 24.5250 66.2238  35
  -7   3  -4 293.872 109.058  36
   3   7   4 28.6401 81.5183  41
  -7   3   4-36.3034 73.0659  12
   7  -3   5 6204.22 620.596   2
  -3  -7   5 5552.41 548.902   4
  -7   3   5 6613.86 511.612   6
   3   7   5 6529.31 458.125  33
   3   7  -5 6357.29 499.412  53
   3   7  -5 6716.38 484.766  59
   3   7   5 6683.19 487.960  26
   3   7   5 6433.25 532.858  25
   3   7   5 7501.81 668.797  49
   3   7   5 6486.26 532.386  47
   3   7  -5 6603.86 503.682  52
  -7   3   5 6892.52 462.785  34
  -7   3  -5 7199.75 485.275  36
   3   7   5 7234.36 489.480  41
  -7   3   5 6850.27 447.712  35
   3   7  -5 7429.21 631.266  43
   3   7  -5 5937.13 438.796  21
  -7   3   5 6637.94 527.710  12
  -7   3   6 184.152 109.893  12
   3   7  -6 312.307 125.937  21
   7  -3   6 338.387 192.775   2
  -3  -7   6 409.709 158.222   4
   3   7  -6 341.982 128.190  63
   3   7  -6 226.560 112.974  59
   3   7   6 355.542 151.810  25
   3   7   6 507.014 206.293  49
   3   7   6 399.791 168.468  47
  -7   3  -6 378.618 131.654  36
   3   7   6 368.610 144.814  41
   3   7  -6 116.827 91.3778  43
  -7   3   6 238.005 100.477  29
   3   7   6 183.822 136.644  33
  -7   3   6 419.196 142.386  34
   3   7  -7 14659.3 702.981  21
   3   7  -7 12494.0 735.674  59
  -7   3  -7 11467.6 696.748  64
  -7   3  -7 11600.6 689.277  63
   3   7  -7 12217.1 734.849  63
   3   7   7 12838.9 849.464  46
  -7   3   7 13156.4 696.835  34
  -7   3  -7 12673.6 695.678  36
   3   7  -7 10775.2 809.772  43
   3   7   7 10042.3 689.608  33
  -7   3   7 11489.5 649.839  29
   7  -3   7 11461.1 760.321  30
   3   7   8 1079.99 249.945  46
   3   7  -8 1282.12 233.183  59
   3   7   8 1213.79 240.460  33
  -7   3   8 1268.99 206.488  29
   7  -3   8 1512.25 270.505  30
  -7   3   8 1374.87 217.975  34
  -7   3  -8 1254.90 224.180  64
   3   7  -8 1059.88 216.392  63
  -7   3  -8 963.129 191.382  63
  -7   3  -9 1904.55 254.384  63
  -7   3  -9 1388.08 217.763  64
   3   7  -9 1632.53 246.326  63
  -7   3   9 1318.41 202.993  29
  -7   3   9 1694.12 233.675  34
   3   7   9 1275.78 231.588  33
  -7   3   9 1221.24 200.307  33
   3   7   9 1614.27 267.390  16
   3   7 -10 246.241 92.4180  63
  -7   3 -10 370.754 118.050  64
  -7   3 -10 413.908 122.346  63
   3   7  10 467.905 153.707  16
  -7   3  10 394.895 111.514  29
   3   7  10 256.770 126.313  33
  -7   3  10 462.288 124.878  34
  -7   3  10 450.646 119.650  33
  -7   3 -11 1267.90 170.512  63
  -7   3  11 908.339 141.577  29
  -7   3  11 1049.13 150.792  33
   3   7  11 1387.19 190.076  16
   3   7 -11 939.818 150.471  28
   3   7  12 57.8137 52.1155  15
   3   7  12 93.4836 59.5663  16
   3   7 -12 243.574 66.7720  14
  -7   3 -12 116.391 50.7978  63
  -7   3  12 117.526 53.9377  33
  -7   3  12 43.4714 53.8519  41
   3   7 -12 122.533 50.6071  28
   7  -2   0-37.7299 101.878   3
   2   7   0-27.2176 64.8153  25
   2   7   0 38.5705 77.6278  23
   2   7   0-42.6892 85.9170  48
   2   7   1 5244.44 460.562  23
   2   7   1 5087.74 378.157  25
   2   7  -1 5510.77 392.467  25
   2   7   1 5135.91 468.905  48
  -7   2   1 5370.74 380.709  12
  -7   2   1 5828.65 388.712  11
   7  -2   1 5159.37 420.677   2
   7  -2  -1 4985.75 434.859   3
   7  -2   1 5158.44 445.554   3
  -7   2   2 1588.90 210.366  12
  -7   2   2 2033.58 227.946  11
  -7   2  -2 1156.25 189.992  60
   2   7   2 1443.23 251.764  23
   2   7   2 2000.57 236.385  25
   2   7   2 2056.40 300.081  48
   7  -2  -2 1837.89 227.836  42
   2   7  -2 1824.83 244.337  43
   7  -2   2 1761.46 275.996   3
   7  -2   2 1328.26 236.112   2
   7  -2   2 2136.10 273.125   7
  -7   2   3 10465.5 603.405  12
  -7   2  -3 11688.1 656.177  60
   2   7   3 11834.5 647.170  25
   2   7   3 10831.3 730.588  49
   2   7   3 10728.6 741.175  48
   7  -2  -3 11070.3 642.405  42
   2   7  -3 12113.9 726.110  43
   7  -2   3 12194.0 709.568   7
   7  -2   3 11847.5 738.597   2
   7  -2   3 13091.9 782.531   3
  -7   2   4 1539.06 231.718  12
   2   7  -4 1130.40 178.565  21
   7  -2   4 1237.52 256.344   2
   7  -2   4 1443.76 254.304   7
  -2  -7   4 1526.44 267.965   4
  -7   2  -4 1614.36 218.393  65
   2   7  -4 1577.69 231.318  53
   2   7  -4 1084.04 175.393  56
   7  -2   4 977.919 173.745  61
   2   7  -4 1072.81 187.996  54
   2   7   4 1388.94 222.233  25
   2   7   4 1377.50 216.379  26
   2   7  -4 1174.43 180.409  24
   2   7  -4 1481.83 216.274  52
   2   7   4 2028.67 320.446  49
  -7   2   4 1136.37 165.038  35
   2   7   4 1228.87 187.666  41
   7  -2  -4 1107.62 200.233  42
  -7   2  -4 1254.41 190.651  36
   2   7  -4 1111.80 232.591  43
   7  -2   4 829.997 181.849  30
  -7   2   4 1099.62 170.071  34
   7  -2   5 1295.19 283.246   2
   7  -2   5 1543.00 288.177   7
  -2  -7   5 1817.85 306.989   4
  -7   2   5 1486.29 239.541   6
   7  -2   5 1717.17 271.951  30
  -7   2   5 1328.64 204.324  34
   2   7  -5 1607.29 248.193  53
   2   7   5 2150.29 260.429  26
   2   7   5 1235.18 228.959  25
   2   7   5 1337.50 235.350  47
   2   7   5 1622.27 310.203  49
   2   7  -5 1844.11 258.870  52
   7  -2  -5 1664.26 268.492  42
   2   7  -5 1325.68 260.134  43
  -7   2   5 1381.52 196.922  35
   2   7   5 1304.65 213.455  41
  -7   2  -5 1212.01 201.818  36
  -7   2   5 1379.22 232.228  12
   2   7  -5 1710.11 224.973  21
  -7   2   6 647.891 191.449  12
   2   7  -6 811.508 170.063  21
   7  -2   6 1020.10 269.864   2
   7  -2   6 786.497 238.157   7
  -2  -7   6 629.594 193.739   4
  -7   2   6 675.573 186.786   6
  -7   2  -6 935.344 189.808  63
   2   7  -6 966.626 197.828  53
   2   7   6 570.873 177.619  25
   2   7  -6 827.609 187.243  52
   2   7   6 630.988 190.312  46
   2   7   6 290.106 138.994  47
   2   7   6 1013.36 292.007  49
   2   7   6 813.222 186.266  41
  -7   2  -6 911.492 180.816  36
   2   7  -6 558.805 189.198  43
   7  -2   6 746.688 206.345  30
   2   7   6 737.783 168.458  33
  -7   2   6 876.464 177.024  34
   2   7  -7 10657.3 597.837  21
  -7   2  -7 10182.0 633.180  64
  -7   2  -7 10579.6 658.024  63
   2   7  -7 11082.5 674.329  63
  -7   2  -7 9551.14 732.129  67
   2   7   7 9701.17 730.593  25
   2   7   7 9814.80 884.818  49
   2   7   7 10570.5 769.503  46
   7  -2   7 9803.63 823.919   7
  -2  -7   7 10475.5 793.070   4
  -7   2   7 10684.3 736.103   6
  -7   2  -7 11212.9 652.417  36
   2   7   7 10615.4 670.017  41
  -7   2   7 10800.6 626.563  34
   2   7  -7 11164.0 796.545  43
   7  -2  -7 11972.3 852.069  38
   2   7   7 9132.83 632.008  33
  -7   2   7 10983.3 624.680  29
   7  -2   7 9946.76 689.801  30
  -7   2   7 11251.3 619.889  33
  -7   2  -8 2481.16 296.174  64
   2   7  -8 2557.99 312.661  63
  -7   2  -8 1841.48 276.871  63
   2   7   8 2346.81 357.397  46
  -7   2  -8 2307.68 286.516  36
   2   7   8 1843.76 281.856  33
  -7   2   8 2297.59 280.602  29
  -7   2   8 1995.31 262.081  34
  -7   2   8 1819.79 244.760  33
   2   7  -9 594.998 157.495  63
  -7   2  -9 308.291 123.965  64
  -7   2  -9 664.385 156.329  63
  -7   2   9 705.824 168.482  34
  -7   2   9 376.645 126.963  29
   2   7   9 309.413 144.081  33
  -7   2   9 482.962 151.789  33
   2   7  -9 489.177 135.163  22
  -7   2 -10 63.6218 80.9841  63
   2   7 -10-31.6039 63.6078  63
   2   7  10-32.8438 93.4825  33
  -7   2  10-26.9038 80.3135  33
  -7   2  10-54.0901 76.9782  29
  -7   2 -11 641.248 134.582  63
   2   7 -11 725.912 135.633  63
   2   7  11 546.907 129.975  33
  -7   2  11 670.929 133.500  29
  -7   2  11 845.900 143.427  33
   2   7  11 864.290 153.985  16
   2   7 -11 790.835 142.215  28
   2   7 -12 2247.45 184.803  14
   2   7  12 1916.84 187.740  16
  -7   2 -12 2050.42 183.654  63
  -7   2  12 2074.93 185.772  41
  -7   2  12 2024.30 180.384  33
   2   7 -12 2313.82 187.861  28
   1   7   0 1437.16 235.610  23
   1   7   0 1847.81 207.346  25
   7  -1   0 1916.86 266.564   3
  -7   1   1 7967.73 460.762  11
  -7   1   1 7494.13 459.239  12
   1   7   1 8278.43 475.636  25
   1   7  -1 8478.54 544.924  23
   1   7   1 7936.80 566.704  23
   1   7   1 8393.62 595.409  48
   7  -1  -1 8750.61 506.565  42
   7  -1   1 8383.12 561.960   3
  -7   1   2 30426.4 1109.79  12
  -7   1  -2 27437.2 1139.54  60
   1   7   2 28075.2 1093.85  25
   1   7   2 25347.9 1195.63  23
   1   7  -2 27662.5 1161.53  23
   1   7   2 30521.9 1277.35  49
   1   7   2 28231.6 1271.06  48
   7  -1  -2 29064.1 1145.00  42
   1   7  -2 29224.5 1185.30  43
   7  -1  -2 26405.8 1205.10  38
   7  -1   2 26442.7 1163.93   7
   7  -1   2 28450.7 1207.27   2
   7  -1   2 28431.9 1231.86   3
  -7   1   3 18595.8 809.163  12
  -7   1  -3 17821.0 848.566  60
   1   7   3 16994.7 893.253  23
   1   7   3 17218.5 801.613  25
   1   7   3 17943.2 963.570  49
   1   7   3 17444.2 948.097  48
   7  -1  -3 17456.8 841.773  42
   1   7  -3 17334.1 907.471  43
   7  -1  -3 17144.1 950.043  38
   7  -1   3 16547.1 874.050   7
   7  -1   3 18131.5 937.548   2
  -1  -7   3 15259.3 888.766   4
   1   7  -4 319.286 110.079  21
  -7   1   4 340.324 115.135  12
   7  -1   4 243.645 152.175   2
   7  -1   4 175.470 112.005   7
  -1  -7   4 340.070 151.715   4
  -7   1  -4 518.896 135.095  65
   1   7  -4 368.763 124.705  53
   1   7   4 424.147 124.885  25
   1   7  -4 497.564 139.708  24
   1   7   4 305.087 123.103  26
   1   7   4 367.161 149.536  49
   1   7   4 493.812 171.641  46
   1   7  -4 420.992 127.341  52
   7  -1  -4 360.108 160.627  38
   7  -1  -4 114.943 103.811  42
  -7   1   4 241.968 86.7269  35
   1   7   4 302.386 108.191  41
  -7   1  -4 266.944 105.081  36
   1   7  -4 327.655 133.503  43
  -7   1   4 309.919 93.9238  34
   7  -1   4 360.733 135.534  30
   7  -1   5 3369.89 411.350   7
   7  -1   5 4540.58 495.905   2
  -1  -7   5 4606.58 482.433   4
  -7   1   5 4460.29 405.909   6
   7  -1   5 4033.86 393.959  30
   7  -1   5 3383.08 341.225  61
   1   7  -5 4228.16 390.646  53
   1   7   5 4003.24 359.802  26
   1   7   5 3761.27 471.034  49
   1   7  -5 4553.03 404.505  52
   1   7   5 4988.22 474.226  46
  -7   1   5 3955.27 330.673  34
   1   7   5 3836.99 351.578  41
  -7   1  -5 4494.43 365.123  36
   7  -1  -5 4363.26 443.302  42
  -7   1   5 4435.45 335.033  35
   1   7  -5 4743.60 476.876  43
   7  -1  -5 4487.21 485.988  38
   1   7  -5 3733.17 325.969  21
   1   7  -6 175.270 91.1520  21
   7  -1   6 61.7032 124.237   7
  -1  -7   6-56.8394 88.6850   4
  -7   1   6 269.031 127.673   6
  -7   1  -6 363.034 138.677  63
   1   7  -6 230.336 109.326  53
   7  -1   6 190.125 113.570  61
   1   7  -6 456.056 153.902  52
   1   7   6 203.221 158.448  46
   1   7   6 215.469 144.597  49
   7  -1  -6 115.783 127.684  38
   1   7   6 258.636 133.072  41
  -7   1  -6 232.638 115.909  36
   1   7  -6 107.519 96.8424  43
   7  -1   6 124.139 117.833  30
  -7   1   6 238.164 113.741  33
  -7   1   6 181.279 105.384  34
   7  -1   7 10987.6 887.229   7
  -1  -7   7 12671.9 872.160   4
  -7   1   7 12516.3 806.795   6
  -7   1  -7 11875.2 682.694  64
  -7   1  -7 11704.5 711.576  63
  -7   1  -7 11854.1 820.380  67
   1   7  -7 13551.4 746.388  53
   1   7   7 12815.5 833.921  46
   1   7   7 11741.9 969.777  49
   1   7  -7 13948.4 794.018  52
  -7   1   7 12247.6 677.287  29
   1   7   7 11064.6 688.418  33
  -7   1   7 12972.3 681.097  33
   1   7   7 10764.6 699.098  41
  -7   1  -7 10577.3 655.330  36
  -7   1   7 12300.4 669.044  34
   7  -1  -7 12804.9 879.236  38
   1   7  -7 12223.4 833.254  43
   1   7  -7 13222.6 665.901  21
   1   7  -8 123.539 100.249  22
   1   7  -8 193.928 104.748  63
  -7   1  -8 121.521 120.937  63
   1   7   8 120.171 124.911  41
  -7   1  -8 35.1643 104.991  36
   1   7   8-39.7220 123.866  33
  -7   1   8 204.220 114.644  29
  -7   1   8 32.8665 93.5688  33
  -7   1   8 96.9606 104.906  34
   1   7   8 52.4063 115.558  46
   1   7  -8 84.8761 101.080  52
  -7   1  -9 10251.6 630.939  63
   1   7  -9 9097.86 590.861  63
   1   7   9 8778.26 595.762  33
  -7   1   9 9043.41 563.578  29
  -7   1   9 10141.0 588.260  33
   1   7   9 9040.97 593.444  41
  -7   1  -9 8310.58 548.180  36
  -7   1 -10 1760.45 248.069  63
   1   7 -10 1714.88 234.170  63
  -7   1  10 2119.22 247.803  33
   1   7  10 1765.71 247.883  33
  -7   1  10 2016.14 239.622  29
  -7   1 -11 1595.25 206.024  63
   1   7 -11 1659.59 208.513  63
   1   7 -11 1524.50 190.251  14
   1   7  11 1717.82 209.997  33
  -7   1  11 2101.64 219.049  29
  -7   1  11 1761.27 206.127  33
   1   7 -11 1993.14 216.488  28
  -7   1 -12 121.408 58.4659  63
   1   7 -12 116.341 53.9965  63
   1   7 -12 181.312 62.3724  28
  -7   1  12 128.679 64.7952  33
   1   7  12 100.048 61.9335  33
   1   7  12-18.0002 58.4704  16
   1   7 -12 60.2987 50.8317  14
   7   0   0-55.5105 70.6672   8
   0   7   0-34.7781 70.0034  23
  -7   0   1 1590.60 192.135  12
   0   7  -1 1444.37 217.621  23
   0   7   1 1274.03 224.428  23
   7   0  -1 1277.77 189.302  42
   7   0   1 1867.16 263.132  39
   7   0   1 1250.94 190.160   8
   7   0   1 1390.83 227.904   3
  -7   0  -2 4368.38 368.123  60
   0   7   2 3594.87 374.144  23
   0   7  -2 4692.57 372.375  23
   0   7   2 4409.18 403.681  49
   0   7   2 3808.12 390.131  48
   7   0  -2 3885.21 340.830  42
   0   7  -2 4042.86 364.783  43
   7   0  -2 4304.67 388.798  38
   7   0   2 4492.59 364.593   8
   0  -7   2 3722.12 381.961   1
   7   0   2 3990.17 369.263   7
  -7   0  -3 3460.76 332.786  60
   0   7   3 2751.37 343.746  49
   7   0   3 2808.43 305.212   8
   7   0   3 2418.12 309.835   7
   7   0   3 2791.21 331.492   2
   0  -7   3 3035.59 356.147   4
   7   0  -3 3571.75 332.972  42
   0   7  -3 3195.44 349.361  43
   7   0  -3 3214.12 371.374  38
   0   7   3 2837.51 331.660  23
   7   0   4 20482.1 1031.12   7
   7   0   4 19045.5 1023.22   2
   0  -7   4 19407.1 1052.21   4
  -7   0   4 20572.8 833.021  34
   0   7   4 19398.7 885.063  26
   0   7  -4 19283.8 833.783  28
   0   7   4 20074.4 1080.08  49
   7   0  -4 20291.6 978.144  42
   0   7   4 21593.7 891.192  41
   7   0  -4 20737.2 1044.27  39
  -7   0  -4 20121.8 855.923  36
   0   7  -4 19977.4 1036.76  43
   7   0  -4 19943.3 1060.07  38
   0   7  -4 19367.3 852.167  21
   0   7   4 19178.9 829.714  17
   7   0   5 208.358 162.416   2
   0  -7   5-117.927 118.678   1
   7   0   5 52.1228 114.923   7
   0  -7   5 106.593 95.9506   4
  -7   0   5 77.1740 77.6731   6
   7   0   5 134.768 114.371   9
  -7   0   5 26.0556 81.2513  34
   0   7   5 88.7547 84.2178  34
   7   0   5 135.709 80.8050  61
   0   7  -5 109.453 86.8927  53
   0   7   5 271.949 115.394  26
   0   7   5 93.9288 103.552  46
   0   7  -5 148.591 94.5800  52
   0   7   5 426.201 173.301  49
   7   0  -5-45.5326 81.9766  42
   0   7  -5 49.8842 77.7800  43
  -7   0   5 71.8489 71.5078  35
   0   7   5 64.0885 76.3215  41
  -7   0  -5-29.6931 80.1893  36
   7   0  -5 53.9261 108.541  38
   0   7  -5 110.370 92.9347  21
  -7   0   6 2175.19 263.997  33
   0   7  -6 2144.54 283.441  53
   7   0   6 2405.01 306.122  61
   0   7  -6 2844.75 285.003  21
   0   7   6 2137.53 326.185  46
   0   7   6 3560.10 479.781  49
   0   7  -6 2445.51 310.100  52
   0   7  -6 2366.55 344.339  43
  -7   0  -6 2576.56 291.108  36
   0   7   6 2393.07 294.377  41
  -7   0   6 2355.36 268.548  34
   7   0  -6 2217.69 356.957  38
   0   7   6 2697.50 297.429  34
   0  -7   6 2674.71 402.499   1
   7   0   6 1867.25 347.020   7
   0  -7   6 3078.09 406.038   4
  -7   0   6 2546.76 338.044   6
   7   0   6 2214.48 346.562   9
   0  -7   7 3119.37 447.189   1
   7   0   7 2781.58 443.671   7
  -7   0   7 3824.60 423.277   6
   0  -7   7 3449.47 439.926   4
  -7   0  -7 2912.91 340.047  63
  -7   0  -7 3397.80 415.609  67
   7   0  -7 2583.53 318.781  62
   7   0   7 2787.59 348.537  61
   0   7  -7 3501.77 361.718  53
   0   7  -7 3516.29 326.659  22
   0   7  -7 3356.44 314.743  21
   0   7   7 2993.13 389.653  46
   0   7  -7 3152.28 364.777  52
   0   7   7 3521.96 516.531  49
   0   7   7 3446.64 370.675  41
  -7   0  -7 2965.27 327.450  36
   0   7  -7 3257.39 411.880  43
   0   7   7 3035.23 325.398  34
   7   0  -7 3308.65 429.772  38
  -7   0   7 3202.57 323.140  29
  -7   0   7 3024.60 316.790  33
  -7   0  -8 17116.6 907.402  63
   0   7  -8 16401.4 864.814  63
   7   0  -8 17096.1 892.436  62
   0   7  -8 17730.2 883.757  53
   0   7  -8 16420.8 913.481  52
   0   7   8 17543.1 996.281  46
   0   7   8 17116.5 880.571  33
  -7   0   8 17539.1 854.897  29
  -7   0   8 18910.7 880.609  33
   0   7   8 18235.4 922.918  41
  -7   0  -8 16448.1 853.833  36
   0   7  -8 17739.8 821.710  22
   0   7  -9 107.261 96.5744  63
   7   0  -9 149.251 95.0227  62
  -7   0  -9 156.380 111.302  63
   0   7  -9 79.4497 113.095  52
   0   7   9-37.5765 89.5182  41
  -7   0  -9 100.553 95.4329  36
  -7   0   9 131.319 110.590  29
   0   7   9 147.109 119.376  33
  -7   0   9 163.954 128.672  33
   0   7 -10 145.087 90.5097  28
   0   7 -10 125.316 89.2067  63
   7   0 -10 31.5417 63.5327  62
  -7   0 -10 134.613 100.493  63
   0   7 -10 132.792 89.6773  52
   0   7  10 31.4602 89.5801  41
  -7   0 -10 114.316 96.2805  36
  -7   0  10 259.186 115.948  29
   0   7  10 32.0789 95.7951  33
  -7   0  10 116.076 97.7617  33
   0   7 -11 1654.15 196.565  28
   0   7 -11 1599.27 195.900  14
   0   7  11 1295.71 190.813  33
  -7   0  11 1779.23 204.523  29
  -7   0  11 1678.48 203.445  33
   7   0 -11 1935.52 212.661  62
  -7   0 -11 2341.98 241.163  63
   0   7 -11 1974.53 217.060  63
   0   7 -12 2421.88 193.669  28
   7   0 -12 2586.33 203.759  62
  -7   0 -12 2707.17 218.808  63
   0   7 -12 2264.18 199.404  63
   0   7  12 2447.97 206.492  33
  -7   0  12 3154.03 230.820  33
   0   7 -12 3058.46 216.495  14
   0   7  12 3077.35 237.672  16
  -1   7   0 765.888 167.499  23
   7   1   0 1043.48 208.867  39
   7   1   0 897.508 174.049   8
  -1   7  -1 7322.99 490.115  23
  -1   7   1 6249.03 500.227  23
  -1   7   1 7123.46 502.740  45
   7   1  -1 7369.67 461.719  42
   7   1   1 7857.24 534.107  39
   7   1  -1 5729.51 510.322  39
   7   1  -1 7497.79 486.157   8
   7   1   1 7418.84 484.781   8
   1  -7   1 7096.28 487.368   1
  -7  -1  -2 40792.1 1506.69  60
  -1   7   2 38316.1 1572.98  23
  -1   7  -2 39190.6 1472.39  23
  -1   7   2 39662.7 1569.55  49
  -1   7   2 40515.5 1576.69  45
   7   1  -2 39880.6 1476.99  42
   7   1  -2 39052.3 1635.06  39
   7   1  -2 41129.0 1545.53  38
  -7  -1   2 40742.0 1434.57   5
   7   1   2 41538.3 1513.73   8
   7   1   2 40410.1 1540.29   7
   1  -7   2 40383.9 1584.41   1
  -7  -1  -3-33.8314 74.5885  60
  -1   7   3 81.6436 90.0001  23
  -1   7   3 43.8554 55.8238  45
  -1   7   3-43.6028 67.9756  49
   7   1  -3 163.534 88.3151  42
   7   1  -3-133.576 98.1652  39
   7   1  -3 84.0056 113.416  38
   7   1   3-35.0025 70.4469   8
  -7  -1   3 27.6116 55.5724   5
   7   1   3 115.102 109.203   7
   1  -7   3 43.0564 77.5076   4
   1  -7   3 139.764 102.713   1
   1  -7   4 1352.62 264.913   1
   7   1   4 1654.10 256.937   8
   7   1   4 1493.54 261.964   7
   1  -7   4 1331.85 261.586   4
  -7  -1   4 1594.86 186.884  34
   7   1   4 1408.17 203.479  61
  -1   7  -4 1408.85 188.001  28
  -1   7   4 1516.37 212.352  26
  -1   7  -4 1464.94 188.066  22
  -1   7   4 1326.69 178.026  27
  -1   7   4 1330.33 259.142  45
  -1   7   4 1140.60 226.490  46
  -1   7   4 1221.62 249.551  49
  -1   7  -4 1471.73 216.831  52
   7   1  -4 1676.63 247.786  42
  -1   7   4 1380.26 193.914  41
   7   1  -4 1411.59 256.980  39
   7   1  -4 1494.09 273.491  38
  -1   7  -4 1066.63 172.968  21
  -1   7   4 1348.06 190.914  17
   7   1   5 12347.4 820.510   7
   1  -7   5 12925.3 860.540   4
  -7  -1   5 12218.6 719.599   6
   1  -7   5 13484.4 903.499   1
   7   1   5 11555.0 763.822   9
   7   1  -5 13357.4 690.452  62
   7   1   5 12275.1 699.180  61
  -1   7   5 13715.7 693.232  26
  -1   7  -5 12601.8 644.731  21
  -1   7   5 12923.8 614.656  27
  -1   7  -5 11584.7 626.927  22
  -1   7  -5 13015.3 655.481  28
  -1   7   5 12459.5 791.852  46
  -1   7   5 13383.4 907.486  49
   7   1  -5 13243.9 801.172  42
  -1   7   5 11086.3 634.883  34
  -1   7   5 14011.4 711.641  41
   7   1  -5 13765.2 864.971  38
  -1   7   5 12852.5 651.951  17
  -1   7  -6 7454.05 498.275  64
   7   1  -6 8384.02 552.346  62
   7   1   6 6544.92 524.056  61
  -1   7   6 7269.56 706.239  49
  -1   7   6 7206.15 592.005  46
   7   1   6 7836.43 688.043   7
   1  -7   6 6037.93 590.999   4
  -7  -1   6 6383.60 532.276   6
   1  -7   6 6761.42 655.121   1
   7   1   6 6794.40 613.990   9
  -1   7   6 6707.73 504.543  41
  -1   7   6 6521.76 469.392  34
   7   1  -6 7568.16 641.491  38
  -1   7  -6 6488.35 578.048  43
  -1   7   6 7574.34 467.137  27
  -1   7  -6 6389.97 445.350  21
  -1   7  -6 6527.81 455.311  22
   7   1   7 142.297 181.281   7
   1  -7   7 306.054 145.956   4
  -7  -1   7 346.009 140.889   6
   1  -7   7 271.402 172.893   1
   7   1   7 129.152 153.960   9
  -1   7  -7 411.341 134.693  64
   7   1  -7 364.469 136.587  62
  -7  -1  -7 159.801 101.980  63
  -7  -1  -7 274.055 148.189  67
  -1   7  -7 305.795 113.730  22
  -1   7   7 356.783 159.093  46
  -1   7   7 238.315 143.195  49
  -1   7  -7 271.085 138.227  43
  -1   7   7 279.601 134.726  41
   7   1  -7 399.526 178.112  38
  -7  -1   7 479.282 163.220  33
  -7  -1   7 229.988 110.902  29
  -1   7   7 272.330 140.607  34
   7   1  -8 165.207 128.781  62
  -7  -1  -8 247.194 133.706  63
  -1   7  -8 150.251 82.8245  53
  -1   7   8-101.221 151.087  46
  -1   7   8-40.5505 109.501  41
  -1   7   8 138.035 103.023  34
  -7  -1   8 33.8904 86.2866  29
  -7  -1   8 35.0340 99.7237  33
  -1   7  -9 713.461 163.972  28
  -7  -1  -9 894.843 181.938  62
  -1   7  -9 931.343 182.340  63
   7   1  -9 1152.49 214.259  62
  -7  -1  -9 1286.25 228.398  63
  -1   7  -9 809.860 187.113  52
  -1   7   9 568.151 157.739  41
  -7  -1  -9 784.160 182.848  36
  -7  -1   9 972.838 190.405  29
  -7  -1   9 466.579 160.215  33
  -1   7 -10 254.569 108.043  14
  -1   7 -10 110.711 86.3358  28
  -1   7 -10 308.438 119.494  52
  -1   7 -10 60.7332 61.1710  63
  -7  -1 -10 88.4549 79.6571  62
   7   1 -10 32.3507 65.1607  62
  -7  -1 -10 100.029 84.9224  63
  -1   7  10 160.137 107.890  41
  -7  -1 -10 87.8028 98.5992  36
  -1   7  10 153.557 107.089  33
  -7  -1  10 29.0819 101.410  33
  -7  -1  10 113.433 84.6935  29
  -1   7 -11 2051.25 212.243  14
  -7  -1 -11 1846.50 203.452  62
  -7  -1 -11 1748.84 211.002  63
  -1   7 -11 2008.90 216.447  63
   7   1 -11 1619.43 199.809  62
  -1   7  11 1728.38 209.561  41
  -1   7 -11 1597.31 204.011  52
  -1   7  11 1525.72 195.651  33
  -7  -1  11 1724.01 199.325  29
  -7  -1  11 2457.16 235.250  33
   7   1 -12 32.2333 35.5411  62
  -7  -1 -12 33.0541 47.0467  63
  -1   7 -12-63.9175 49.8285  63
  -1   7  12 15.6349 58.0273  33
  -7  -1  12-47.5920 51.4882  33
  -2   7   0-36.1502 79.7009  23
   7   2   0 32.1486 70.8788   8
   7   2   0-40.6763 81.8659  39
  -2   7  -1 99.0214 78.7499  23
  -2   7   1 236.348 127.925  23
   7   2   1 224.594 126.154  39
   7   2  -1 168.979 76.1996  42
   7   2  -1 258.366 128.635  39
   7   2  -1 194.704 101.294   8
   7   2   1 327.102 135.003   8
   2  -7   1 140.278 83.6525   1
  -7  -2  -2 4210.86 358.645  60
  -2   7   2 3427.45 379.489  23
  -2   7  -2 4099.93 350.870  23
  -2   7   2 4979.48 442.263  45
   7   2  -2 3705.27 330.442  42
   7   2  -2 3905.18 420.367  39
  -7  -2   2 4229.70 340.580   5
   7   2   2 4120.99 369.354   8
   7   2   2 4668.22 395.097   7
   2  -7   2 4366.82 421.154   1
  -7  -2  -3 511.027 147.619  60
  -2   7   3 512.188 158.917  23
  -2   7   3 472.117 153.750  45
  -2   7   3 514.200 144.878  49
   7   2  -3 523.696 138.776  42
   7   2  -3 669.636 188.903  39
   7   2  -3 543.207 164.438  38
   7   2   3 630.032 156.985   8
   2  -7   3 825.822 205.481   1
  -7  -2   3 484.120 128.382   5
   7   2   3 383.943 134.455   7
   2  -7   3 174.593 111.859   4
   7   2   4 28900.8 1316.45   8
   7   2   4 31130.7 1365.07   7
   2  -7   4 30014.4 1421.77   4
   2  -7   4 28896.9 1436.60   1
  -2   7   4 30081.0 1263.43  10
  -7  -2   4 32949.9 1282.58   5
   7   2  -4 28178.2 1158.23  62
  -2   7  -4 28907.3 1222.89  54
   7   2   4 29645.0 1219.75  61
  -2   7   4 32772.5 1139.36  27
  -2   7  -4 30589.5 1163.05  22
  -2   7  -4 29439.0 1140.43  28
  -2   7   4 32571.0 1241.70  26
  -2   7   4 30193.8 1439.19  45
  -2   7   4 30935.2 1373.56  46
  -2   7   4 31893.4 1433.55  49
   7   2  -4 31798.1 1229.58  37
   7   2  -4 30850.2 1299.99  42
  -2   7   4 32748.9 1201.18  41
   7   2  -4 31251.2 1394.80  38
   7   2   4 30623.3 1180.80  16
  -2   7   4 30427.8 1157.04  17
  -2   7  -4 31740.7 1165.17  14
  -7  -2   5 1089.44 210.892   5
   2  -7   5 1333.69 287.469   1
   7   2   5 884.883 226.790   7
  -7  -2   5 1210.23 227.096   6
   7   2  -5 1204.95 199.031  62
  -2   7  -5 1038.70 182.717  54
   7   2   5 925.357 193.849  61
  -2   7  -5 1343.55 194.328  22
  -2   7   5 1197.82 203.599  26
  -2   7   5 1205.79 183.491  27
  -2   7  -5 1065.85 174.927  28
  -2   7   5 818.425 235.658  45
  -2   7   5 1314.13 286.155  49
  -2   7   5 1473.58 265.537  46
   7   2  -5 1439.80 251.538  42
  -2   7   5 1244.89 213.363  41
   7   2  -5 895.410 224.488  38
  -2   7  -5 988.857 171.476  14
  -2   7   5 1436.02 203.505  17
   7   2   6 7640.78 687.841   7
   2  -7   6 8515.06 749.865   1
  -7  -2   6 8612.76 628.888   6
  -7  -2   6 8538.95 638.144   5
   7   2   6 8347.08 696.330   9
   7   2  -6 8166.91 571.803  62
  -2   7  -6 8904.95 554.394  64
   7   2   6 9468.28 640.064  61
  -2   7  -6 8612.50 538.330  28
  -2   7  -6 8551.26 531.913  22
  -2   7   6 9274.80 536.877  27
  -2   7   6 7409.59 614.282  46
  -2   7   6 9087.07 790.437  49
  -2   7   6 9005.54 791.612  45
  -2   7   6 10386.3 622.441  41
  -2   7   6 8590.18 538.553  34
   7   2  -6 8476.64 685.936  38
  -2   7  -6 8717.93 540.768  14
  -2   7  -7 7221.87 519.820  14
  -2   7  -7 10149.2 594.480  64
  -7  -2  -7 7528.84 561.151  63
  -7  -2  -7 7893.10 658.057  67
   7   2  -7 7523.64 568.249  62
  -2   7  -7 8123.31 533.197  28
  -2   7   7 7980.44 647.883  46
  -2   7   7 10054.7 872.460  49
  -2   7   7 9778.03 858.711  45
  -7  -2   7 7973.98 530.419  29
  -7  -2   7 8627.39 565.853  33
  -2   7   7 9143.56 609.459  41
  -2   7   7 8827.07 557.118  34
   7   2  -7 9049.26 709.013  38
  -2   7  -7 10254.5 733.874  43
   2  -7   7 7674.58 735.077   1
   7   2   7 7466.71 733.307   7
  -7  -2   7 9314.03 676.928   6
   2  -7   7 9421.73 778.615   2
   7   2   7 7136.98 694.955   9
  -2   7  -8 12947.1 725.439  14
  -2   7  -8 14597.4 766.155  64
  -7  -2  -8 12822.5 771.013  63
   7   2  -8 15309.1 831.916  62
  -2   7   8 13626.2 860.607  46
  -2   7   8 16583.3 848.292  41
  -2   7   8 13327.9 726.605  34
  -7  -2   8 14349.5 766.597  33
  -7  -2   8 13873.8 735.113  29
  -2   7  -9 127.718 99.6178  14
  -2   7  -9 34.7030 69.9355  53
   7   2  -9 77.3885 92.2141  62
  -7  -2  -9 229.354 124.102  63
  -2   7   9 413.430 143.566  41
  -7  -2   9 156.786 89.3223  29
  -2   7   9 161.473 112.633  34
  -7  -2   9 165.761 111.705  33
  -2   7 -10 727.128 150.201  14
  -7  -2 -10 879.317 171.117  62
   7   2 -10 516.640 143.197  62
  -7  -2 -10 512.858 142.161  63
  -2   7  10 413.351 135.101  41
  -7  -2 -10 674.541 150.104  36
  -7  -2  10 542.319 136.744  29
  -7  -2  10 596.962 147.772  33
  -2   7 -10 413.262 132.394  52
  -7  -2 -11 1072.18 161.421  63
  -2   7 -11 1080.77 158.095  63
  -7  -2 -11 1082.33 158.902  62
   7   2 -11 921.393 150.571  62
  -2   7 -11 1173.01 174.606  52
  -2   7  11 790.979 147.331  41
  -7  -2 -11 1134.64 163.787  36
  -7  -2  11 951.274 149.945  29
  -7  -2  11 1117.17 163.729  33
   7   2 -12 5139.72 307.322  59
   7   2 -12 5171.75 303.639  62
  -7  -2 -12 5315.52 299.365  62
  -2   7 -12 5455.48 300.749  63
  -2   7  12 5242.06 301.035  41
  -7  -2  12 5386.28 299.421  33
   7   3   0 683.636 181.225  39
   7   3   0 586.906 159.406   8
  -3   7   0 690.315 173.473  23
  -7  -3  -1 8192.42 504.758  60
  -3   7  -1 6690.05 486.941  23
  -3   7   1 6572.95 526.775  23
   7   3   1 7644.54 548.708  39
   7   3  -1 7836.07 586.167  39
   7   3  -1 6827.44 494.712   8
   7   3   1 6200.63 477.730   8
  -7  -3  -2 10539.1 602.611  60
  -3   7   2 9129.75 652.258  23
  -3   7   2 9576.22 673.599  45
   7   3  -2 10544.4 587.547  42
   7   3   2 11476.0 661.619  39
   7   3  -2 10522.2 707.135  39
  -7  -3   2 9551.90 573.430   5
   7   3   2 10193.4 631.480   8
  -3   7   2 10295.7 575.363  10
   3  -7   2 10314.5 686.221   1
   7   3   3 78.6453 106.184   8
  -7  -3   3-33.1884 59.7532   5
   7   3   3 154.095 125.023   7
   3  -7   3-51.6498 113.877   1
   3  -7   3 46.5124 93.6170   2
  -3   7   3-33.1341 94.3140  10
   7   3  -3 102.009 79.5209  62
  -7  -3  -3 136.715 87.0175  60
  -3   7   3 180.975 107.746  23
  -3   7  -3 356.418 104.778  22
   7   3  -3 32.9097 51.3164  42
   7   3  -3 60.6260 102.091  37
   7   3  -3 46.2489 93.0866  39
  -3   7   3-51.2061 79.8352  45
  -3   7  -3 369.054 103.809  14
  -3   7   3 70.4297 70.0900  17
   7   3   3-26.0783 70.4248  16
   7   3   4 44.5403 89.6438   8
  -7  -3   4 111.672 88.6447   5
   7   3   4 87.6497 96.6220   7
   3  -7   4 59.8076 93.2391   1
   3  -7   4-55.0223 121.309   2
  -3   7   4-37.7099 83.1409  10
   7   3  -4 58.2261 64.1882  62
   7   3   4 102.031 91.8359  61
  -3   7   4 47.5657 95.7326  27
  -3   7   4 63.0438 80.2495  26
  -3   7  -4 79.1446 75.0907  22
  -3   7   4 184.570 124.594  46
  -3   7   4 115.752 127.600  45
   7   3  -4 37.8935 76.2668  42
   7   3   4 28.9939 94.0932  15
   7   3  -4 27.9961 75.5971  20
  -3   7   4-78.3586 74.3450  17
  -3   7  -4-25.6682 69.3115  14
   7   3   4-29.4614 79.5534  16
   7   3   5 7971.85 650.476   8
   7   3   5 8397.76 657.261   7
  -3   7   5 8311.92 601.070  10
   3  -7   5 8855.24 732.778   2
  -7  -3   5 7406.40 570.641   5
   3  -7   5 8025.84 728.838   1
   7   3  -5 8356.38 540.635  62
  -3   7  -5 8168.57 539.649  54
   7   3   5 7126.68 545.595  61
  -3   7  -5 8300.39 511.086  22
  -3   7   5 8590.39 538.070  26
  -3   7   5 7938.63 493.980  27
  -3   7   5 7331.88 693.147  45
  -3   7   5 9546.55 678.873  46
   7   3  -5 7929.26 598.244  42
  -3   7   5 8594.42 541.616  41
  -3   7  -5 7995.73 662.155  40
   7   3   5 9032.48 566.628  16
  -3   7   5 8952.38 523.756  17
  -3   7  -5 8060.47 501.987  14
   7   3  -5 8234.65 526.334  20
   7   3  -6 3465.66 361.578  62
  -3   7  -6 3143.96 322.430  64
  -3   7   6 4167.35 355.108  27
  -3   7  -6 3372.33 321.888  22
  -3   7   6 4258.20 453.509  46
  -3   7   6 2677.43 437.745  45
  -3   7   6 3594.31 336.743  17
  -3   7  -6 3464.93 332.004  14
   7   3   6 2707.26 331.188  16
  -3   7   6 3143.15 339.161  41
  -3   7   6 2886.47 308.403  34
   3  -7   6 2916.74 465.826   1
   3  -7   6 3589.00 479.340   2
  -7  -3   6 3139.91 387.614   5
  -3   7  -7 4613.98 395.351  14
   7   3   7 4224.54 429.875  16
  -3   7   7 4996.04 616.858  45
  -3   7   7 5411.84 516.456  46
  -3   7   7 4586.05 425.315  41
  -3   7   7 5337.30 421.670  34
  -7  -3   7 5036.30 397.873  29
   7   3  -7 4778.10 442.390  62
  -3   7  -7 4997.92 414.640  64
  -7  -3  -7 5500.65 464.179  63
  -3   7  -8 1605.09 237.823  14
  -3   7   8 1789.60 271.951  41
  -3   7   8 1794.60 251.097  34
  -7  -3   8 1752.11 241.066  29
  -7  -3   8 2287.77 294.120  33
  -3   7  -8 1652.05 239.286  64
   7   3  -8 1603.83 261.897  62
  -7  -3  -8 1637.07 255.918  63
  -3   7  -9 609.343 158.378  14
   7   3  -9 649.578 162.140  62
  -7  -3  -9 694.832 165.389  63
  -3   7   9 588.425 156.119  41
  -3   7   9 596.536 147.748  34
  -7  -3   9 580.143 169.941  33
  -7  -3   9 561.976 134.112  29
  -7  -3 -10-30.2106 105.319  62
   7   3 -10 62.6170 74.5664  62
  -7  -3 -10 29.7748 75.8093  63
  -3   7 -10-33.6563 67.7478  52
  -3   7  10 61.6621 96.1360  41
  -7  -3 -10 57.4157 89.5167  36
  -7  -3  10 100.195 74.7852  29
  -7  -3  10 80.4135 93.4464  33
  -3   7  10 108.787 91.5996  34
   7   3 -11 3055.64 273.377  59
   7   3 -11 2694.39 253.818  62
  -7  -3 -11 3229.72 268.537  62
  -3   7 -11 2732.35 263.162  52
  -3   7  11 2524.65 245.336  41
  -7  -3 -11 2916.46 253.415  36
  -7  -3  11 3041.46 251.159  33
  -7  -3 -12 214.828 62.2505  62
   7   3 -12 321.958 74.6684  59
  -3   7 -12 264.488 68.9890  52
  -3   7  12 311.301 75.6994  41
   7   3  12 269.423 79.7563  18
   7   4   0 37.0221 88.1682   8
  -4   7   0 41.0631 82.6499  23
   7   4   1 1879.58 265.898   8
  -4   7   1 1357.37 199.632  10
  -4   7   1 1647.46 275.490  23
  -4   7  -1 1505.72 234.134  23
   7   4   2 740.492 172.821   8
  -7  -4   2 718.426 155.045   5
  -4   7   2 572.245 144.239  10
  -4   7   2 847.924 212.785  23
  -4   7  -2 546.563 124.227  31
  -4   7   2 660.907 133.454  32
   7   4  -2 647.073 185.623  39
   7   4  -2 916.180 172.633  37
   7   4   2 647.761 141.120  16
   7   4   2 582.129 135.963  18
   7   4   2 496.022 127.856  15
  -4   7  -2 743.656 138.780  13
   7   4  -2 811.043 154.121  19
  -4   7  -2 899.779 146.509  14
   7   4   3 2345.38 311.328   8
  -4   7   3 2790.77 309.550  10
  -7  -4   3 3092.22 319.568   5
  -4   7   3 3147.66 288.021  32
  -4   7  -3 2923.32 274.927  31
  -4   7   3 2397.80 240.397  27
  -4   7   3 2216.73 319.979  23
   7   4   3 2542.84 277.873  47
   7   4  -3 2524.27 343.049  39
  -4   7   3 2733.83 381.806  45
   7   4  -3 2179.37 249.553  19
   7   4   3 2468.51 272.662  15
  -4   7  -3 2430.90 247.425  14
   7   4   3 2099.79 250.226  18
   7   4   3 2508.35 268.563  16
   7   4  -3 2259.34 255.083  20
   7   4  -4 15114.9 755.384  19
  -4   7  -4 15692.8 737.564  14
  -4   7   4 15672.9 740.789  17
   7   4   4 16327.2 792.285  16
   7   4  -4 15693.8 773.758  20
   7   4   4 15433.0 779.724  15
   7   4   4 17158.9 927.933   8
   4  -7   4 13725.5 931.375   2
  -4   7   4 16501.0 870.467  10
  -7  -4   4 16047.0 853.884   5
   7   4  -4 14605.2 751.644  62
   7   4  -4 17592.9 814.184  59
   7   4   4 15785.6 826.708  61
  -4   7   4 17414.1 944.997  23
  -4   7   4 15941.0 729.381  27
  -4   7  -4 14592.6 727.491  22
   7   4   4 15104.7 798.125  47
  -4   7   4 15570.4 1001.72  45
  -4   7  -4 15291.4 928.084  40
  -4   7  -4 14755.7 737.464  31
   7   4   5 4054.38 468.532   8
   4  -7   5 4259.26 523.873   2
  -4   7   5 4106.68 426.431  10
  -7  -4   5 3997.30 425.624   5
   7   4  -5 4274.61 383.427  62
   7   4  -5 4839.91 422.978  59
  -4   7   5 3962.68 352.767  27
  -4   7   5 4223.03 377.555  26
  -4   7  -5 4470.16 364.885  22
   7   4   5 4343.20 421.101  47
  -4   7   5 4239.61 536.177  45
  -4   7  -5 4583.37 505.507  40
   7   4   5 4614.27 408.978  15
   7   4  -5 4258.53 385.948  20
  -4   7  -5 3989.45 352.028  14
  -4   7   5 4834.58 378.719  17
   7   4   5 4552.06 412.811  16
   7   4  -6 4183.60 391.184  62
  -4   7  -6 3594.60 348.207  64
  -4   7   6 2740.13 317.955  27
  -4   7   6 3523.27 510.751  45
  -4   7  -6 3557.51 457.456  40
  -4   7   6 3319.46 346.429  41
  -4   7   6 3810.16 344.398  34
   7   4   6 3612.82 468.597   8
   4  -7   6 3856.98 513.767   2
  -7  -4   6 3350.81 407.608   5
  -4   7  -6 3074.51 319.447  14
   7   4   6 4511.18 418.974  15
  -4   7   6 4050.90 354.998  17
   7   4  -6 2562.31 316.485  20
   7   4   6 4562.50 425.957  16
  -4   7  -7 232.638 115.959  14
   7   4   7 43.8738 142.468  16
  -4   7   7 156.069 116.581  41
  -4   7   7 362.835 136.142  34
  -4   7  -7 178.283 106.558  64
  -7  -4  -7 467.746 148.930  63
   7   4  -7 339.851 143.153  62
   7   4   8 12370.7 765.603  16
  -4   7   8 13101.3 755.152  41
  -4   7   8 13395.4 708.560  34
  -7  -4   8 14407.2 738.468  33
   7   4  -8 12426.1 755.605  62
  -4   7  -8 13201.7 727.747  64
   7   4   9 486.328 161.985  16
  -4   7  -9 519.544 140.745  64
   7   4  -9 404.509 133.008  62
  -4   7   9 564.175 152.740  41
  -7  -4   9 547.388 147.951  33
  -4   7   9 361.576 136.200  34
   7   4 -10 29.3453 69.9313  62
  -7  -4 -10 174.385 97.9158  62
  -4   7 -10 127.522 86.1241  52
  -4   7 -10 139.076 79.2134  53
   7   4 -10 190.780 107.115  59
  -4   7  10 145.112 107.736  41
  -7  -4  10-24.3749 105.249  33
  -4   7  10 127.791 89.1334  34
   7   4 -11 136.915 71.3567  59
  -4   7 -11 235.217 89.9862  52
  -4   7  11 169.077 83.0963  41
  -7  -4 -11 242.664 89.3333  36
   7   4 -11 167.174 73.0485  62
  -7  -4 -11 359.752 100.935  62
  -5   7   0 243.128 87.6469  32
  -5   7   0 244.073 87.9865  31
   7   5   0 333.757 112.688  55
  -5   7   0 44.5463 89.7657  23
   7   5   0 185.464 88.0934  47
  -5   7   0 285.250 104.910  13
   7   5   0 160.806 93.5335  19
   7   5   0 109.957 89.3208  18
   7   5   0 79.3121 87.5441   8
   5  -7   0 44.2202 97.5948   3
   7   5   1 80.4142 95.7689   8
   5  -7   1 48.2821 114.994   3
  -5   7   1 227.781 105.620  10
  -5   7  -1 97.4939 76.0222  32
  -5   7  -1 124.353 74.2714  31
  -5   7   1 150.006 84.2216  32
   7   5  -1 31.1892 79.4270  55
   7   5  -1 167.831 90.7983  59
   7   5   1 30.2903 81.8154  55
  -5   7  -1 163.410 104.021  23
  -5   7   1-48.1604 86.7192  23
   7   5   1-31.7344 98.9664  26
   7   5   1 31.4319 63.2937  47
   7   5  -1 156.500 84.5408  47
   7   5  -1 63.1101 80.3581  37
   7   5  -1 27.7534 70.6837  18
   7   5   1 360.741 108.888  18
  -5   7  -1 142.624 77.1685  13
   7   5   1 54.3368 77.3555  15
   7   5  -1 54.1864 87.9475  19
  -5   7  -2 2700.38 263.862  31
  -5   7   2 2903.14 272.847  32
   7   5   2 2580.09 279.391  55
   7   5  -2 2458.20 265.299  59
   7   5   2 1791.44 263.527  26
  -5   7   2 2033.03 320.675  23
   7   5   2 2416.07 282.145  47
   7   5  -2 2359.34 260.280  19
  -5   7  -2 2317.36 243.778  13
   7   5   2 2537.78 266.944  16
   7   5   2 2406.66 267.654  18
   7   5   2 2648.53 275.847  15
  -7  -5   2 2554.68 302.281   5
   7   5   2 2963.76 344.695   8
   5  -7   2 2704.14 379.837   3
  -5   7   2 2672.83 301.073  10
   7   5   3 17612.4 934.293   8
  -5   7   3 17783.5 894.302  10
  -7  -5   3 17906.5 902.842   5
  -5   7   3 16504.9 784.618  32
  -5   7  -3 17549.5 800.965  31
   7   5  -3 16253.0 804.286  59
  -5   7   3 18444.2 770.390  27
   7   5   3 14409.5 833.541  26
  -5   7   3 17698.8 1000.48  23
   7   5   3 18221.3 869.450  47
  -5   7  -3 17082.6 957.331  40
  -5   7  -3 16178.4 757.535  13
   7   5  -3 16464.1 807.662  20
   7   5   3 16867.2 808.827  18
   7   5   3 17505.6 822.139  15
   7   5  -3 17839.0 821.653  19
   7   5   3 16475.4 799.805  16
   7   5   4 838.412 204.994   8
  -7  -5   4 436.631 149.218   5
   5  -7   4 1471.63 308.329   2
  -5   7   4 1126.36 218.576  10
  -5   7  -4 970.811 180.065  31
   7   5  -4 994.047 188.040  59
  -5   7   4 784.617 168.865  27
   7   5   4 1151.74 238.465  26
  -5   7   4 924.172 218.232  23
   7   5   4 1204.27 217.027  47
  -5   7  -4 1092.96 247.238  40
  -5   7   4 1197.30 281.953  45
   7   5   4 882.816 190.092  16
  -5   7   4 1170.34 183.434  17
   7   5   4 1174.62 205.475  15
   7   5  -4 678.887 169.253  20
  -5   7  -4 1042.70 177.555  14
   7   5  -5 8817.23 577.860  20
  -5   7  -5 7836.49 507.914  14
  -5   7   5 9055.40 539.737  17
   7   5   5 8451.42 586.372  16
   7   5   5 8628.05 592.011  15
   7   5   5 7423.29 646.460   8
   5  -7   5 7345.62 710.370   2
  -5   7   5 8284.83 634.098  10
  -7  -5   5 8905.20 658.388   5
   7   5  -5 9177.92 581.008  62
   7   5  -5 8420.85 586.384  59
  -5   7   5 7373.35 500.671  27
  -5   7   5 7728.83 533.036  26
   7   5   5 8042.30 600.441  47
  -5   7   5 8476.91 771.071  45
  -5   7  -5 7792.30 675.632  40
  -5   7  -5 8658.64 555.422  31
   7   5   6 343.314 154.738  16
   7   5   6 339.539 153.041  15
  -5   7   6 223.910 122.446  17
  -5   7  -6 321.141 129.547  14
   7   5  -6 265.455 119.768  59
   7   5  -6 443.127 149.741  62
  -5   7  -6 357.510 124.918  64
   7   5   6 389.709 164.276  47
  -5   7   6 157.120 122.769  45
  -5   7   6 453.366 133.841  34
   7   5  -7 8334.67 614.353  59
   7   5  -7 6574.08 532.298  62
  -5   7  -7 7454.87 522.970  64
  -5   7   7 8123.25 556.633  41
  -5   7   7 7404.97 502.105  34
   7   5   7 8072.11 590.562  15
   7   5   7 8137.39 606.752  16
   7   5   8 40.2911 108.794  15
   7   5   8 128.664 133.721  16
   7   5  -8 39.8491 107.600  62
  -5   7  -8 139.212 88.6005  64
  -5   7   8 36.9710 99.8288  41
  -7  -5   8 32.3767 100.948  33
  -5   7   8-94.5436 94.0764  34
   7   5  -8 87.8958 79.1121  59
   7   5  -9 2922.59 332.186  59
   7   5  -9 2599.38 297.834  62
  -5   7  -9 3170.69 310.025  64
  -5   7   9 2154.55 254.083  34
  -5   7   9 2725.52 302.972  41
   7   5   9 3037.69 335.763  16
   7   5  10 82.9596 78.7076  16
   7   5 -10-59.1015 75.2290  59
  -7  -5 -10 80.2987 83.4544  62
   7   5 -10 26.3381 62.7199  62
  -5   7 -10 29.0652 69.2140  52
  -5   7  10 52.5806 88.5383  41
  -5   7  10-69.9939 83.9983  34
   7   5  11 3332.31 269.503  18
  -7  -5 -11 3047.22 241.868  62
   7   5 -11 2951.65 245.078  59
  -5   7 -11 3025.68 251.794  52
  -5   7  11 3392.10 253.439  41
  -7  -5 -11 2818.51 230.718  36
   5  -7  11 2794.86 245.328  30
  -6   7   0-26.9514 72.7762  32
  -6   7   0-26.6434 75.8357  31
   7   6   0 66.8377 67.2612  55
   7   6   0-37.6488 75.7742  25
  -6   7   0 145.775 115.714  23
   7   6   0-68.0827 75.0528  47
   6  -7   0-49.9449 127.149   3
   7   6   0 42.0943 92.8066   8
   7   6   0-29.5826 79.8806  18
   7   6   0-29.3137 74.6278  19
  -6   7   0-25.8418 65.7896  13
  -6   7   0-35.6502 84.8971  11
  -6   7   1 1068.31 175.894  32
  -6   7  -1 681.127 150.980  32
  -6   7  -1 1062.45 173.219  31
   7   6  -1 1073.95 196.122  55
   7   6  -1 1071.77 185.350  59
   7   6   1 660.961 150.549  55
   7   6   1 734.650 195.499  26
   7   6   1 838.147 182.943  25
  -6   7  -1 1069.96 228.186  23
  -6   7   1 734.011 207.016  23
   7   6  -1 723.267 162.761  47
   7   6   1 898.967 180.291  47
   7   6   1 850.904 217.875  48
   7   6   1 896.430 201.003   8
   6  -7   1 1024.98 243.896   3
  -7  -6   1 719.478 170.353   5
   7   6  -1 803.630 157.945  19
   7   6   1 1076.28 182.014  18
   7   6   1 944.054 169.554  19
  -6   7  -1 745.973 144.620  13
   7   6   1 939.253 174.803  15
  -6   7   2 542.104 133.733  32
  -6   7  -2 534.483 131.861  32
  -6   7  -2 401.145 118.515  31
   7   6   2 219.464 109.549  58
   7   6  -2 218.443 109.043  55
   7   6  -2 229.961 106.979  59
   7   6   2 167.595 100.452  55
   7   6   2 237.455 112.991  25
   7   6   2 388.559 160.510  26
  -6   7   2 331.079 164.959  23
   7   6  -2 428.523 132.818  47
   7   6   2 481.987 160.285  50
   7   6   2 470.602 142.300  47
   7   6   2 442.321 149.225   8
   6  -7   2 179.378 142.662   3
  -7  -6   2 409.633 133.230   5
  -6   7   2 233.311 116.417  10
   7   6   2 416.932 126.037  16
   7   6   2 400.898 130.491  18
   7   6  -2 312.965 109.457  20
   7   6   2 400.771 127.464  15
  -6   7  -2 287.814 113.289  13
   7   6  -2 279.095 111.997  19
  -6   7   3 15950.5 767.229  32
  -6   7  -3 16177.5 772.762  31
   7   6   3 15280.1 825.310  58
   7   6  -3 14919.0 788.208  59
   7   6   3 13420.1 812.304  26
  -6   7   3 15492.7 961.218  23
   7   6   3 16344.9 870.419  25
   7   6   3 16159.7 843.983  47
   7   6  -3 14992.7 778.390  19
   7   6   3 15459.3 787.436  18
  -6   7  -3 15990.4 739.414  13
   7   6  -3 14914.2 780.674  20
  -6   7   3 13341.3 793.789  12
   7   6   3 16259.0 792.390  16
   7   6   3 14462.4 770.054  15
   7   6   3 15882.2 904.809   8
  -6   7   3 16999.9 883.574  10
   6  -7   3 15789.5 1045.24   3
  -7  -6   3 14520.5 838.829   5
   6  -7   4 3661.54 515.122   3
   6  -7   4 3418.28 472.416   2
  -6   7   4 3327.80 390.996  10
  -7  -6   4 3382.96 392.632   5
  -6   7  -4 3325.43 336.953  31
   7   6  -4 3630.08 364.905  59
   7   6   4 3259.40 361.355  58
   7   6   4 2870.04 369.037  26
  -6   7   4 3359.15 426.533  23
   7   6   4 3480.36 392.487  25
   7   6   4 3356.78 378.858  47
  -6   7  -4 2785.15 392.524  40
  -6   7  -4 3074.55 298.821  13
  -6   7   4 3265.45 312.188  17
   7   6   4 3312.14 348.661  18
   7   6  -4 3167.45 348.993  20
  -6   7   4 3394.05 382.696  12
   7   6   4 2666.31 326.166  15
   7   6   4 2978.24 332.822  16
  -7  -6   5 206.836 131.691   5
   6  -7   5 159.949 176.358   3
   6  -7   5 289.229 195.278   2
  -6   7   5 198.756 134.221  10
  -6   7  -5 72.2637 86.1229  31
   7   6  -5 212.552 121.052  59
  -6   7   5 92.7834 121.395  27
   7   6   5 51.7219 104.162  25
   7   6   5 169.465 178.895  26
   7   6   5 141.070 119.768  47
  -6   7  -5 367.190 155.841  40
  -6   7   5 152.054 136.909  45
   7   6   5 369.705 173.459  15
  -6   7   5 97.0620 87.4413  12
   7   6   5 160.703 144.690  16
  -6   7   5 186.540 111.993  17
   7   6  -5 39.2243 99.9252  20
   7   6  -6 45.5695 108.524  59
  -6   7  -6 109.485 80.4703  64
   7   6   6 51.1679 92.1175  47
  -6   7  -6-37.4666 101.175  31
  -6   7   6 32.5614 77.5503  34
  -6   7   6 94.8213 102.580  17
   7   6   6-43.8510 111.641  16
   7   6   6 264.510 153.682  15
   7   6   7 2861.16 356.034  15
   7   6   7 2644.71 346.182  16
   7   6  -7 3391.40 385.778  59
  -6   7  -7 3247.37 336.860  64
   7   6  -7 2527.05 315.824  62
   7   6   7 2850.87 393.600  47
  -6   7   7 2718.95 297.974  34
  -6   7  -7 2779.15 319.858  31
   7   6   8 581.922 172.059  16
   7   6   8 357.471 160.538  15
   7   6  -8 478.504 137.370  62
  -6   7  -8 536.235 145.398  64
  -6   7   8 408.324 134.289  41
  -6   7  -8 625.941 157.577  31
  -6   7   8 715.708 157.183  34
   7   6  -8 761.701 190.994  59
   7   6   9 1340.19 215.703  15
   7   6   9 1239.14 217.327  16
   7   6  -9 1021.96 195.919  59
  -6   7  -9 1383.80 203.861  64
  -6   7   9 1669.40 220.031  41
  -6   7  -9 1239.05 187.754  31
  -6   7   9 1090.89 182.773  34
   7   6  10 268.706 108.527  18
  -6   7 -10 409.498 96.5449  13
   7   6  10 478.458 138.156  16
   7   6 -10 237.117 92.2742  59
  -7  -6 -10 324.977 102.742  62
  -6   7 -10 327.365 101.754  52
  -6   7  10 360.812 105.844  41
  -6   7  10 267.025 94.6903  34
   6  -7  10 431.274 130.953  30
   7   6  11 901.241 130.091  18
   7   6  11 759.423 113.073  16
  -7  -6 -11 785.363 109.468  62
   6  -7 -11 852.220 114.539  61
  -6   7  11 954.706 132.124  57
   7   6 -11 970.890 131.201  59
  -6   7 -11 744.227 115.210  52
  -6   7  11 890.943 117.996  41
  -7  -6 -11 909.426 121.123  36
   6  -7  11 828.744 121.532  30
  -7   7   0 1215.67 194.202  32
  -7   7   0 1437.61 205.533  31
   7   7   0 985.200 195.102  55
  -7   7   0 1318.58 262.678  23
   7   7   0 1275.15 226.174  25
   7   7   0 1487.18 237.199  47
   7   7   0 1770.92 239.358  19
   7   7   0 1630.25 228.805  18
  -7   7   0 1562.47 247.396  11
   7  -7   0 1450.34 286.456   3
  -7   7   1 417.604 123.483  32
  -7   7  -1 572.851 138.773  32
  -7   7  -1 352.969 118.866  31
   7   7   1 643.855 151.375  55
   7   7  -1 455.980 145.484  55
   7   7   1 198.322 107.619  58
   7   7   1 456.884 168.212  26
   7   7   1 902.252 204.897  25
  -7   7   1 170.553 145.112  23
   7   7   1 634.387 198.076  48
   7   7  -1 784.894 178.321  47
   7   7   1 193.354 104.949  50
   7   7   1 378.750 132.450  47
   7   7  -1 548.807 142.737  19
   7   7   1 187.593 105.820  15
   7   7   1 285.161 118.055  19
   7   7   1 253.658 111.031  18
  -7   7  -1 600.741 143.697  13
   7  -7   1 658.823 209.048   3
  -7  -7   1 385.602 144.674   5
  -7   7  -1 483.817 149.993  11
  -7   7  -2 6257.00 438.237  32
  -7   7  -2 5173.26 402.793  31
  -7   7   2 5941.56 429.260  32
   7   7   2 5205.91 457.249  58
   7   7   2 5127.74 429.782  55
   7   7  -2 5441.77 439.155  59
   7   7  -2 4522.34 431.525  55
  -7   7   2 5128.09 539.344  23
   7   7   2 4924.23 465.008  25
   7   7   2 4652.51 455.061  26
   7   7  -2 5441.54 449.802  47
   7   7   2 5188.92 447.657  47
   7   7   2 5753.93 611.258  48
   7   7   2 5664.44 475.067  50
   7   7   2 5408.13 421.074  19
   7   7  -2 4740.34 410.235  20
  -7   7  -2 5542.20 395.281  13
   7   7   2 5486.97 430.331  18
   7   7  -2 5507.47 429.832  19
   7   7   2 5191.24 417.190  15
  -7   7   2 5186.28 458.600  12
   7  -7   2 5509.86 595.600   3
  -7   7   2 4856.94 456.457  10
  -7  -7   2 4758.57 455.284   5
  -7   7  -3 515.972 145.726  32
  -7   7  -3 557.973 156.876  31
  -7   7   3 541.308 157.528  32
   7   7  -3 307.869 134.799  59
   7   7  -3 543.636 164.594  55
   7   7   3 639.208 176.260  58
   7   7   3 751.106 189.419  25
  -7   7   3 482.214 180.419  23
   7   7   3 227.748 153.965  26
   7   7  -3 608.990 163.952  47
   7   7   3 671.751 173.671  47
   7   7  -3 504.903 159.569  19
   7   7   3 425.121 146.716  15
   7   7   3 549.820 155.209  18
   7   7   3 506.615 146.384  16
  -7   7   3 392.684 147.530  12
  -7   7  -3 425.429 125.753  13
   7   7  -3 698.513 172.445  20
   7  -7   3 290.040 185.064   3
  -7  -7   3 418.392 157.114   5
  -7   7   3 499.033 168.874  10
   7   7   4 5407.66 506.272  58
   7   7  -4 6161.36 499.049  59
   7   7   4 6784.90 561.892  26
   7   7  -4 7047.08 542.019  47
   7   7   4 5762.96 509.193  47
   7   7   4 6409.28 512.119  15
   7   7  -4 5698.38 475.657  20
   7   7   4 7664.37 529.796  18
  -7   7   4 6858.65 462.576  17
   7   7   4 6388.74 491.077  16
  -7   7  -4 6268.09 441.837  13
  -7   7  -4 5624.46 452.754  31
   7   7  -5 354.426 143.989  59
   7   7   5 311.079 174.527  26
   7   7   5 248.089 154.904  47
   7   7   5 317.974 151.983  18
   7   7   5 550.898 187.021  15
  -7   7   5 217.345 108.522  17
   7   7   5 204.153 127.550  16
  -7   7  -5 333.412 153.002  31
  -7   7  -6 218.859 109.230  64
   7   7  -6 91.5771 92.5573  59
  -7   7   6 551.004 152.094  26
   7   7   6 524.416 189.000  47
   7   7   6 478.001 170.702  16
   7   7   6 310.335 169.513  15
   7   7   6 377.887 141.665  18
  -7   7   6 383.876 138.354  34
  -7   7  -6 599.851 181.921  31
   7   7  -7 398.968 149.602  59
  -7   7  -7 278.589 113.422  64
   7   7   7 469.127 187.911  47
   7   7   7 343.774 164.377  15
   7   7   7 418.945 160.271  18
   7   7  -7 437.366 135.196  21
   7   7   7 387.772 155.419  16
  -7   7   7 243.851 113.529  34
  -7   7  -7 426.982 153.893  31
   7   7  -8 39.1892 93.3238  59
  -7   7  -8 31.1278 74.1271  64
   7   7   8-47.6109 104.968  46
   7   7   8-37.5531 112.103  15
   7   7   8 77.2167 125.293  16
   7   7   8 76.1837 108.420  18
  -7   7  -8-31.0737 83.9058  31
   7  -7   8 82.8236 111.820  30
  -7   7   8 27.3790 77.9286  34
   7   7  -9 562.467 141.419  59
  -7  -7  -9 753.262 146.764  62
  -7   7  -9 795.735 150.473  64
   7  -7   9 813.146 181.083  30
  -7   7  -9 589.011 133.378  31
  -7   7   9 526.212 122.740  34
   7   7   9 523.592 141.782  15
   7   7   9 276.552 121.479  18
   7   7   9 400.070 144.704  16
   7   7  10 175.880 80.6574  15
   7   7  10 64.2666 66.8567  18
   7   7  10 150.660 82.2400  16
  -7  -7 -10 18.4000 46.9338  62
   7  -7 -10 211.057 81.0540  61
   7   7 -10 110.341 65.9426  59
  -7   7 -10 141.368 63.0359  52
  -7   7  10 106.551 67.8768  41
  -7   7  10 206.125 77.3577  34
   7  -7  10 90.3327 83.8585  30
  -7   7 -10 169.134 71.4628  31
  -8   7   0-31.9876 86.3742  32
   7   8   0-39.0477 99.4074  55
  -8   7   0 56.3111 87.7879  23
   7   8   0 158.542 107.024  47
   7   8   0 41.3745 83.2722  50
   7   8   0 66.8924 90.3125  19
  -8   7   0-43.9947 68.5879  11
   8  -7   0 61.1078 122.987   3
  -8   7   1 446.629 134.993  32
  -8   7  -1 423.892 144.071  32
  -8   7  -1 340.560 118.582  31
   7   8   1 343.935 134.359  58
   7   8   1 304.021 123.669  55
   7   8  -1 448.925 151.732  55
   7   8   1 484.830 166.897  26
   7   8   1 473.076 159.584  25
  -8   7   1 60.6549 122.420  23
   7   8  -1 158.708 107.529  47
   7   8   1 209.969 119.878  50
   7   8   1 363.965 150.358  47
   7   8   1 417.381 177.330  48
   7   8  -1 515.379 145.342  19
   7   8   1 431.381 137.176  19
   8  -7   1 456.722 203.638   3
  -8   7  -1 266.233 132.777  11
  -8   7   1 532.185 169.601  10
   8  -7  -2 3142.26 321.590  61
   7   8   2 2506.28 326.650  58
   7   8  -2 2579.87 314.593  59
   7   8  -2 2662.42 335.341  55
   7   8   2 3047.92 334.021  55
   7   8   2 2554.13 353.926  26
   7   8  -2 2764.37 330.640  47
   7   8   2 2731.74 336.212  50
   7   8   2 2149.70 297.281  47
   7   8   2 3041.98 458.293  48
   7   8  -2 2770.01 315.041  19
   7   8   2 2117.67 280.381  15
  -8   7   2 2381.70 320.315  12
  -8   7  -2 2617.70 294.980  32
  -8   7  -2 2380.69 277.495  31
  -8   7   2 2679.82 297.490  32
   8  -7  -3 7028.93 511.669  61
   7   8   3 6490.25 544.337  58
   7   8  -3 7086.29 551.501  55
   7   8  -3 6755.40 521.839  59
   7   8   3 5308.93 522.845  26
   7   8  -3 7079.23 544.719  47
   7   8   3 6636.66 536.428  47
  -8   7  -3 6829.86 482.179  31
  -8   7  -3 6430.80 472.412  32
  -8   7   3 7006.51 480.065  32
   7   8  -3 6089.23 486.167  20
   7   8   3 6041.38 461.432  16
   7   8   3 5927.08 474.040  15
   8  -7  -4 852.333 194.511  61
   7   8  -4 603.332 170.452  59
   7   8  -4 1154.59 230.623  55
   7   8   4 1200.06 284.138  26
   7   8  -4 1091.20 219.802  47
   7   8   4 952.302 223.737  47
  -8   7  -4 619.946 168.333  32
  -8   7  -4 603.638 173.461  31
   7   8   4 632.520 186.149  15
  -8   7   4 641.223 152.076  17
   7   8   4 1338.54 228.005  16
   8  -7  -5 1946.66 287.780  61
   7   8  -5 1339.60 250.906  59
   7   8   5 1614.39 288.147  26
   7   8  -5 1636.17 263.991  47
   7   8   5 1210.07 259.757  47
   8  -7   5 1355.25 272.234  30
  -8   7  -5 1350.78 231.083  31
   7   8   5 1517.53 268.530  15
   7   8   5 1437.50 244.333  16
   7   8   6 3039.09 374.213  15
   7   8   6 2801.44 351.328  16
  -8   7  -6 3327.47 339.518  64
   8  -7  -6 3855.17 394.329  61
   7   8  -6 3371.53 385.011  59
  -8   7   6 3796.40 356.541  26
   7   8   6 3242.78 416.176  47
  -8   7   6 3068.67 307.706  34
  -8   7  -6 3158.37 342.792  31
   8  -7   6 3699.71 416.883  30
   7   8  -7 3881.66 337.720  21
   7   8   7 3335.05 354.924  18
   7   8   7 3386.69 365.436  16
   7   8   7 3204.15 362.389  15
   7   8  -7 3608.57 388.381  59
  -8   7  -7 3057.06 314.531  64
   8  -7  -7 3363.11 356.109  61
  -8   7   7 3875.38 330.595  34
   8  -7   7 4651.77 443.156  30
  -8   7  -7 3627.10 345.353  31
   7   8   8 2457.12 292.042  15
   7   8   8 2540.70 292.258  16
   7   8  -8 2655.36 297.294  59
  -8   7  -8 2367.15 257.309  64
   8  -7  -8 2148.56 261.680  61
   7   8   8 1492.67 255.909  46
  -8   7   8 2376.42 239.343  34
   8  -7   8 2342.16 291.508  30
  -8   7  -8 1971.71 236.820  31
   8  -7  -9 999.008 151.440  61
   7   8  -9 1037.72 167.517  59
  -8   7  -9 1205.83 163.456  64
   8  -7   9 1090.79 187.454  30
  -8   7   9 1259.28 159.917  34
  -8   7  -9 923.810 144.217  31
   7   8   9 997.338 164.283  15
   7   8   9 927.180 166.338  16
   8  -7  10 225.472 79.9685  30
  -8   7 -10 228.194 64.3897  31
  -8   7  10 211.827 65.7171  34
  -8   7 -10 409.421 85.3852  53
   8  -7 -10 288.594 70.3607  61
   7   8 -10 218.100 71.2413  59
  -8   7  10 301.176 75.6894  57
   7   8 -10 389.377 76.9885  22
  -7  -8 -10 321.736 74.8812  36
   7   8  10 342.522 82.0704  15
  -8   6   0 33890.8 1290.95  31
  -8   6   0 35069.8 1318.05  32
   6   8   0 32388.8 1363.09  55
   6   8   0 35957.1 1487.19  25
   6   8   0 35273.7 1669.23  48
   6   8   0 34199.7 1381.50  47
   6   8   0 36706.1 1536.39  51
   6   8   0 33264.8 1397.20  50
  -8   6   0 36432.8 1441.96  12
  -8   6   0 32990.8 1425.60  11
   8  -6   0 33519.1 1587.89   3
   8  -6  -1 13140.1 898.206   3
   8  -6   1 13366.3 939.311   3
   8  -6  -1 15715.6 763.149  61
   6   8  -1 14684.1 787.796  55
   6   8   1 13054.5 782.745  58
   6   8   1 14408.3 766.806  55
   6   8   1 15885.8 875.839  25
   6   8   1 14877.4 804.298  26
   6   8  -1 15223.4 883.777  51
   6   8   1 14599.7 785.751  47
   6   8  -1 13610.7 783.659  50
   6   8   1 16124.3 1048.41  48
   6   8   1 14792.1 858.805  51
   6   8   1 13827.6 790.316  50
   6   8  -1 14777.5 781.278  47
  -8   6  -1 14066.3 814.488  11
  -8   6   1 14397.8 812.201  12
  -8   6   1 15236.1 840.865  11
  -8   6  -1 13411.9 785.615  12
   6   8  -1 13722.5 723.424  19
  -8   6  -1 15920.8 737.081  31
  -8   6   1 15336.6 733.960  32
  -8   6  -1 14423.2 728.359  32
   8  -6   2 22579.2 1363.92   3
  -8   6   2 25850.2 1218.39  10
   8  -6  -2 31105.9 1193.51  61
   6   8  -2 26823.1 1175.70  59
   6   8   2 27429.8 1228.02  58
   6   8   2 28086.8 1164.92  55
   6   8   2 23701.0 1185.78  26
   6   8   2 26358.8 1253.90  25
   6   8   2 26196.1 1181.78  47
   6   8   2 26627.4 1211.74  50
   6   8   2 27580.6 1489.39  48
   6   8  -2 29368.7 1207.22  47
   6   8  -2 29969.9 1305.61  51
  -8   6  -2 25982.4 1202.03  12
   6   8   2 27099.1 1125.52  15
  -8   6   2 26823.0 1222.75  12
   6   8  -2 26805.9 1142.89  19
  -8   6  -2 27083.8 1239.19  11
  -8   6  -2 27958.1 1118.89  31
  -8   6   2 27127.9 1105.90  32
  -8   6  -2 27258.6 1125.02  32
  -8   6  -3 1900.02 253.494  32
  -8   6  -3 1504.01 229.680  31
  -8   6   3 2125.73 258.332  32
   6   8   3 1536.93 257.286  58
   6   8  -3 1941.77 274.695  59
   8  -6  -3 2123.71 276.352  61
   6   8   3 1647.07 291.961  26
   6   8   3 1517.22 278.979  25
   6   8  -3 2174.44 300.845  51
   6   8   3 1285.13 242.158  50
   6   8   3 1138.30 222.858  47
   6   8   3 2133.45 396.679  48
   6   8   3 1886.05 256.857  15
  -8   6   3 2070.02 301.225  12
   6   8  -3 1694.96 252.473  20
   8  -6   3 1322.75 340.431   3
  -8   6  -3 1747.30 275.319  11
  -8   6   3 1912.50 296.339  10
   8  -6  -4 18294.0 907.551  61
   6   8   4 14777.9 885.712  58
   6   8  -4 14662.5 839.287  59
   6   8   4 14601.7 876.884  26
   6   8   4 16037.5 902.766  47
  -8   6  -4 16873.6 827.276  32
  -8   6  -4 15570.0 804.243  31
  -8   6   4 17148.0 803.539  32
   8  -6   4 15773.4 882.856  30
   6   8   4 15353.0 827.500  15
   6   8   4 15134.6 804.320  16
   6   8   5 24652.6 1143.64  15
   6   8   5 24671.5 1118.09  16
  -8   6  -5 22935.5 1081.42  64
   6   8  -5 25142.5 1168.30  59
   6   8   5 26792.2 1198.28  26
   6   8   5 22615.8 1180.32  47
  -8   6   5 23630.4 1045.60  34
   8  -6   5 23903.5 1192.39  30
  -8   6  -5 23938.3 1079.01  31
  -8   6  -5 23465.8 1053.65  32
   6   8   6 3859.44 419.376  15
   6   8  -6 4217.74 382.716  21
   6   8   6 4140.72 417.090  16
  -8   6  -6 3863.66 385.560  64
   6   8  -6 5099.36 465.230  59
   6   8   6 4331.41 426.513  26
   6   8   6 3961.98 468.558  47
  -8   6   6 5226.52 408.443  34
  -8   6  -6 4471.26 408.016  31
   8  -6   6 4683.74 481.277  30
   6   8  -7 385.008 149.332  59
  -8   6  -7 397.233 138.125  64
   8  -6   7 333.466 182.083  30
  -8   6  -7 354.084 153.046  31
  -8   6   7 338.615 117.815  34
   6   8   7 166.233 140.180  16
   6   8  -7 155.705 101.368  21
   6   8   7 384.463 163.316  15
   6   8   8 8740.86 588.973  15
   6   8   8 8432.00 581.442  16
   6   8  -8 9058.65 591.739  59
  -8   6  -8 8698.97 547.986  64
   6   8   8 8309.57 635.255  46
  -8   6   8 8777.89 515.099  34
   8  -6   8 9334.88 620.346  30
  -8   6  -8 8382.86 532.256  31
   6   8   9 8022.39 498.190  15
   6   8   9 6596.32 465.366  16
  -8   6  -9 7984.46 468.217  64
   8  -6  -9 6463.24 437.047  61
   6   8  -9 7082.47 475.373  59
  -8   6   9 7250.21 428.168  34
  -8   6  -9 7789.67 459.690  31
   8  -6   9 7813.00 507.508  30
  -8   6 -10 336.708 86.2837  64
   6   8 -10 389.082 94.3787  59
   8  -6 -10 280.741 79.4353  61
   6   8 -10 369.015 87.0740  22
  -8   6 -10 226.590 72.6216  52
   6   8  10 282.016 91.0652  15
   6   8  10 355.994 100.108  16
   8  -6  10 486.614 114.583  30
  -8   6 -10 423.588 93.0306  31
  -8   6  10 234.798 75.9693  34
  -8   5   0-54.1988 84.4955  32
   8  -5   0 57.9092 78.1851  61
   5   8   0 83.5277 92.0783  25
   5   8   0-60.3425 94.0729  48
   5   8   0-89.5639 106.643  51
   5   8   0-35.9155 72.2860  50
  -8   5   0-38.0962 90.7219  12
   8  -5   0 218.278 138.922   3
  -8   5   0 38.8885 92.6086  11
   8  -5  -1 10006.3 739.372   3
   8  -5   1 11203.2 805.572   3
   8  -5  -1 10931.5 605.200  61
   5   8  -1 10180.8 592.521  56
   5   8  -1 10502.1 615.574  59
   5   8   1 9079.07 568.902  55
   5   8   1 11051.3 660.220  58
   5   8   1 9856.72 617.315  26
   5   8   1 11524.9 706.423  25
   5   8  -1 10246.9 690.146  51
   5   8   1 10394.2 637.556  50
   5   8  -1 10281.5 633.895  50
   5   8   1 9986.61 796.856  48
   5   8   1 11542.9 716.898  51
   5   8   1 10827.1 629.974  47
  -8   5   1 10732.1 572.194  32
  -8   5  -1 10772.2 584.430  32
  -8   5   1 9718.03 634.809  12
  -8   5   1 10876.0 666.840  11
  -8   5  -1 9240.66 622.534  12
  -8   5  -1 11046.4 676.392  11
  -8   5   2 656.484 142.155  32
  -8   5  -2 534.834 142.238  32
  -8   5  -2 441.679 122.562  31
   5   8  -2 595.722 155.446  56
   5   8   2 349.822 131.683  58
   5   8  -2 610.872 147.192  59
   5   8   2 375.454 123.585  55
   8  -5  -2 486.806 137.757  61
   5   8  -2 689.935 149.724  24
   5   8   2 632.494 178.478  26
   5   8   2 523.746 167.282  25
   5   8   2 533.164 190.230  48
   5   8   2 647.948 156.043  47
   5   8   2 643.331 160.402  50
   5   8  -2 491.389 145.051  50
   5   8  -2 513.860 164.147  51
  -8   5   2 721.919 173.714  12
   8  -5   2 313.321 195.906   3
  -8   5  -2 497.428 158.939  11
   8  -5  -2 576.510 189.233   3
   5   8   3 6128.98 453.368  15
  -8   5   3 7522.84 557.037  12
   8  -5   3 5590.69 575.585   2
   8  -5   3 5699.93 619.991   3
  -8   5   3 6505.40 525.917  10
   8  -5  -3 6991.86 495.691  61
   5   8  -3 6771.21 493.417  59
   5   8  -3 7137.38 502.085  56
   5   8   3 6084.31 503.888  58
   5   8   3 5668.69 503.173  26
   5   8  -3 6424.64 440.093  24
   5   8   3 6548.99 545.788  25
   5   8  -3 6546.98 509.015  50
   5   8  -3 7108.48 531.566  51
   5   8   3 6165.69 498.003  47
   5   8   3 6385.29 506.119  50
   5   8   3 5737.29 629.073  48
   5   8   3 6262.99 450.038  41
  -8   5   3 5564.32 406.229  35
   8  -5   3 6675.24 506.279  30
  -8   5  -3 5799.30 427.097  31
  -8   5  -3 6388.72 455.515  32
   8  -5   4 1260.40 321.675   3
   8  -5   4 1672.22 336.770   2
  -8   5   4 1271.97 247.466  10
  -8   5  -4 776.082 177.462  32
   8  -5   4 1091.00 234.634  30
  -8   5   4 1318.37 211.213  34
   8  -5  -4 1792.53 265.458  61
   5   8   4 1260.14 248.527  58
   5   8  -4 1476.07 241.877  59
   5   8   4 1095.64 239.401  25
   5   8   4 1150.62 247.677  26
   5   8   4 1159.50 312.838  48
   5   8   4 1279.80 240.526  47
  -8   5   4 1181.98 198.122  35
   5   8   4 1256.91 226.280  15
  -8   5   4 972.832 226.874  12
   5   8  -5 1002.35 203.821  59
   5   8   5 561.190 187.847  26
   5   8   5 1180.00 243.546  47
   5   8   5 906.983 211.019  16
   5   8   5 728.556 197.617  15
   8  -5   5 877.804 237.563  30
  -8   5   5 1069.88 201.019  34
  -8   5  -6-39.0973 93.1155  64
   5   8  -6 348.843 152.012  59
   5   8   6 79.7770 129.455  26
   5   8   6 159.329 143.413  47
  -8   5   6-33.8122 100.946  34
   8  -5   6 102.429 159.688  30
   5   8   6-43.9085 118.570  15
   5   8  -6 138.324 107.830  21
   5   8   6 124.662 112.213  16
   5   8   7 6450.78 547.997  15
   5   8  -7 7576.01 495.055  21
   5   8   7 6437.02 528.095  16
   5   8  -7 6387.45 520.801  59
  -8   5  -7 6522.09 503.611  64
   5   8   7 6013.32 584.162  46
  -8   5   7 7215.01 496.490  34
   8  -5   7 7104.29 592.021  30
   5   8   8 3500.02 378.073  15
   5   8   8 3092.53 357.207  16
   5   8  -8 3370.28 363.176  59
  -8   5  -8 3395.40 346.494  64
   5   8   8 3069.05 389.150  46
  -8   5   8 2966.35 304.939  34
   8  -5   8 3966.68 407.457  30
   5   8  -9-31.6597 63.7894  59
   8  -5  -9 170.042 95.4898  61
  -8   5  -9 146.129 87.2957  64
   8  -5   9 68.0165 101.565  30
  -8   5   9 381.293 118.921  34
   5   8   9 98.5311 114.530  15
   5   8   9 263.486 118.615  16
   5   8  10 238.362 100.863  15
   5   8  10 267.357 105.140  16
   5   8 -10 160.781 74.8551  59
   5   8 -10 339.798 90.1709  28
   5   8 -10 147.158 76.1824  22
  -8   5  10 297.225 89.4386  41
  -8   5  10 253.279 84.3800  34
   8  -5  10 355.897 111.178  30
  -8   5 -10 295.113 95.1133  31
  -8   5 -10 327.569 92.4488  64
   5   8  11 697.073 104.125  15
   5   8  11 488.161 94.4536  16
  -8   5 -11 553.405 91.6888  31
  -8   5  11 625.296 92.1129  34
   8  -4   0 135934. 4305.70   3
   8  -4   0 134180. 3983.46  61
   4   8   0 122697. 3951.76  56
   4   8   0 133944. 4144.48  25
   4   8   0 127122. 4145.96  51
   4   8   0 132849. 4058.81  50
   4   8   0 139107. 4404.59  48
  -8   4   0 137476. 3951.80  32
  -8   4   0 134437. 4099.47  12
  -8   4   0 130883. 4088.09  11
  -8   4  -1 17287.5 869.994  11
  -8   4   1 16721.9 845.140  11
  -8   4   1 18416.7 883.195  12
   8  -4  -1 17038.7 972.579   3
   8  -4   1 16125.6 974.669   3
   8  -4  -1 16786.9 783.408  61
   8  -4   1 16154.2 767.624  61
   4   8  -1 15378.3 773.666  59
   4   8   1 15366.6 759.101  55
   4   8   1 19251.0 875.412  58
   4   8  -1 18116.4 884.430  54
   4   8  -1 15879.6 775.104  56
   4   8   1 17369.6 882.484  25
   4   8   1 16950.2 828.039  26
   4   8   1 16080.1 818.269  50
   4   8  -1 16089.7 884.162  51
   4   8   1 17084.2 1042.32  48
   4   8   1 17330.0 895.772  51
   4   8  -1 16478.5 828.767  50
  -8   4   1 16035.3 713.315  35
  -8   4   1 16961.7 749.232  32
  -8   4  -1 17833.4 774.860  32
  -8   4   2 19684.8 951.200  12
  -8   4   2 20851.1 964.667  11
   8  -4   2 18009.4 1006.93   2
   8  -4  -2 19712.1 1056.20   3
   8  -4   2 19476.8 1105.96   3
  -8   4  -2 19621.6 895.077  65
   8  -4  -2 20815.6 897.728  61
   4   8  -2 18658.2 875.076  56
   4   8  -2 18575.4 874.377  59
   4   8   2 19021.1 922.490  58
   4   8  -2 19206.4 964.031  54
   8  -4   2 19788.0 867.864  61
   4   8   2 17822.2 911.032  26
   4   8  -2 21138.9 865.891  24
   4   8   2 19217.7 963.371  25
   4   8  -2 19788.7 929.976  50
   4   8  -2 19023.7 958.931  51
   4   8   2 20027.1 1158.70  48
   4   8   2 19375.0 921.056  50
   4   8   2 16563.0 816.146  41
  -8   4   2 18313.4 802.498  35
   8  -4   2 19536.5 898.272  30
  -8   4  -2 19306.1 852.293  32
  -8   4   3 2610.41 325.603  12
   8  -4   3 2920.51 433.909   3
   8  -4   3 3071.40 405.673   2
  -8   4   3 2978.85 333.464  10
   8  -4  -3 3183.67 320.913  61
   4   8  -3 3044.30 343.276  54
   4   8  -3 2838.14 303.111  59
   4   8   3 3023.14 335.414  58
   4   8  -3 2530.38 289.470  56
   4   8  -3 3193.28 345.439  53
   4   8   3 3041.92 349.592  26
   4   8   3 2531.75 324.585  25
   4   8  -3 3023.17 291.134  24
   4   8  -3 2556.58 305.916  51
   4   8   3 2393.96 296.358  47
   4   8   3 2906.72 324.366  50
   4   8   3 3078.04 448.645  48
   4   8   3 2211.26 264.728  41
  -8   4   3 2489.56 267.858  34
  -8   4   3 2478.13 257.704  35
   8  -4   3 2455.75 300.503  30
   8  -4   4 29043.9 1502.59   2
  -8   4   4 30422.0 1325.58  10
   8  -4   4 30505.4 1323.06  30
   4   8  -4 29032.3 1299.60  53
   4   8  -4 29937.1 1301.89  54
   4   8   4 30939.1 1333.18  58
   4   8  -4 29097.8 1240.98  59
   4   8   4 29908.0 1311.71  26
   4   8  -4 30576.8 1198.79  24
   4   8   4 28583.9 1340.60  25
   4   8   4 32853.1 1320.07  50
   4   8   4 25798.6 1256.22  47
   4   8   4 30311.1 1595.58  48
   4   8   4 29974.9 1228.24  41
  -8   4   4 31981.3 1222.67  34
  -8   4   4 31113.6 1188.05  35
  -8   4   4 30399.2 1336.15  12
   8  -4   5 28790.5 1536.40   2
  -4  -8   5 27282.7 1424.10   4
   8  -4   5 26006.5 1284.87  30
   4   8  -5 28332.4 1243.25  59
   4   8  -5 29504.2 1244.22  54
   4   8  -5 27368.1 1264.56  53
   4   8   5 28982.2 1367.35  25
   4   8   5 32383.1 1314.16  26
   4   8   5 27378.9 1310.97  47
   4   8   5 27671.7 1205.11  41
  -8   4  -5 28234.9 1415.23  40
  -8   4   5 29620.1 1194.14  34
  -8   4   5 28527.9 1327.16  12
   4   8  -5 28935.6 1198.67  21
   4   8  -6 3093.23 328.209  21
   4   8   6 3387.82 372.136  16
  -8   4  -6 2607.18 321.324  64
   4   8  -6 2818.80 339.279  53
   4   8  -6 3278.61 362.972  59
   4   8   6 2946.20 397.240  47
  -8   4   6 3488.02 342.720  34
   8  -4   6 3287.17 413.816  30
  -8   4  -7 117.554 116.977  64
   4   8  -7 41.6861 83.9033  59
   4   8  -7 175.536 113.935  28
   4   8   7 57.6011 115.932  46
   8  -4   7 247.008 160.322  30
  -8   4   7 135.774 114.316  34
   4   8   7-42.9277 122.187  16
   4   8  -7-32.3398 100.837  21
   4   8   8 5737.81 485.535  16
  -8   4  -8 5683.59 457.663  64
   4   8  -8 5871.82 470.722  59
   4   8  -8 4815.13 407.352  28
   4   8   8 5007.41 510.045  46
  -8   4   8 6125.57 440.788  34
   8  -4   8 5484.49 491.935  30
   4   8   9 8073.77 553.107  16
   4   8  -9 8904.04 555.767  59
   4   8  -9 8425.67 520.522  28
  -8   4  -9 9403.02 558.603  64
  -8   4   9 9796.85 542.844  34
   8  -4   9 8771.53 572.528  30
   4   8  10 427.908 123.289  15
   4   8  10 833.257 157.218  16
   4   8 -10 446.244 110.607  28
   4   8 -10 301.026 101.238  22
  -8   4 -10 335.562 99.5416  64
  -8   4  10 672.264 131.227  41
  -8   4  10 342.922 100.908  34
   4   8  11 1112.70 144.674  16
   4   8  11 931.209 132.605  15
   4   8 -11 831.581 115.933  14
  -8   4 -11 1119.00 131.934  64
   4   8 -11 780.431 113.156  28
  -8   4  11 814.140 118.667  41
  -8   4 -11 976.025 130.242  31
  -8   4  11 756.274 110.113  34
  -8   3   0 114.426 82.3996  32
   3   8   0 31.4857 80.1626  54
   8  -3   0 79.3746 82.5015  61
   3   8   0 35.3778 84.2539  25
   3   8   0-53.9977 84.1871  48
   3   8   0 310.211 130.593  51
   3   8   0-31.0178 73.8722  50
  -8   3   0 105.279 75.8139  35
  -8   3   0 33.9855 86.5260  11
   8  -3   0 95.6697 105.467   3
  -8   3   1 7182.93 507.012  12
  -8   3   1 7924.12 520.726  11
   8  -3  -1 7104.71 591.492   3
   8  -3   1 7291.54 603.318   3
  -8   3  -1 7857.24 489.909  65
   8  -3  -1 8016.01 479.367  61
   8  -3   1 7724.96 473.271  61
   3   8  -1 8596.53 554.243  54
   3   8   1 8190.52 511.109  58
   3   8  -1 7338.01 462.199  59
   3   8  -1 7292.07 478.458  53
  -8   3  -1 8169.22 545.852  60
   3   8  -1 7150.18 461.376  56
   3   8   1 7180.35 487.543  26
   3   8   1 8016.59 538.208  25
   3   8  -1 6684.55 519.713  51
   3   8   1 8153.45 555.740  51
   3   8  -1 8237.70 518.456  50
   3   8   1 8798.85 683.335  48
   3   8   1 7635.76 499.787  50
  -8   3   1 7977.22 443.038  35
   3   8   1 7138.93 448.886  41
   8  -3   1 7742.48 480.865  30
  -8   3   2 34.3607 75.7576  11
  -8   3   2 35.3709 77.9847  12
   8  -3   2 53.7021 136.714   3
   8  -3   2-46.3529 110.384   2
  -8   3  -2-30.5277 67.3075  65
   8  -3  -2 28.7145 63.3102  61
   3   8  -2 114.041 90.5258  54
   8  -3   2-27.8972 61.5085  61
   3   8  -2 29.0920 64.1424  56
   3   8   2 33.1381 73.0623  58
  -8   3  -2 111.931 88.8509  60
   3   8   2 37.1859 81.9861  25
   3   8   2 137.647 102.727  26
   3   8  -2 127.132 79.2801  24
   3   8  -2-37.2199 67.0038  51
   3   8   2 96.6491 76.7209  50
   3   8  -2 64.9016 65.3138  53
   3   8   2 58.0925 90.5657  48
   3   8   2 26.5755 75.6432  41
  -8   3   2-22.6811 67.7102  35
  -8   3   2 24.5424 76.5238  34
   8  -3   2-30.8078 78.4319  30
  -8   3   3 712.502 176.031  12
   8  -3   3 526.494 190.442   3
   8  -3   3 266.289 144.596   2
  -8   3   3 358.586 129.979  10
  -8   3  -3 661.658 152.580  65
   3   8  -3 727.115 156.580  56
   3   8  -3 234.677 117.730  54
   8  -3   3 800.214 158.536  61
   3   8   3 618.425 154.315  58
  -8   3  -3 790.967 182.131  60
   8  -3  -3 475.473 140.582  61
   3   8   3 554.763 160.215  25
   3   8   3 711.133 182.040  26
   3   8  -3 683.208 150.378  24
   3   8   3 573.261 146.340  50
   3   8  -3 740.180 165.533  51
   3   8   3 435.027 177.528  48
   3   8  -3 291.312 123.558  53
   3   8   3 639.015 146.341  41
  -8   3   3 740.817 143.114  35
   3   8  -3 581.594 175.142  43
  -8   3   3 698.220 147.798  34
   8  -3   3 703.587 168.227  30
  -8   3   4 13778.7 791.661  12
   3   8  -4 13953.4 728.895  21
   8  -3   4 13435.3 926.500   2
  -3  -8   4 13732.7 899.494   4
   8  -3  -4 15211.2 782.034  61
   3   8  -4 14936.9 767.778  56
   3   8  -4 13409.1 767.001  54
   3   8  -4 14490.0 802.028  53
   3   8  -4 13923.3 708.117  24
   3   8   4 14178.4 825.257  25
   3   8   4 14447.1 796.438  26
   3   8   4 12975.1 952.114  48
   3   8  -4 13415.6 764.731  52
   3   8   4 14737.9 772.734  50
  -8   3  -4 15514.3 760.751  36
   3   8   4 13170.1 719.112  41
  -8   3   4 14234.4 693.777  35
  -8   3   4 12284.6 673.908  34
   3   8  -4 13965.6 903.818  43
   8  -3   4 14127.1 800.751  30
   8  -3   5 137.199 151.283   2
  -3  -8   5 119.444 131.718   4
   8  -3   5 91.7427 109.294  30
  -8   3   5 160.722 96.0237  34
   3   8  -5 74.3774 88.6319  54
   3   8   5 144.526 114.778  25
   3   8   5 387.124 159.713  26
   3   8  -5 95.8790 76.1918  28
   3   8   5 324.509 138.434  47
   3   8  -5 42.1997 85.0072  52
   3   8  -5 170.173 114.931  53
  -8   3   5 273.750 116.206  35
   3   8   5 219.222 131.591  41
  -8   3  -5 142.250 101.283  36
   3   8  -5 60.7906 109.490  43
  -8   3   5 135.393 114.949  12
   3   8  -5 164.947 102.921  21
  -8   3   6 5029.64 400.335  29
   3   8   6 5609.33 451.578  33
   8  -3   6 4216.26 463.937  30
   3   8  -6 4577.34 442.842  53
   3   8  -6 5310.47 477.489  52
   3   8   6 4961.84 599.522  49
   3   8   6 5415.06 558.975  46
   3   8   6 3763.38 448.980  47
   3   8  -6 5570.75 428.208  21
  -8   3  -6 5632.26 455.704  36
   3   8   6 5222.49 455.544  41
  -8   3   6 4695.17 404.878  34
   3   8  -6 5802.58 575.143  43
   3   8   6 5992.92 473.269  26
   3   8  -6 5330.39 430.059  28
   3   8   6 4255.45 474.209  25
   3   8  -7 5432.32 414.025  21
   3   8   7 4476.79 440.592  16
   3   8  -7 5050.00 422.926  28
  -8   3  -7 5523.36 456.737  64
   3   8  -7 4413.72 418.272  63
   3   8   7 4111.87 489.228  46
   3   8   7 5009.25 445.241  41
  -8   3   7 5061.13 415.898  34
  -8   3  -7 4934.80 422.719  36
   8  -3   7 5025.63 490.537  30
  -8   3   7 5066.99 404.207  29
   3   8   7 4491.26 433.139  33
   3   8   8 9550.08 656.289  16
   3   8  -8 8769.25 583.420  28
   3   8  -8 10179.5 576.573  21
  -8   3  -8 10515.7 647.780  64
  -8   3  -8 10620.7 630.939  63
   3   8  -8 11790.7 683.073  63
   3   8   8 9747.78 729.435  46
  -8   3  -8 10689.2 623.247  36
  -8   3   8 10692.7 617.569  34
   3   8   8 9119.77 627.555  33
  -8   3   8 11347.0 613.900  29
   8  -3   8 11456.3 716.698  30
   3   8  -9 190.410 106.753  22
   3   8  -9 123.302 87.7790  28
  -8   3  -9 31.2361 62.9245  63
  -8   3  -9 226.311 108.913  64
   3   8  -9 166.239 89.8162  63
   3   8   9-109.339 103.770  16
  -8   3   9 114.384 89.2012  34
  -8   3   9 323.694 108.612  29
   3   8   9 103.837 93.4987  33
   3   8 -10 21.1046 71.0772  22
   3   8 -10 24.6533 76.8691  28
  -8   3 -10 75.6446 68.0878  63
  -8   3 -10 25.0207 59.5863  64
  -8   3  10 42.7704 60.8709  29
  -8   3  10-22.5667 78.6682  34
   3   8  10 28.7013 85.6805  16
   3   8 -11 643.694 108.603  28
  -8   3 -11 592.932 106.090  63
  -8   3  11 692.380 118.569  41
   3   8  11 577.726 120.071  16
   3   8  11 457.061 111.479  15
   3   8 -11 717.650 118.275  14
   2   8   0 64572.4 2230.94  25
  -8   2   0 69321.7 2260.19  11
   8  -2   0 65537.3 2395.90   3
  -8   2   1 61018.2 2053.83  11
  -8   2   1 63675.2 2082.88  12
   8  -2  -1 61992.7 2240.25   3
   8  -2   1 60545.9 2245.28   3
   8  -2   1 59040.3 1979.04  61
  -8   2  -1 60330.4 2114.22  60
   2   8   1 60325.9 2081.98  25
   2   8   1 55711.1 2224.94  23
   2   8  -1 54645.2 2080.40  51
   2   8   1 61175.4 2308.77  48
  -8   2   1 59967.0 1919.16  35
   2   8   1 59396.4 1952.42  41
   8  -2   1 62833.1 2014.35  30
   2   8  -2 27.6915 74.7760  21
  -8   2   2-33.0163 72.7947  12
   8  -2   2-50.1723 110.617   3
   8  -2   2-44.6395 120.537   2
  -8   2   2 94.2855 69.2941  11
  -8   2  -2-29.5023 70.2590  65
  -8   2  -2 37.4317 75.3385  60
   8  -2  -2 162.095 84.2359  61
   8  -2   2 54.5223 64.9224  61
   2   8  -2 73.2387 87.2061  54
   2   8  -2 27.5016 60.6372  56
   2   8   2-28.9483 68.9396  57
   2   8   2 101.812 112.234  23
   2   8   2 65.5524 102.196  26
   2   8  -2 98.2090 82.6884  24
   2   8   2 33.9525 74.8584  25
   2   8  -2 105.636 83.8546  51
   2   8  -2 122.444 67.4919  53
   2   8   2 177.791 92.3923  50
   2   8   2-54.5871 109.864  48
   2   8   2 50.7864 72.2790  41
  -8   2  -2 102.976 76.8535  36
  -8   2   2-21.9907 59.3836  35
   8  -2  -2 71.4444 78.7598  42
  -8   2   2 116.228 75.4407  34
   8  -2   2-29.8152 75.9059  30
   2   8  -3 47616.8 1735.56  21
  -8   2   3 49487.2 1816.01  12
   8  -2   3 49587.7 1932.73   7
   8  -2   3 51218.1 2011.66   2
  -8   2  -3 52346.5 1801.36  65
   8  -2  -3 53782.0 1782.05  61
   8  -2   3 47861.2 1743.50  61
   2   8   3 47583.1 1762.47  57
   2   8  -3 51293.7 1763.80  56
  -8   2  -3 49174.3 1874.20  60
   2   8  -3 48648.5 1840.99  54
   2   8  -3 50058.5 1819.40  53
   2   8   3 50514.4 1812.66  58
   2   8  -3 49029.2 1691.09  28
   2   8   3 49099.8 1818.60  26
   2   8  -3 50621.5 1728.94  24
   2   8   3 48390.3 1822.89  25
   2   8   3 54916.5 2130.18  48
   2   8  -3 46679.7 1777.37  51
   2   8  -3 47046.9 1777.24  52
   8  -2  -3 50921.9 1874.80  42
   2   8   3 51302.9 1749.55  41
  -8   2  -3 51437.6 1752.79  36
   2   8  -3 51797.5 1973.81  43
  -8   2   3 52011.3 1695.12  35
   8  -2   3 54500.7 1837.13  30
  -8   2   3 50441.1 1712.37  34
  -8   2   4 21532.6 985.970  12
   2   8  -4 18798.2 877.438  21
   8  -2   4 16911.8 1003.51   7
   8  -2   4 19296.4 1112.99   2
  -2  -8   4 18342.7 1065.01   4
  -8   2  -4 20135.6 932.397  65
   8  -2  -4 20433.8 922.213  61
   2   8  -4 19433.9 945.046  54
   2   8  -4 19965.5 912.151  56
   8  -2   4 20152.0 915.760  61
   2   8  -4 19573.3 964.854  53
   2   8   4 19370.5 941.223  26
   2   8  -4 18284.2 848.763  28
   2   8   4 18283.2 943.682  25
   2   8  -4 19807.9 882.572  24
   2   8   4 19664.0 1081.84  46
   2   8   4 20860.1 1167.35  49
   2   8  -4 18467.0 931.563  52
   2   8   4 19801.3 903.083  41
   8  -2  -4 19775.6 1004.53  42
  -8   2  -4 18953.0 884.728  36
  -8   2   4 18855.8 854.598  34
  -8   2   4 20219.0 850.515  35
   2   8  -4 18610.2 1059.62  43
   8  -2  -4 19916.7 1133.89  38
   8  -2   4 18392.9 942.442  30
   2   8  -5 36208.9 1351.51  21
   8  -2   5 31062.3 1532.25   7
   8  -2   5 30578.3 1592.46   2
  -2  -8   5 33571.3 1590.26   4
  -8   2   5 33749.4 1441.45   6
   8  -2  -5 36798.8 1409.25  61
   8  -2   5 32144.0 1363.55  61
   2   8  -5 34759.0 1444.21  53
   2   8  -5 32621.4 1361.76  54
   2   8  -5 34410.7 1334.93  28
   2   8   5 34367.9 1384.60  26
   2   8   5 32252.8 1438.84  25
   2   8  -5 33111.7 1429.57  52
   2   8   5 35331.9 1703.43  49
   2   8   5 36538.5 1595.68  46
   8  -2  -5 35953.1 1545.76  42
   2   8   5 35464.8 1395.23  41
  -8   2  -5 34565.4 1360.45  36
  -8   2   5 32627.7 1307.58  34
  -8   2   5 34342.2 1306.31  35
   2   8  -5 34910.7 1603.10  43
   8  -2  -5 34316.0 1634.35  38
   8  -2   5 33668.0 1450.02  30
   2   8  -6 355.818 130.523  21
   8  -2   6 413.763 215.205   2
   8  -2   6 261.346 176.656   7
  -2  -8   6 183.827 135.401   4
  -8   2   6 290.372 144.756   6
  -8   2  -6 303.319 123.380  63
   2   8  -6 380.974 142.849  53
   2   8   6 142.901 116.295  26
   2   8  -6 530.230 146.084  28
   2   8   6 508.006 196.975  46
   2   8  -6 447.640 151.028  52
   2   8   6 232.685 156.367  49
   8  -2  -6 381.157 171.775  38
   8  -2  -6 390.655 150.967  42
   2   8   6 319.476 148.479  41
  -8   2  -6 404.065 151.784  36
   2   8  -6 422.231 171.924  43
   8  -2   6 470.063 189.429  30
  -8   2   6 334.793 135.069  34
  -8   2  -7 6513.17 502.256  64
  -8   2  -7 6553.99 515.705  63
   2   8  -7 7521.06 545.227  53
   2   8  -7 6705.38 547.143  52
   2   8   7 6121.86 587.903  46
  -8   2   7 8308.31 526.959  29
   8  -2   7 6466.28 551.236  30
   2   8   7 5826.79 501.074  41
  -8   2  -7 6682.42 508.226  36
  -8   2   7 7412.37 512.674  34
   2   8  -7 7902.20 500.904  21
   2   8  -7 6011.51 481.884  28
   2   8  -8 9715.60 559.625  22
   2   8  -8 8549.41 521.013  21
   2   8  -8 7024.56 523.655  28
  -8   2  -8 9086.27 581.017  64
  -8   2  -8 8767.49 585.175  63
   2   8  -8 7806.96 555.526  63
   2   8   8 8700.76 680.592  46
  -8   2   8 9172.64 554.914  34
   2   8   8 8187.58 571.259  41
  -8   2  -8 8081.58 544.422  36
   2   8   8 6956.50 539.704  33
  -8   2   8 7899.72 508.722  33
  -8   2   8 9150.79 560.068  29
   2   8   9 3959.08 384.842  16
   2   8  -9 3908.25 329.041  22
   2   8  -9 3877.18 350.128  28
  -8   2  -9 3543.49 332.186  64
  -8   2  -9 3279.37 335.423  63
   2   8  -9 3387.79 331.252  63
  -8   2  -9 3470.35 325.745  36
  -8   2   9 3526.28 323.877  34
   2   8   9 3932.55 366.161  33
  -8   2   9 3903.54 330.537  33
  -8   2   9 3171.95 315.614  29
   2   8 -10 3852.86 317.409  28
  -8   2 -10 4685.51 355.887  63
   2   8 -10 3942.81 329.825  63
   2   8 -10 3448.40 304.961  14
   2   8  10 3632.73 334.643  16
   2   8  10 3250.04 310.739  33
  -8   2  10 4316.39 321.247  33
  -8   2  10 3849.28 307.450  29
   2   8 -11 338.025 91.3027  28
  -8   2 -11 202.272 75.4040  63
  -8   2  11 259.745 78.2563  29
  -8   2  11 315.187 88.0412  33
   2   8 -11 277.860 81.9917  14
   2   8  11 233.450 81.3568  16
   1   8   0-43.8352 104.387  23
   8  -1   0 44.2960 105.484   3
   1   8  -1 8080.03 571.686  23
   1   8   1 7050.34 574.853  23
  -8   1   1 7680.14 494.590  12
   8  -1   1 7107.89 569.874   3
  -8   1   2 952.715 176.899  12
   8  -1   2 1139.69 246.926   3
  -8   1  -2 1007.60 175.785  65
   8  -1   2 1237.74 181.510  61
  -8   1  -2 1130.01 210.626  60
   1   8  -2 861.794 176.009  54
   1   8   2 1041.37 176.611  57
   1   8  -2 757.545 147.287  56
   1   8  -2 931.700 202.426  23
   1   8   2 826.041 206.801  23
   1   8   2 893.854 181.342  26
   1   8  -2 1008.73 155.876  28
   1   8  -2 1125.41 163.396  24
   1   8  -2 922.780 166.233  52
   1   8   2 1347.37 256.814  48
   8  -1  -2 1174.12 199.140  42
   1   8   2 807.111 151.587  41
  -8   1  -2 974.301 155.686  36
  -8   1   2 1159.02 159.117  35
  -8   1   2 924.010 151.348  34
   8  -1   2 728.558 155.175  30
   1   8  -3 141.409 88.4899  21
   8  -1   3 181.655 100.396   7
   8  -1   3 294.967 159.710   2
  -8   1  -3 366.338 119.998  65
   1   8  -3 607.872 145.960  53
  -8   1  -3 238.237 118.760  60
   1   8  -3 278.775 97.4601  56
   1   8  -3 294.314 119.618  54
   1   8   3 380.888 114.513  57
   8  -1   3 382.468 115.662  61
   1   8   3 48.6426 98.1771  23
   1   8   3 307.835 127.148  26
   1   8  -3 318.790 112.396  24
   1   8  -3 322.817 100.227  28
   1   8   3 237.327 135.300  46
   1   8  -3 418.992 133.142  51
   1   8  -3 322.773 112.759  52
   8  -1  -3 351.029 131.560  42
   1   8   3 163.953 81.9059  41
  -8   1   3 320.263 101.140  35
  -8   1  -3 243.519 100.685  36
   1   8  -3 137.121 109.095  43
   8  -1  -3 458.291 171.648  38
   8  -1   3 393.025 125.287  30
  -8   1   3 270.404 99.2243  34
   1   8  -4 6495.57 452.166  21
   8  -1   4 6751.71 582.584   7
   8  -1   4 8223.71 657.766   2
  -1  -8   4 6264.25 584.569   4
  -8   1  -4 6714.51 483.754  65
   1   8  -4 7863.79 491.392  56
   8  -1   4 6995.92 492.744  61
   1   8  -4 6443.59 500.115  53
   1   8   4 7017.32 508.610  57
   1   8  -4 6859.28 505.643  54
   1   8  -4 6434.65 443.347  28
   1   8   4 7708.07 519.072  26
   1   8  -4 6643.52 464.730  24
   1   8   4 6384.36 572.593  46
   1   8  -4 7065.80 515.846  52
   1   8   4 6735.11 623.363  49
   8  -1  -4 7430.35 565.547  42
  -8   1   4 6971.55 448.352  34
   1   8   4 7253.10 485.507  41
  -8   1  -4 7040.87 471.043  36
  -8   1   4 7093.94 438.744  35
   1   8  -4 6694.69 581.551  43
   8  -1  -4 5383.57 567.081  38
   8  -1   4 7359.89 530.185  30
   8  -1   5 372.889 177.408   2
   8  -1   5 465.121 174.087   7
  -1  -8   5 523.414 203.184   4
  -8   1   5 260.309 124.227   6
  -8   1   5 452.430 130.900  34
   8  -1   5 587.193 181.553  30
   8  -1   5 818.879 177.793  61
   1   8  -5 536.062 158.046  53
   1   8  -5 391.874 132.899  54
   1   8   5 520.108 153.378  57
   1   8  -5 671.426 160.798  28
   1   8   5 493.707 152.825  26
   1   8   5 425.561 166.411  46
   1   8  -5 414.755 145.215  52
   1   8   5 477.552 194.649  49
   8  -1  -5 761.348 204.754  42
  -8   1   5 504.121 131.684  35
   1   8   5 536.968 155.117  41
  -8   1  -5 808.603 189.862  36
   1   8  -5 735.287 204.082  43
   8  -1  -5 487.278 190.394  38
   1   8  -5 436.041 132.184  21
   1   8  -6-63.4720 80.7930  21
   8  -1   6-66.7721 147.212   7
  -1  -8   6-60.9820 134.447   4
  -8   1   6-48.5247 115.554   6
  -1  -8   6-68.3301 123.003   1
  -8   1  -6-38.7649 85.4653  63
   1   8  -6 253.143 125.946  53
   8  -1   6 83.2532 83.7785  61
   1   8   6 34.5691 98.3926  26
   1   8  -6 70.5182 89.7619  28
   1   8  -6 44.8898 90.3460  52
   1   8   6 77.0619 98.0911  49
   8  -1  -6 171.023 125.684  42
   1   8   6-39.9285 113.647  41
  -8   1  -6 145.347 108.472  36
   1   8  -6 175.883 129.256  43
   8  -1  -6 125.001 125.789  38
   8  -1   6 89.5128 113.939  30
  -8   1   6 94.0937 89.2720  33
  -8   1   6 163.279 101.818  34
  -8   1  -7 1893.70 262.189  64
  -8   1  -7 1670.40 257.692  63
   8  -1   7 1881.64 290.697  61
   1   8  -7 2852.72 330.901  53
   1   8  -7 2598.20 284.608  21
   1   8  -7 2403.75 279.045  22
   1   8  -7 2029.86 277.733  28
   1   8   7 2095.36 341.336  46
   1   8  -7 2186.66 312.015  52
   1   8   7 1590.99 261.780  41
  -8   1  -7 2390.63 298.515  36
  -8   1   7 2796.57 300.957  34
  -8   1   7 2021.69 267.752  29
  -8   1   7 1691.62 247.998  33
  -8   1  -8 6597.42 520.779  63
   1   8  -8 6836.96 503.448  53
   1   8  -8 6834.64 545.100  52
   1   8   8 6580.63 591.458  46
  -8   1   8 7383.26 494.009  33
  -8   1   8 7476.98 505.231  29
   1   8   8 7124.95 538.658  41
  -8   1   8 7889.87 509.860  34
  -8   1  -8 7478.33 526.682  36
   1   8  -8 7000.28 479.712  22
   1   8  -8 5804.25 471.014  28
   1   8  -9 1535.69 209.222  22
   1   8  -9 1263.86 208.388  28
   1   8  -9 1260.74 213.146  63
  -8   1  -9 1515.43 235.638  63
   1   8  -9 1391.98 232.195  52
   1   8   9 1647.13 243.813  41
  -8   1  -9 2001.07 249.435  36
  -8   1   9 1691.36 243.300  29
   1   8   9 1713.60 246.438  33
  -8   1   9 1672.40 223.286  33
  -8   1 -10 414.413 122.422  63
   1   8 -10 217.098 95.0232  63
   1   8 -10 365.694 117.895  14
   1   8  10 139.890 97.9411  33
  -8   1  10 421.963 122.694  33
  -8   1  10 482.679 123.460  29
   1   8 -10 503.666 130.992  28
  -8   1 -11 324.037 91.4064  63
   1   8 -11 275.430 79.4297  63
   1   8 -11 249.615 88.3380  28
   1   8  11 300.269 90.2977  33
  -8   1  11 225.478 75.8839  29
  -8   1  11 75.7182 68.4296  33
   1   8  11 131.048 76.3865  16
   1   8 -11 422.466 97.9665  14
   0   8   0 67411.6 2343.22  23
   8   0   0 67510.6 2224.48   8
   0   8   1 102696. 3410.95  23
   0   8  -1 108656. 3359.55  23
   8   0   1 104987. 3423.34  39
   8   0  -1 94613.4 3466.70  39
   8   0   1 102369. 3275.35   8
   8   0   2 1270.74 195.602  30
  -8   0  -2 1442.63 226.500  60
   0   8  -2 1114.66 206.098  23
   0   8   2 859.040 204.179  23
   0   8   2 1686.45 231.498  26
   0   8  -2 1447.39 180.516  28
   8   0  -2 1171.19 202.217  42
  -8   0   2 1263.61 164.216  35
   8   0  -2 1150.86 267.684  39
   8   0   2 933.269 191.273   8
   0   8  -3 10841.5 601.445  21
   8   0   3 12297.4 715.033   8
   8   0   3 11678.6 745.586   7
   0  -8   3 12569.3 815.617   1
  -8   0  -3 11171.0 621.825  65
   8   0   3 11241.1 622.766  61
  -8   0  -3 12185.8 720.752  60
   0   8   3 12052.4 658.100  57
   0   8  -3 11395.0 596.378  56
   0   8  -3 12310.6 675.279  53
   0   8  -3 11501.7 679.785  54
   0   8   3 11316.3 654.352  26
   0   8   3 11401.5 755.929  23
   0   8  -3 11579.9 604.571  24
   0   8  -3 11605.9 593.887  22
   0   8  -3 11681.5 592.024  28
   0   8   3 12467.3 803.323  49
   0   8   3 10704.5 728.265  46
   0   8  -3 11091.6 635.931  51
   0   8  -3 12019.3 650.001  52
   8   0  -3 11547.8 691.114  42
  -8   0  -3 11616.4 597.502  36
   0   8   3 12125.2 613.131  41
   8   0  -3 13261.4 849.522  39
   8   0  -3 11056.7 751.211  38
  -8   0   3 11855.7 568.840  35
  -8   0   3 12665.0 601.895  34
   8   0   3 11444.1 644.628  30
   0   8  -4 51883.2 1767.20  14
   8   0   4 50115.2 2029.18   7
   0  -8   4 50714.4 2062.86   4
   0  -8   4 46930.9 2079.62   1
  -8   0  -4 53614.7 1836.58  65
   8   0   4 48851.4 1824.87  61
   0   8   4 49358.1 1862.76  57
   0   8  -4 54139.3 1914.33  53
   0   8  -4 51630.2 1873.94  54
   0   8   4 50783.9 1698.24  27
   0   8  -4 50209.2 1769.73  22
   0   8   4 54316.2 1875.04  26
   0   8  -4 50094.1 1782.12  21
   0   8  -4 50895.2 1777.16  28
   0   8   4 53455.4 2042.73  46
   0   8   4 48784.0 2088.61  49
   0   8  -4 49143.0 1858.23  52
   8   0  -4 55698.6 1997.85  42
   0   8   4 53066.2 1821.11  41
  -8   0  -4 50960.6 1787.74  36
   8   0  -4 54699.6 2090.56  39
   0   8  -4 53432.8 2076.08  43
   8   0  -4 46689.4 2040.25  38
  -8   0   4 54631.6 1743.54  35
   8   0   4 50513.0 1866.56  30
  -8   0   4 53268.0 1768.59  34
   8   0   5 22422.7 1089.91  30
   0   8   5 23930.0 1125.90  57
   8   0   5 23845.0 1095.72  61
   0   8  -5 26306.5 1163.82  53
   0   8  -5 22624.5 1050.39  54
   0   8  -5 22577.7 1005.69  21
   0   8   5 26821.1 1095.08  26
   0   8  -5 24397.7 1039.11  28
   0   8  -5 23309.1 1012.06  22
   0   8  -5 21299.4 1081.53  52
   0   8   5 23721.3 1222.61  46
   0   8   5 26520.7 1391.58  49
   8   0  -5 25597.0 1234.09  42
   0   8   5 23939.7 1072.49  41
  -8   0  -5 23704.1 1037.78  36
  -8   0   5 24640.9 1014.76  34
  -8   0   5 23279.0 975.687  35
   0   8  -5 22694.5 1220.11  43
   8   0  -5 24147.7 1286.57  38
   8   0   5 22567.2 1243.45   7
   0  -8   5 24283.2 1278.04   4
  -8   0   5 25660.6 1166.35   6
   0  -8   5 23393.5 1310.76   1
  -8   0   6 2314.42 277.220  33
   0   8   6 2291.33 313.887  57
   0   8  -6 2061.57 289.802  53
   8   0   6 2672.52 327.936  61
   0   8  -6 2351.37 273.038  21
   0   8   6 2478.32 289.793  26
   0   8  -6 2368.62 276.000  22
   0   8  -6 2090.07 278.223  28
   0   8   6 1725.27 316.589  46
   0   8  -6 2418.30 320.607  52
   0   8   6 2821.17 448.877  49
   8   0  -6 1665.00 311.681  42
   0   8   6 2420.58 309.074  41
  -8   0   6 2756.12 292.910  34
  -8   0  -6 2566.75 299.065  36
   8   0  -6 2456.04 383.703  38
   0   8  -6 2811.25 384.286  43
   0  -8   6 1459.05 336.420   1
   8   0   6 1684.75 348.440   7
   0  -8   6 2079.98 357.752   4
  -8   0   6 1990.65 314.907   6
  -8   0  -7 2032.07 289.440  63
   0   8  -7 2381.04 309.525  53
   0   8   7 1861.29 298.190  57
   8   0   7 1814.66 289.218  61
   0   8  -7 1892.83 251.720  22
   0   8  -7 1969.45 270.203  28
   0   8   7 2060.26 342.448  46
   0   8  -7 2293.23 319.070  52
   0   8   7 2304.68 313.483  41
  -8   0  -7 2700.24 315.939  36
  -8   0   7 1583.35 248.022  29
  -8   0   7 1977.29 262.437  33
  -8   0   7 1924.18 256.647  34
  -8   0  -8 5614.47 475.579  63
   0   8  -8 5972.90 467.869  53
   0   8  -8 5580.84 484.367  52
   0   8   8 4678.28 499.739  46
  -8   0   8 6452.96 467.458  29
  -8   0   8 5298.96 431.400  33
   0   8   8 5500.07 468.781  41
  -8   0  -8 6094.97 468.575  36
   0   8  -8 5345.98 412.122  22
   0   8  -8 4806.96 422.151  28
   0   8  -9 6570.86 461.354  14
   0   8  -9 5762.15 438.089  28
  -8   0  -9 6491.16 490.340  63
   0   8  -9 5675.54 469.376  52
   0   8   9 6306.64 475.813  41
  -8   0  -9 6210.67 453.718  36
  -8   0   9 5954.24 438.614  33
  -8   0   9 6412.42 454.446  29
   0   8 -10 4635.35 349.786  14
   0   8 -10 4094.09 331.447  28
  -8   0 -10 4242.13 358.806  63
   0   8 -10 4185.51 354.734  52
   0   8  10 4051.81 348.745  41
  -8   0 -10 4249.37 342.478  36
  -8   0  10 4488.74 345.141  33
  -8   0  10 4508.09 345.676  29
   0   8  11 130.621 80.8149  16
   0   8 -11 114.967 66.8243  14
   0   8 -11 131.255 67.5367  28
  -8   0 -11 88.4016 71.7485  63
   0   8  11 117.594 76.9180  41
  -8   0  11-19.3086 57.6744  29
  -8   0  11 97.8968 74.7932  33
   8   1   0-48.2937 115.003  39
   8   1   0 108.079 112.326   8
  -1   8   0-42.3448 85.2228  23
   8   1   1 52426.3 1930.63  39
   8   1  -1 45026.9 1933.87  39
   8   1   1 51443.4 1824.02   8
  -1   8   1 47501.2 1897.90  23
  -1   8  -1 49069.4 1844.15  23
  -8  -1  -2 344.287 133.901  60
  -1   8   2 501.331 133.267  57
  -1   8  -2 472.221 135.347  54
  -1   8  -2 538.094 120.001  22
  -1   8  -2 482.569 117.628  28
  -1   8  -2 401.155 143.590  23
  -1   8   2 817.299 198.666  23
  -1   8   2 550.220 160.019  26
   8   1  -2 142.004 91.1875  42
   8   1  -2 560.147 131.547  37
   8   1  -2 959.544 230.425  39
   8   1   2 534.856 154.256   8
   1  -8   2 451.166 146.915   1
  -1   8  -3 26408.3 1007.88  14
  -1   8   3 23944.5 992.375  17
   8   1   3 25631.4 1169.54   8
   8   1   3 26001.7 1210.91   7
   1  -8   3 25098.8 1266.90   1
  -8  -1  -3 24761.5 1042.72  65
  -1   8   3 26723.9 1103.05  57
  -1   8  -3 25533.6 1090.92  53
  -1   8  -3 24667.5 1119.52  54
  -8  -1  -3 26847.9 1176.11  60
   8   1   3 24111.3 1046.31  61
  -1   8   3 26005.5 1236.63  23
  -1   8   3 26751.2 1112.23  26
  -1   8  -3 24712.1 1002.94  22
  -1   8  -3 23589.7 1010.77  21
  -1   8  -3 25629.2 1008.99  28
  -1   8  -3 24062.5 1061.80  51
  -1   8   3 23896.7 1184.92  46
  -1   8  -3 26282.4 1078.03  52
  -1   8   3 27475.2 1281.60  49
   8   1  -3 24113.9 1040.37  37
  -1   8   3 26217.8 1027.27  41
   8   1  -3 25794.4 1145.84  42
   8   1  -3 27315.7 1309.30  39
   8   1  -3 24757.0 1208.38  38
  -8  -1   3 25616.8 995.036  34
   8   1   3 26132.3 1081.43  30
  -1   8  -4 6184.72 417.746  14
  -1   8   4 4453.63 367.533  17
   8   1   4 5335.36 494.865   8
   8   1   4 5743.21 538.478   7
   1  -8   4 5458.22 538.005   4
   1  -8   4 5658.45 572.708   1
   8   1  -4 5606.31 408.994  62
  -1   8  -4 5291.23 442.469  54
  -1   8  -4 4799.30 439.241  53
   8   1   4 6237.27 461.251  61
  -1   8   4 5903.49 467.343  57
  -1   8   4 5879.43 382.502  27
  -1   8   4 5668.28 446.058  26
  -1   8  -4 4765.80 379.288  22
  -1   8  -4 5377.68 393.458  28
  -1   8  -4 5120.70 398.427  21
  -1   8   4 5317.95 503.859  46
  -1   8  -4 5814.06 454.742  52
  -1   8   4 6337.06 591.195  45
  -1   8   4 5910.05 571.102  49
   8   1  -4 4926.27 463.545  42
  -1   8   4 6596.02 449.153  41
  -8  -1  -4 5373.04 403.760  36
   8   1  -4 5286.62 523.964  39
   8   1  -4 5573.91 549.584  38
  -1   8  -4 5741.28 537.284  43
  -8  -1   4 5970.25 399.696  34
   8   1   4 5593.70 454.518  30
   8   1   5 20637.0 1115.71   8
   8   1   5 19740.1 1132.75   7
   1  -8   5 20250.7 1159.82   4
   1  -8   5 19440.4 1197.12   1
  -8  -1   5 20386.5 1034.41   6
   8   1  -5 20397.1 947.830  62
   8   1   5 19753.3 992.144  61
  -1   8  -5 21114.8 1024.31  53
  -1   8  -5 21603.7 987.573  54
  -1   8   5 19893.1 871.780  27
  -1   8  -5 20661.0 925.273  22
  -1   8   5 22292.2 983.893  26
  -1   8  -5 19452.3 905.653  21
  -1   8  -5 20970.9 932.442  28
  -1   8   5 19943.4 1199.09  45
  -1   8   5 19135.4 1079.85  46
  -1   8  -5 22005.8 1041.23  52
  -1   8   5 21358.9 1236.87  49
   8   1  -5 22385.1 1134.19  42
  -1   8   5 21232.1 973.733  41
  -8  -1   5 21947.0 921.205  34
  -8  -1  -5 19649.5 924.933  36
   8   1  -5 22569.7 1194.63  38
  -1   8  -5 20096.2 1117.27  43
  -1   8  -5 19055.4 907.888  14
   8   1   6 11506.6 847.689   8
   8   1   6 11773.1 883.356   7
   1  -8   6 12584.8 894.110   4
   1  -8   6 10627.0 873.604   1
  -8  -1   6 10971.9 743.803   6
   8   1  -6 10314.4 656.153  62
   8   1   6 10631.5 708.895  61
  -1   8  -6 10333.3 681.697  53
  -1   8   6 9909.52 583.199  27
  -1   8   6 11944.4 661.681  26
  -1   8  -6 10947.8 633.216  22
  -1   8  -6 10414.6 636.181  28
  -1   8  -6 12515.0 751.403  52
  -1   8   6 11869.5 934.279  45
  -1   8   6 11172.6 782.861  46
  -1   8   6 11647.7 925.151  49
  -1   8   6 9948.17 620.070  34
   8   1  -6 11262.6 800.469  42
  -1   8   6 12378.9 713.422  41
  -8  -1  -6 11319.8 666.657  36
   8   1  -6 10242.9 797.137  38
  -1   8  -6 10753.7 790.567  43
  -1   8  -6 10496.4 630.740  14
  -1   8  -7 996.967 197.320  14
   8   1  -7 1067.63 214.502  62
  -8  -1  -7 1292.97 245.202  63
  -1   8  -7 1072.36 218.609  53
  -1   8  -7 1036.84 195.847  22
  -1   8  -7 1244.64 219.226  28
  -1   8   7 856.909 252.336  46
  -1   8  -7 1189.83 231.360  52
  -1   8   7 1330.81 244.503  41
  -8  -1  -7 1091.99 216.518  36
  -8  -1   7 1028.04 195.026  29
  -8  -1   7 1130.24 210.692  33
  -1   8   7 1583.50 238.976  34
  -1   8  -8 3480.64 352.946  14
   8   1  -8 3775.38 390.532  62
  -8  -1  -8 4863.07 442.366  63
  -1   8  -8 4328.74 406.022  53
  -1   8  -8 4102.51 357.630  22
  -1   8  -8 3871.58 376.077  28
  -1   8   8 4709.59 489.734  46
  -1   8  -8 4378.12 431.975  52
  -1   8   8 3615.38 391.220  41
  -8  -1  -8 4225.73 396.325  36
  -8  -1   8 4465.89 396.678  33
  -8  -1   8 5077.39 408.374  29
  -1   8  -9 188.026 120.091  14
   8   1  -9 355.409 120.116  62
  -8  -1  -9 445.845 138.247  63
  -1   8   9 555.563 160.050  57
  -1   8  -9 397.599 123.371  53
  -1   8  -9 347.756 139.477  52
  -8  -1   9 523.688 144.423  29
  -8  -1   9 313.864 126.738  33
  -1   8   9 361.947 138.581  41
  -8  -1  -9 297.403 133.393  36
  -1   8  -9 462.053 136.198  28
  -1   8 -10 1739.95 223.648  14
  -1   8 -10 2054.71 231.198  28
  -1   8 -10 2229.45 259.389  52
  -8  -1 -10 1900.95 238.025  63
   8   1 -10 1638.80 214.815  62
  -1   8  10 1969.61 241.960  41
  -8  -1 -10 2152.20 246.694  36
  -8  -1  10 1796.14 222.426  33
  -8  -1  10 2473.47 249.673  29
  -1   8 -11 18.3898 49.6566  14
   8   1 -11 79.8473 62.2397  62
  -8  -1 -11 21.6207 51.4870  63
  -1   8 -11 21.7700 47.9971  52
  -1   8  11-20.2773 57.7150  41
  -8  -1 -11-18.9993 54.0774  36
  -8  -1  11 18.9186 51.0847  29
  -8  -1  11-19.5311 60.8967  33
  -2   8   0 137795. 3958.87  28
  -2   8   0 128040. 4209.20  23
   8   2   0 129917. 4291.20  39
   8   2   0 136429. 4183.16   8
  -2   8   1 30409.5 1091.79  28
  -8  -2  -1 29523.3 1240.39  60
  -2   8  -1 28165.8 1063.78  28
  -2   8  -1 28904.4 1249.75  23
  -2   8   1 27978.1 1307.38  23
   8   2  -1 27159.7 1119.09  37
   8   2   1 27602.2 1280.83  39
   8   2  -1 26679.2 1326.49  39
   8   2   1 29385.3 1249.84   8
  -2   8  -2 7349.77 426.619  14
  -2   8   2 6654.97 418.620  17
   8   2   2 7397.19 456.009  18
  -2   8  -2 7056.26 415.616  13
  -8  -2  -2 6832.74 515.085  60
  -2   8  -2 6785.46 505.604  54
  -2   8   2 6985.55 468.142  57
   8   2   2 6910.37 452.739  61
  -2   8  -2 6840.17 418.197  22
  -2   8   2 6335.79 562.829  23
  -2   8   2 6580.40 483.514  26
  -2   8  -2 6951.53 422.231  28
  -2   8  -2 7337.37 518.084  23
  -2   8  -2 6932.40 501.003  51
  -2   8   2 7362.67 589.019  45
   8   2  -2 6584.43 461.212  37
   8   2  -2 6879.20 499.005  42
   8   2  -2 6439.75 583.192  39
   2  -8   2 7350.43 582.136   1
  -8  -2   2 6578.01 472.591   5
   8   2   2 7618.58 549.850   8
   8   2   3 8982.52 524.857  18
  -2   8   3 7988.07 485.696  17
   8   2   3 7895.43 496.658  16
  -2   8  -3 7969.02 474.275  14
  -2   8   3 8258.08 541.717  57
  -2   8  -3 8530.22 577.272  54
  -8  -2  -3 8859.86 603.936  60
   8   2   3 8420.88 529.887  61
  -2   8   3 10125.4 699.607  23
  -2   8  -3 8764.02 499.536  22
  -2   8   3 9323.03 578.649  26
  -2   8  -3 8738.87 494.904  28
  -2   8   3 9344.35 699.092  45
  -2   8   3 9111.77 652.557  46
  -2   8  -3 7514.91 504.675  52
  -2   8  -3 7077.79 507.213  51
   8   2  -3 9552.35 566.297  37
   8   2  -3 8412.10 582.352  42
   8   2  -3 9886.55 707.412  39
   8   2   3 8847.37 618.449   8
   2  -8   3 8015.12 668.843   1
   8   2   3 7615.75 594.263   7
  -8  -2   3 8004.51 543.562   5
   8   2   4 59972.1 2199.92   8
   8   2   4 54935.0 2173.70   7
   2  -8   4 56698.5 2333.53   1
  -8  -2   4 57710.0 2067.24   5
   8   2  -4 57167.4 1969.13  62
  -2   8  -4 55618.4 2039.51  54
   8   2   4 52016.5 2000.36  61
  -2   8   4 59772.5 2036.52  26
  -2   8  -4 57466.5 1951.26  22
  -2   8  -4 55465.5 1921.97  28
  -2   8   4 57551.7 1900.43  27
  -2   8   4 56378.8 2193.47  46
  -2   8  -4 62486.5 2074.48  52
  -2   8   4 56654.1 2298.66  45
   8   2  -4 58866.1 2026.98  37
   8   2  -4 58458.0 2130.74  42
  -2   8   4 62192.4 1994.80  41
  -8  -2  -4 55145.0 1936.64  36
  -2   8  -4 58434.0 1944.90  14
  -2   8   4 54794.3 1926.69  17
   8   2   5 20243.6 1099.98   8
   2  -8   5 17167.3 1144.84   1
   8   2   5 14893.9 1003.69   7
  -8  -2   5 17022.9 943.068   6
   8   2  -5 19956.2 924.095  62
   8   2   5 18287.1 948.187  61
  -2   8  -5 20905.3 955.865  54
  -2   8   5 19047.6 904.881  26
  -2   8   5 18846.5 839.231  27
  -2   8  -5 17801.3 854.210  22
  -2   8  -5 18437.5 863.055  28
  -2   8   5 17729.7 1028.44  46
  -2   8  -5 20291.7 978.071  52
  -2   8   5 18904.8 1170.99  45
  -2   8   5 19473.6 1157.07  49
   8   2  -5 18606.3 1027.68  42
  -2   8   5 18636.9 903.512  41
   8   2  -5 18892.4 1097.54  38
  -2   8   5 19682.3 882.194  17
  -2   8  -5 18625.7 869.897  14
   2  -8   6 4702.36 577.292   1
   8   2   6 4367.48 523.131   8
   8   2   6 3856.65 507.521   7
  -8  -2   6 4086.52 445.054   6
   2  -8   6 5246.92 580.169   2
   8   2  -6 4624.73 421.359  62
   8   2   6 3750.09 426.322  61
  -2   8   6 5528.34 629.359  45
  -2   8   6 4873.98 503.368  46
  -2   8   6 4941.94 587.002  49
  -2   8  -6 4736.18 453.941  52
  -2   8  -6 5354.28 418.484  14
   8   2  -6 4790.86 505.890  42
  -2   8   6 3811.81 360.478  34
  -2   8   6 4313.55 411.562  41
  -2   8  -6 4732.72 508.890  43
  -2   8   6 4845.56 388.232  27
  -2   8  -6 3613.04 350.737  22
  -2   8   6 4728.78 396.815  26
  -2   8  -6 3545.06 352.531  28
  -2   8  -7 3003.58 330.150  14
   8   2  -7 3251.65 360.042  62
  -2   8  -7 3825.17 356.497  64
  -8  -2  -7 2913.02 345.061  63
  -2   8  -7 3212.00 327.257  28
  -2   8  -7 3218.82 320.185  22
  -2   8   7 3082.79 408.702  46
  -2   8  -7 2677.91 349.268  52
  -2   8   7 2471.43 296.591  34
  -2   8   7 3242.29 361.951  41
  -8  -2  -7 2453.58 311.237  36
  -8  -2   7 3244.73 329.597  29
  -8  -2   7 3755.70 362.625  33
  -2   8  -8 7588.69 518.899  14
   8   2  -8 7082.90 548.541  62
  -8  -2  -8 7271.99 547.522  63
  -2   8  -8 7425.08 537.007  53
  -2   8  -8 6468.98 477.481  28
  -2   8  -8 8028.15 594.068  52
  -2   8   8 8042.87 639.252  46
  -2   8   8 7925.68 566.173  41
  -8  -2  -8 7734.31 541.022  36
  -2   8   8 7402.96 509.884  34
  -8  -2   8 7489.13 506.172  29
  -8  -2   8 7469.38 520.863  33
  -2   8  -9 4949.19 400.753  14
  -2   8  -9 5172.32 413.521  53
   8   2  -9 5197.93 431.294  62
  -8  -2  -9 4981.77 430.678  63
  -2   8  -9 5286.26 455.265  52
  -2   8   9 5198.01 436.959  41
  -8  -2  -9 5021.54 414.921  36
  -8  -2   9 5223.11 414.242  33
  -8  -2   9 5567.56 408.937  29
  -2   8 -10 2308.72 236.711  14
  -2   8  10 2443.48 274.071  57
  -2   8 -10 3019.38 298.244  52
   8   2 -10 1809.91 228.698  62
  -8  -2 -10 2663.08 265.056  62
  -8  -2 -10 2465.88 265.505  63
  -2   8  10 2450.90 267.341  41
  -8  -2 -10 2694.15 270.100  36
  -8  -2  10 2855.78 270.843  33
  -8  -2  10 2275.08 236.823  29
  -2   8 -11 101.174 64.6699  14
  -8  -2 -11 181.668 72.9191  63
   8   2 -11 337.304 91.2579  62
  -8  -2 -11 185.227 70.9853  62
  -2   8 -11 196.422 78.8026  52
  -2   8  11 381.387 97.4779  41
  -8  -2 -11 397.679 101.015  36
  -8  -2  11 264.594 79.6097  29
  -8  -2  11 185.518 82.0214  33
  -3   8   0 114.373 89.7926  13
   8   3   0 359.765 117.974  19
   8   3   0 246.096 112.822  18
  -3   8   0 90.5368 122.269  23
  -3   8   0-46.7739 81.5790  28
   8   3   0 59.0522 79.7809  37
   8   3   0 50.7465 111.920  39
   8   3   0 286.807 142.857   8
   8   3   1 13976.3 791.915   8
  -3   8  -1 13113.2 631.977  31
  -8  -3  -1 13601.7 756.064  60
  -3   8  -1 12573.2 737.027  54
  -3   8  -1 13716.2 639.785  28
  -3   8  -1 13456.5 783.834  23
  -3   8   1 13312.7 836.977  23
  -3   8   1 13162.8 717.352  26
   8   3  -1 14121.1 699.134  47
   8   3  -1 13055.8 692.726  37
   8   3   1 14289.9 843.003  39
   8   3  -1 14559.0 902.170  39
   8   3   1 13587.1 683.651  18
   8   3  -1 14032.2 670.095  19
  -3   8  -1 13750.4 639.902  13
  -8  -3   2 2749.74 306.603   5
   8   3   2 2319.55 314.792   8
   3  -8   2 2467.76 360.922   1
  -3   8   2 2573.90 265.954  32
  -3   8  -2 2237.19 288.565  54
  -3   8   2 2410.56 269.833  57
  -3   8  -2 2655.30 260.717  28
  -3   8   2 2476.09 351.413  23
  -3   8   2 2576.33 297.305  26
   8   3  -2 3193.80 316.542  37
   8   3  -2 2680.75 378.333  39
   8   3   2 2272.86 263.935  18
  -3   8  -2 2928.74 266.777  14
   8   3   2 2944.34 286.017  15
   8   3  -2 2573.66 263.018  19
  -3   8  -2 2648.17 254.076  13
   8   3   3 20345.5 906.845  15
  -3   8  -3 21661.8 893.320  14
  -3   8   3 20511.1 882.692  17
   8   3   3 21284.1 926.829  16
   8   3   3 20296.6 917.325  18
   8   3   3 19553.6 931.016  61
  -3   8   3 20858.4 956.330  57
  -3   8  -3 19404.8 980.104  54
  -3   8  -3 20005.3 880.783  22
  -3   8  -3 21647.2 880.998  28
  -3   8   3 21452.7 1123.17  23
  -3   8   3 22235.3 997.464  26
  -3   8  -3 19083.1 936.261  51
  -3   8   3 20534.0 1152.06  45
  -3   8   3 19618.6 1054.10  46
   8   3  -3 20889.1 966.011  37
   8   3  -3 20967.8 998.287  42
   8   3  -3 23754.9 1181.86  39
   8   3   3 19606.9 1042.33   8
   3  -8   3 18596.9 1118.82   1
  -8  -3   3 20659.5 985.817   5
   8   3   4 303.968 151.362   8
  -8  -3   4 462.210 151.408   5
   8   3   4 151.284 120.249   7
   3  -8   4 132.279 133.259   1
   8   3  -4 261.474 110.249  62
   8   3   4 648.538 157.475  61
  -3   8  -4 38.4897 77.7168  54
  -3   8  -4 178.415 96.7018  22
  -3   8   4 425.641 137.690  27
  -3   8   4 250.219 124.763  26
  -3   8  -4 465.527 123.395  28
  -3   8   4 407.510 171.661  46
  -3   8   4 193.042 129.656  45
   8   3  -4 87.0444 78.5950  42
   8   3  -4 281.456 129.140  20
  -3   8   4 323.623 127.148  17
  -3   8  -4 232.000 110.917  14
   8   3   4 265.258 133.611  16
   8   3   5 401.842 179.125   8
  -8  -3   5 283.118 134.489   5
   3  -8   5 436.825 196.711   1
   3  -8   5 462.507 222.625   2
   8   3  -5 369.880 124.766  62
   8   3   5 299.827 144.420  61
  -3   8  -5 264.932 107.954  54
  -3   8   5 263.690 126.667  27
  -3   8  -5 382.849 131.781  22
  -3   8   5 389.389 135.360  26
  -3   8   5 71.8279 112.199  45
  -3   8  -5 324.115 126.517  52
  -3   8   5 319.763 159.247  46
  -3   8   5 171.992 98.1609  41
   8   3   5 74.0862 88.4948  16
  -3   8   5 191.541 118.680  17
  -3   8  -5 254.600 107.410  14
   8   3  -5 507.013 146.074  20
   8   3   6 162.474 131.881  16
  -3   8  -6 204.677 126.663  14
   8   3  -6 410.003 156.620  62
  -3   8   6 63.6367 121.574  27
  -3   8   6 103.466 82.2346  26
  -3   8  -6 65.7142 83.7494  22
  -8  -3   6 103.829 93.5448   5
  -3   8   6 236.338 158.605  45
  -3   8   6 270.121 175.369  46
  -3   8  -6 175.407 118.481  52
  -3   8   6 191.803 114.588  41
  -8  -3   6 255.694 115.145  29
  -3   8  -7 8151.44 546.300  14
  -3   8  -7 7050.03 492.457  22
  -3   8  -7 6608.73 554.190  52
   8   3  -7 7743.44 577.025  62
  -3   8  -7 8278.54 539.826  64
  -8  -3  -7 7168.40 551.089  63
  -3   8   7 7610.30 560.721  41
  -3   8   7 7906.98 526.820  34
  -8  -3   7 8397.92 555.240  33
  -8  -3   7 8893.54 540.821  29
  -3   8  -8 198.748 119.529  14
   8   3  -8 286.203 132.929  62
  -3   8  -8 398.341 130.483  64
  -8  -3  -8 278.486 124.304  63
  -3   8  -8 296.628 137.753  52
  -3   8   8 272.829 126.741  41
  -8  -3   8 344.596 123.168  29
  -3   8   8 322.449 119.934  34
  -8  -3   8 312.648 150.168  33
  -3   8  -9 3277.13 313.938  14
  -3   8  -9 3530.09 340.898  53
   8   3  -9 4068.20 376.590  59
   8   3  -9 3839.43 363.518  62
  -8  -3  -9 3680.50 353.222  63
  -3   8  -9 4196.58 396.239  52
  -3   8   9 3677.88 363.362  41
  -8  -3  -9 3896.64 350.342  36
  -3   8   9 2982.64 302.847  34
  -8  -3   9 4305.94 360.824  33
  -8  -3   9 3171.55 299.365  29
  -3   8 -10-22.2717 56.7105  14
  -3   8 -10 77.0685 65.4096  53
   8   3 -10 111.605 79.4226  59
  -3   8  10 62.2488 84.0496  57
   8   3 -10 109.201 88.6024  62
  -8  -3 -10 52.6297 78.5628  62
  -8  -3 -10 53.6110 68.2502  63
  -3   8 -10-29.6666 70.6559  52
  -3   8  10-27.2568 73.6075  41
  -8  -3 -10 77.0135 83.3166  36
  -8  -3  10 43.9811 68.5744  29
  -8  -3  10 143.833 98.8820  33
   8   3  11 1762.30 190.939  18
  -8  -3 -11 1496.25 168.105  62
   8   3 -11 1121.49 146.572  59
  -3   8  11 1142.34 154.507  57
  -3   8 -11 1145.51 154.198  52
  -3   8  11 1284.28 158.967  41
  -8  -3 -11 1610.33 169.908  36
  -8  -3  11 1345.12 156.263  33
   8   4   0 121838. 3924.64   8
  -4   8   0 129066. 3688.13  28
   8   4   0 120657. 3774.49  55
   8   4   0 128633. 3793.98  47
   8   4   0 117918. 3707.00  19
   8   4   0 121154. 3732.40  18
  -4   8   0 123649. 3686.48  13
   8   4   0 118776. 3758.37  37
  -4   8   0 121620. 3984.41  23
   8   4   1 32288.0 1427.62   8
  -4   8  -1 34738.7 1247.81  28
  -4   8  -1 33810.7 1447.79  23
  -4   8   1 33357.7 1522.12  23
  -4   8  -1 34387.4 1263.58  31
  -4   8   1 32894.9 1257.05  32
   8   4   1 34594.8 1335.56  47
   8   4  -1 37195.5 1364.66  47
   8   4  -1 32598.7 1325.74  37
   8   4  -1 33322.6 1572.49  39
   8   4   1 35447.9 1323.02  18
   8   4  -1 33779.7 1284.27  19
  -4   8  -1 32808.9 1242.64  13
   8   4   2 409.155 153.648   8
  -8  -4   2 276.513 113.174   5
  -4   8   2 705.172 201.717  23
  -4   8  -2 404.036 124.295  31
  -4   8   2 564.853 132.719  32
   8   4   2 396.390 126.801  47
   8   4  -2 526.480 155.303  37
   8   4  -2 1042.61 250.360  39
   8   4   2 792.493 167.377  18
   8   4   2 391.178 130.530  15
   8   4  -2 663.663 145.179  19
  -4   8  -2 387.513 119.268  13
   8   4   3 17202.7 972.883   8
  -8  -4   3 18747.3 942.544   5
  -4   8  -3 16953.8 805.777  31
  -4   8   3 18045.2 795.314  27
  -4   8   3 16778.3 1014.56  23
  -4   8   3 18619.3 906.466  26
  -4   8   3 16088.9 1044.63  45
   8   4  -3 19758.1 1090.65  39
  -4   8  -3 17405.0 802.536  13
   8   4  -3 18087.3 838.147  19
   8   4   3 16986.2 837.059  15
  -4   8  -3 17055.9 795.579  14
   8   4   3 17934.9 853.022  18
   8   4  -3 17143.4 832.701  20
  -4   8   3 18024.7 814.898  17
   8   4   3 19094.7 871.287  16
  -4   8  -4 59164.7 2014.83  31
   8   4   4 53908.0 2088.67  61
  -4   8  -4 54492.5 2086.90  54
  -4   8   4 60582.2 1988.93  27
  -4   8   4 61487.7 2107.33  26
  -4   8   4 56900.2 2415.18  45
   8   4   4 57856.5 2068.69  18
  -4   8  -4 61511.1 2019.50  14
  -4   8   4 60843.9 2026.33  17
   8   4   4 56876.7 2051.80  15
   8   4   4 55636.3 2043.67  16
   8   4  -4 61118.5 2067.66  20
   8   4   4 58664.4 2282.09   8
  -4   8   4 57997.0 2163.81  10
  -8  -4   4 61800.8 2204.75   5
   8   4   5 3498.58 460.020   8
   4  -8   5 3642.06 492.671   2
  -4   8   5 2779.12 373.589  10
  -8  -4   5 4051.68 449.368   5
   8   4  -5 3641.83 364.946  62
  -4   8   5 3363.53 327.628  27
  -4   8   5 3452.74 354.982  26
  -4   8  -5 3410.40 358.995  54
  -4   8   5 4046.94 539.879  45
   8   4   5 3953.58 388.013  15
  -4   8  -5 3786.00 344.671  14
  -4   8   5 4005.91 357.704  17
   8   4   5 4009.86 394.784  16
   8   4  -5 3207.43 351.352  20
   8   4  -6 3712.45 385.499  62
  -4   8   6 3675.79 354.176  27
  -4   8   6 3326.94 342.576  26
  -4   8   6 3407.50 356.643  41
   8   4  -6 3196.59 370.882  59
  -4   8  -6 3776.91 356.710  14
  -4   8   6 3590.73 347.297  17
   8   4   6 3588.73 390.502  16
   8   4  -6 3552.95 370.849  20
   8   4  -7 5282.68 474.846  59
   8   4  -7 4481.04 438.087  62
  -4   8  -7 5408.10 424.900  64
  -8  -4  -7 5635.74 467.451  63
  -4   8   7 5152.84 409.867  34
  -4   8   7 5250.66 451.487  41
  -4   8  -7 4113.45 382.727  14
   8   4   7 3359.72 391.928  16
   8   4   8 2750.24 340.634  16
  -4   8  -8 3241.08 316.060  14
   8   4  -8 2831.77 342.097  59
   8   4  -8 2631.55 324.363  62
  -4   8  -8 2790.69 297.975  64
  -8  -4  -8 2496.62 306.828  63
  -4   8  -8 3205.84 353.235  52
  -4   8   8 2716.31 297.712  34
  -4   8   8 3274.70 348.699  41
  -8  -4   8 3084.15 321.649  33
  -4   8  -9 2744.69 273.936  14
   8   4  -9 2711.49 309.207  59
  -4   8  -9 3986.26 348.631  53
   8   4  -9 2651.22 294.098  62
  -8  -4  -9 2956.94 303.635  63
  -4   8  -9 2942.14 317.201  52
  -4   8   9 3021.92 292.335  34
  -4   8   9 3157.29 320.783  41
  -8  -4  -9 2757.30 295.419  36
  -8  -4   9 2697.64 282.875  33
   8   4 -10 2559.47 261.649  59
  -4   8  10 2937.58 294.735  57
  -4   8 -10 3180.63 277.615  53
  -8  -4 -10 2745.78 266.537  62
  -4   8 -10 2998.62 285.799  52
  -4   8  10 3088.51 283.430  41
  -8  -4 -10 2728.71 259.877  36
  -8  -4  10 3359.38 270.637  33
  -4   8 -11 1682.19 161.501  13
   8   4  11 1693.29 181.895  18
  -8  -4 -11 1694.64 168.711  62
   8   4 -11 1438.72 160.155  59
  -4   8  11 1452.61 168.358  57
  -4   8 -11 1618.65 176.014  52
  -4   8  11 1518.86 161.759  41
  -8  -4 -11 1432.13 158.736  36
  -8  -4  11 1381.17 145.789  33
   8   5   0 137.664 109.280   8
  -5   8   0 27.9015 79.4215  32
  -5   8   0 221.095 108.432  31
   8   5   0 35.2519 83.9532  55
  -5   8   0-50.6463 78.9622  23
   8   5   0 69.9503 104.412  47
   8   5   0 69.3062 88.2246  37
   8   5   0 60.7287 81.9961  19
   8   5   0-62.8690 84.8854  18
  -5   8   0 53.6987 87.1383  13
   8   5   1 788.938 205.633   8
   5  -8   1 907.843 236.343   3
  -5   8   1 687.409 147.235  32
  -5   8  -1 701.899 148.738  31
   8   5  -1 610.307 149.457  55
   8   5   1 704.566 174.850  55
   8   5  -1 1062.80 197.603  47
   8   5   1 847.125 172.281  47
  -5   8  -1 860.995 167.258  13
   8   5  -1 978.994 183.776  19
   8   5   1 728.295 164.973  18
   8   5   1 644.943 157.678  19
   8   5  -1 794.720 187.873  37
  -5   8   1 491.154 171.356  23
  -5   8  -1 791.365 193.072  23
  -5   8   2 8000.50 507.846  32
  -5   8  -2 9233.99 531.318  31
  -5   8   2 8018.77 668.094  23
   8   5  -2 8778.15 571.413  47
   8   5   2 7387.51 530.645  47
  -8  -5   2 7489.94 570.262   5
   8   5   2 7519.97 603.036   8
   5  -8   2 8832.58 715.705   3
   8   5   2 8884.99 550.046  18
   8   5   2 7439.42 513.637  15
   8   5  -2 8037.28 517.890  19
  -5   8  -2 7993.81 491.520  13
  -5   8  -3 14893.0 749.012  31
  -5   8   3 14671.6 749.978  32
   8   5  -3 14797.6 770.152  59
  -5   8   3 15412.2 723.617  27
  -5   8   3 15592.0 970.803  23
   8   5   3 14694.3 803.662  47
   8   5   3 13262.9 865.533   8
  -5   8   3 13901.8 823.012  10
   5  -8   3 15535.6 1034.43   3
  -8  -5   3 16003.9 881.419   5
   8   5   3 15198.4 790.241  15
   8   5   3 14736.5 774.036  18
  -5   8   3 15450.8 746.029  17
   8   5  -3 16285.9 791.128  19
   8   5   3 14923.7 777.870  16
   8   5  -3 13652.9 753.190  20
  -5   8  -3 14837.3 733.560  13
  -5   8  -4 1176.97 205.436  31
   8   5  -4 910.358 195.650  59
  -5   8   4 1265.66 209.267  27
  -5   8   4 848.236 229.763  23
  -5   8   4 1149.45 220.342  26
   8   5   4 1171.84 221.864  47
   8   5   4 1158.53 264.606   8
  -8  -5   4 1399.95 258.951   5
  -5   8   4 1349.06 256.603  10
   8   5   4 1379.03 232.102  16
   8   5   4 1019.79 209.141  15
  -5   8  -4 1263.94 204.411  13
   8   5   4 1042.36 216.820  18
  -5   8   4 1318.21 213.702  17
   8   5  -4 1138.81 216.557  20
  -5   8  -5 2104.00 280.745  54
   8   5  -5 1336.80 235.834  59
  -5   8   5 1501.41 237.607  27
  -5   8   5 1600.75 250.039  26
   8   5   5 1280.42 247.362  47
  -5   8  -5 1743.47 253.885  31
   8   5   5 1480.69 260.149  15
   8   5   5 1799.05 273.914  18
  -5   8  -5 1903.27 252.649  14
  -5   8   5 1448.63 218.076  17
   8   5   5 1724.19 272.495  16
   8   5  -5 1745.87 264.917  20
   8   5  -6 1429.72 253.172  59
  -5   8  -6 1266.50 220.811  54
  -5   8   6 1200.06 210.773  26
   8   5   6 785.108 214.223  47
  -5   8  -6 1227.66 217.946  31
   8   5   6 991.803 235.071  15
  -5   8  -6 1445.88 222.651  14
  -5   8   6 1203.95 217.341  17
   8   5   6 1010.66 229.450  16
   8   5  -6 1458.39 255.376  20
   8   5   7 881.942 215.701  15
  -5   8  -7 1075.22 196.583  14
   8   5   7 704.456 192.154  16
   8   5  -7 894.098 207.120  59
  -5   8  -7 1518.92 222.982  64
   8   5   7 944.186 225.428  47
  -5   8   7 1654.14 253.559  41
  -5   8   7 1037.04 191.847  34
   8   5   8 1357.46 245.646  16
   8   5  -8 2281.45 308.233  59
  -5   8  -8 2055.21 251.999  64
  -5   8  -8 1511.64 242.741  52
  -5   8   8 1965.23 263.895  41
  -8  -5   8 1784.97 242.149  33
  -5   8   8 1601.34 221.200  34
   8   5  -9 5776.21 440.796  59
  -8  -5   9 5547.46 381.974  33
  -5   8  -9 4685.66 390.539  52
  -5   8   9 4600.95 351.910  34
  -5   8   9 5547.87 406.263  41
  -8  -5  -9 5795.13 405.754  36
   8   5   9 5209.49 433.729  18
   8   5   9 5174.59 412.064  16
  -5   8 -10 403.180 101.242  53
   8   5 -10 391.064 103.614  59
  -5   8  10 323.328 108.864  57
  -8  -5 -10 480.771 111.366  62
  -5   8 -10 291.964 95.9197  52
  -5   8  10 286.016 95.4364  41
  -8  -5 -10 428.513 109.496  36
   8   5  10 288.264 108.499  18
  -5   8 -10 355.066 97.7019  13
   8   5  10 292.621 101.737  16
   8   5  11 486.110 98.3870  18
  -5   8 -11 444.329 80.0144  13
  -8  -5 -11 451.244 84.5344  62
   8   5 -11 288.743 73.1237  59
  -5   8  11 348.933 82.5726  57
   8   5 -11 482.313 88.0700  47
  -5   8 -11 457.669 87.0277  52
  -5   8  11 445.524 82.8298  41
  -8  -5 -11 225.095 68.9799  36
   5  -8  11 381.853 84.1487  30
   8   6   0 71428.1 2396.60  55
  -6   8   0 67108.0 2554.71  23
   8   6   0 71707.7 2399.40  47
  -6   8   0 65883.7 2270.39  32
   8   6   0 68485.2 2319.65  19
   8   6   0 69644.2 2327.13  18
  -6   8  -1 12472.9 670.472  31
  -6   8   1 12687.2 682.097  32
  -6   8  -1 14029.4 703.428  32
   8   6  -1 14683.5 788.073  55
   8   6   1 14056.5 761.662  55
  -6   8   1 11254.5 833.550  23
   8   6   1 13061.5 747.340  47
   8   6  -1 14400.9 772.223  47
   8   6   1 13765.5 844.041   8
  -8  -6   1 12767.3 782.677   5
   6  -8   1 13094.1 890.214   3
   8   6  -1 14827.3 743.078  19
   8   6   1 13007.3 705.654  19
   8   6   1 13403.7 723.119  18
  -6   8  -1 12901.8 669.077  13
   8   6  -1 12565.7 699.167  20
  -6   8  -2 4817.80 387.517  31
  -6   8   2 4853.58 390.135  32
   8   6  -2 4995.51 415.026  59
   8   6  -2 4713.96 435.697  55
  -6   8   2 4469.66 511.738  23
   8   6  -2 4206.08 412.921  47
   8   6   2 4129.10 405.339  47
  -8  -6   2 4992.55 468.253   5
   8   6   2 4195.80 457.901   8
   6  -8   2 3550.79 472.185   3
  -6   8   2 3656.76 394.572  10
  -6   8  -2 4415.35 361.256  13
   8   6  -2 4127.98 379.117  19
   8   6   2 4016.76 374.975  15
   8   6   2 3821.02 367.367  19
   8   6   2 4300.08 381.986  18
   8   6  -2 4561.24 395.949  20
  -6   8  -3 5941.71 448.216  31
  -6   8   3 6157.82 451.909  32
   8   6  -3 5424.38 454.697  59
  -6   8   3 4704.18 530.079  23
   8   6  -3 6675.31 517.825  47
   8   6   3 5700.59 482.913  47
   8   6   3 5695.72 540.464   8
  -6   8   3 5241.75 489.292  10
   6  -8   3 5315.52 609.025   3
  -8  -6   3 6331.62 538.994   5
   8   6  -3 6545.73 483.274  19
   8   6   3 5495.75 456.995  15
   8   6   3 5523.85 449.923  18
   8   6   3 5292.41 442.360  16
  -6   8  -3 6044.55 429.441  13
   8   6  -3 5778.84 467.164  20
   8   6  -4 42666.6 1653.73  59
  -6   8   4 40939.4 1520.39  27
   8   6   4 41119.9 1687.81  47
  -6   8  -4 42178.4 1596.27  31
   8   6   4 40651.8 1618.69  15
   8   6   4 42624.8 1640.93  18
  -6   8   4 41317.4 1543.29  17
   8   6   4 41011.6 1610.58  16
   8   6  -4 43508.4 1643.07  20
  -6   8  -4 40669.7 1533.69  13
   8   6  -5 5729.88 505.773  59
  -6   8   5 6179.21 461.572  27
  -6   8   5 6374.31 492.684  26
   8   6   5 6719.56 561.604  47
  -6   8  -5 6197.68 482.068  31
  -6   8  -5 6551.86 463.364  13
   8   6   5 6491.76 517.702  18
  -6   8   5 6588.51 474.732  17
   8   6   5 6436.51 524.729  15
   8   6   5 5743.74 497.383  16
   8   6  -5 7383.63 540.342  20
  -6   8  -6 3451.00 359.071  54
   8   6  -6 3488.48 393.644  59
  -6   8   6 4051.14 372.900  26
   8   6   6 3552.35 423.920  47
  -6   8  -6 3265.48 347.793  31
  -6   8  -6 3258.33 330.046  13
   8   6   6 3073.25 369.695  15
   8   6   6 3640.58 403.646  18
  -6   8   6 3331.83 332.195  17
   8   6   6 3564.96 393.151  16
  -6   8  -7 5600.24 429.438  13
   8   6   7 5191.67 478.810  18
   8   6   7 6221.74 505.674  15
   8   6   7 4903.07 474.282  16
   8   6  -7 5783.48 501.247  59
  -6   8  -7 5361.98 426.339  64
   8   6   7 5040.48 504.648  47
  -6   8   7 5507.68 413.849  34
  -8  -6   7 6727.24 468.435  33
  -6   8  -7 5585.78 440.090  31
   8   6  -8 1310.08 235.649  59
  -6   8  -8 1657.84 217.533  64
  -6   8  -8 1654.38 238.355  52
  -6   8   8 1842.74 220.872  34
  -6   8  -8 1562.67 216.469  31
   8   6   8 1175.36 215.924  15
  -6   8  -8 1111.52 190.477  13
   8   6   8 987.383 213.621  18
   8   6   8 1365.05 239.403  16
   8   6  -9 3254.57 312.123  59
  -6   8  -9 3621.78 290.485  64
  -6   8  -9 3090.15 295.019  52
  -6   8   9 3574.47 284.529  34
  -6   8   9 4241.52 325.302  41
  -8  -6  -9 2509.85 258.522  36
   8   6   9 2918.83 307.788  18
   8   6   9 2813.59 293.868  16
  -6   8  -9 3235.13 277.485  13
  -6   8 -10 724.983 118.657  13
   8   6  10 774.314 138.772  18
   8   6  10 860.940 144.072  16
  -8  -6 -10 1104.26 146.974  62
  -6   8 -10 818.738 127.759  53
   8   6 -10 934.609 147.722  59
  -6   8  10 1146.09 164.353  57
   8   6 -10 1338.83 164.957  47
  -6   8 -10 1025.11 143.484  52
  -6   8  10 892.510 131.911  41
  -8  -6 -10 781.958 127.124  36
   6  -8  10 1091.51 158.566  30
  -6   8  10 923.498 127.532  34
   8   7   0 40.3768 96.1585  55
  -7   8   0 56.5290 101.766  23
   8   7   0 80.9019 109.232  47
  -7   8   0 32.4422 77.2655  32
   8   7   0 34.5585 93.3221  19
  -7   8  -1 10481.9 605.183  31
  -7   8   1 10045.4 596.689  32
  -7   8  -1 9934.34 597.609  32
   8   7   1 10138.8 666.377  58
   8   7  -1 11354.6 695.675  55
   8   7   1 10488.5 664.423  55
  -7   8   1 10815.1 808.190  23
   8   7  -1 11969.4 706.490  47
   8   7   1 10175.0 661.321  47
  -8  -7   1 10298.6 704.959   5
   7  -8   1 9168.69 770.861   3
  -7   8   1 8954.33 653.321  10
  -7   8  -1 10640.9 596.504  13
   8   7  -1 10005.0 620.861  19
   8   7   1 10117.4 617.660  18
   8   7   1 9587.81 600.291  19
   8   7  -1 10293.7 627.647  20
   8   7  -2 172.857 129.186  55
   8   7  -2 268.204 114.584  59
   8   7   2 382.590 148.347  58
  -7   8   2 99.6603 94.8036  32
  -7   8  -2 397.436 126.660  32
  -7   8  -2 231.478 122.911  31
  -7   8  -2 389.066 123.634  13
   8   7  -2 508.487 163.598  19
   8   7   2 423.899 155.913  19
   8   7   2 106.852 96.4204  18
   8   7  -2 110.694 99.8693  20
   8   7  -2 544.547 164.483  47
   8   7   2 359.449 171.332  48
   8   7   2 254.513 137.830  47
   8   7  -3 6045.86 495.888  59
   8   7  -3 5430.38 494.448  55
   8   7   3 5814.26 512.534  58
  -7   8  -3 7491.40 508.987  31
  -7   8   3 6293.79 471.469  32
   8   7  -3 7513.34 529.039  19
   8   7   3 6905.61 513.155  15
   8   7   3 6350.71 485.996  19
   8   7   3 6640.97 499.739  18
  -7   8  -3 5796.07 434.035  13
   8   7  -3 6549.28 506.324  20
   8   7  -3 7218.31 553.212  47
   8   7   3 6248.63 526.295  47
   8   7  -4 426.863 143.807  59
   8   7  -4 183.205 123.731  47
   8   7   4 283.885 153.593  47
  -7   8  -4 108.706 113.044  31
  -7   8  -4 31.2637 84.5054  13
   8   7   4 117.303 121.974  18
  -7   8   4 128.064 107.890  17
   8   7   4 194.991 131.391  16
   8   7   4 121.894 109.780  15
   8   7  -4 120.581 102.395  20
   8   7  -5 1916.18 292.711  59
  -7   8   5 1495.70 246.834  26
   8   7  -5 2448.65 331.372  47
   8   7   5 1992.81 317.100  47
  -7   8  -5 1957.30 271.740  31
   8   7   5 1843.84 287.163  15
   8   7   5 1412.82 254.898  16
   8   7   5 1807.68 275.434  18
  -7   8   5 1242.94 217.447  17
  -7   8  -5 1459.28 214.598  13
  -7   8  -6 2231.66 279.365  54
   8   7  -6 2538.97 330.214  59
  -7   8   6 2487.61 292.146  26
   8   7   6 2333.23 342.913  47
   8   7  -6 2537.29 346.691  47
  -7   8  -6 1648.09 253.596  31
   8   7   6 1980.73 300.125  15
  -7   8  -6 1432.68 223.845  13
   8   7   6 1759.89 277.346  18
  -7   8   6 2217.47 260.748  17
   8   7   6 1913.18 288.953  16
   8   7   7 674.702 194.723  47
   8   7  -7 669.476 169.272  47
   7  -8   7 729.340 212.178  30
  -7   8  -7 582.318 157.716  31
   8   7   7 477.163 172.474  15
   8   7  -7 750.756 156.853  21
  -7   8  -7 576.903 140.833  13
   8   7   7 480.491 153.836  18
   8   7   7 725.199 192.628  16
   8   7  -7 744.957 187.019  59
   8   7   8 1872.65 254.530  15
   8   7   8 1592.53 246.904  18
   8   7   8 1990.61 267.225  16
  -7   8  -8 1863.67 215.746  13
   8   7  -8 2060.26 264.341  59
  -7   8  -8 2237.14 236.385  64
   8   7  -8 1750.91 248.804  47
   8   7   8 2451.73 318.019  46
  -7   8   8 1653.39 203.892  34
   7  -8   8 2314.06 292.083  30
  -7   8  -8 1920.32 227.346  31
   8   7   9 309.180 115.998  16
   8   7   9-23.7330 74.0714  15
   8   7   9 78.9042 82.0721  18
   7  -8  -9 229.288 92.3522  61
  -7   8   9 53.1660 71.8555  57
   8   7  -9 210.254 85.3544  59
  -8  -7  -9 89.9917 67.2418  62
  -7   8  -9 122.718 66.4572  64
   8   7  -9 124.499 70.9483  47
  -8  -7  -9 246.546 88.7474  36
  -7   8   9 93.9096 67.7007  34
   7  -8   9 327.704 120.460  30
  -7   8  -9 176.200 72.7296  31
   8   7  10 751.653 118.453  18
   7  -8 -10 852.850 115.526  61
  -7   8  10 721.317 112.943  57
   8   7 -10 989.907 130.339  59
  -7   8 -10 677.507 105.492  53
  -8  -7 -10 1021.04 122.261  62
  -8  -7 -10 679.276 103.396  36
   7  -8  10 884.927 130.246  30
   8   8   0 18878.9 980.315  47
   8   8   0 19516.1 987.504  55
   8   8   0 19883.7 1010.32  58
   8   8   0 19184.4 931.460  19
  -8   8   0 20273.0 933.620  32
   8   8  -1 21387.2 1063.70  47
   8   8   1 21446.5 1081.03  50
   8   8   1 22149.9 1080.43  47
   8   8   1 21989.7 1065.84  55
   8   8  -1 23164.3 1099.17  55
   8   8   1 22154.7 1090.45  58
   8   8  -1 22661.8 1030.22  19
   8   8   1 21706.4 1003.99  19
   8   8   1 21667.4 1003.34  18
  -8   8  -1 23813.2 1005.23  31
  -8   8   1 21854.4 997.206  32
  -8   8  -1 20794.7 979.544  32
   8   8   2 3171.16 365.732  47
   8   8  -2 2714.10 347.570  47
   8   8  -2 3592.03 397.864  55
   8   8   2 3047.08 362.857  58
   8   8  -2 3875.61 375.616  19
   8   8   2 3381.30 349.223  18
   8   8  -2 3439.19 360.396  20
   8   8   2 3494.72 357.130  19
  -8   8   2 3055.19 327.102  32
  -8   8  -2 3524.64 342.900  31
  -8   8  -2 3465.06 342.022  32
   8  -8  -3 5332.35 439.582  61
   8   8   3 4688.07 465.753  47
   8   8  -3 5435.07 479.969  47
   8   8  -3 5425.75 486.852  55
   8   8   3 4690.06 464.092  58
   8   8  -3 5381.14 464.504  59
   8   8   3 4940.78 430.984  15
   8   8   3 5065.05 425.028  19
  -8   8   3 5014.84 397.092  17
   8   8   3 5244.31 436.534  18
   8   8  -3 4990.98 442.804  20
  -8   8  -3 4756.40 409.650  31
  -8   8   3 4664.82 403.800  32
  -8   8  -3 5101.75 418.714  32
   8  -8  -4 7792.36 557.013  61
   8   8  -4 8766.13 612.753  59
   8   8  -4 8002.68 601.704  47
   8   8   4 8396.73 632.570  47
   8   8   4 8342.80 584.975  15
   8   8   4 8187.27 563.628  18
  -8   8   4 7359.04 498.385  17
  -8   8  -4 8426.19 559.352  31
   8  -8  -5 14395.2 793.649  61
   8   8  -5 13929.4 821.121  59
  -8   8   5 13752.3 756.996  26
   8   8  -5 16030.6 866.899  47
   8   8   5 15323.9 898.702  47
  -8   8  -5 12864.2 733.832  31
   8   8   5 13154.2 785.464  15
   8   8   5 13841.0 778.109  18
  -8   8   5 13385.1 700.514  17
   8   8   5 14990.5 806.810  16
   8   8  -6 2811.11 339.479  59
  -8   8  -6 2493.24 290.927  54
   8  -8  -6 2339.72 292.537  61
  -8   8   6 2392.13 272.724  26
   8   8   6 2567.92 359.897  47
   8   8  -6 2031.30 293.513  47
   8  -8   6 2441.94 327.725  30
  -8   8  -6 2198.12 275.494  31
   8   8   6 1896.95 295.210  15
   8   8   6 2460.97 307.552  18
   8   8   6 2465.71 309.579  16
   8   8  -7 177.428 95.8488  47
   8  -8   7 227.619 144.886  30
  -8   8  -7 29.1254 86.9782  31
   8   8   7 34.4031 97.9498  18
   8   8   7 107.956 107.450  15
   8   8  -7 78.1394 74.1746  21
   8   8   7 35.7425 96.5419  16
   8  -8  -7 64.9452 82.7033  61
   8   8  -7 186.077 105.952  59
   8   8   8 1769.52 229.155  15
   8   8   8 1313.13 199.103  18
   8  -8  -8 1650.44 209.099  61
   8   8  -8 1548.68 215.061  59
  -8   8  -8 1514.59 181.459  64
   8   8   8 1461.32 233.838  46
  -8   8   8 1619.29 183.323  34
   8  -8   8 1686.10 236.128  30
  -8   8  -8 1342.45 181.516  31
   8   8   9 4136.19 294.779  15
   8   8   9 3783.38 280.481  18
   8   8  -9 4237.69 302.436  59
  -8   8  -9 4189.07 284.766  53
  -8   8  -9 4387.72 272.302  64
   8  -8  -9 4199.78 283.746  61
  -8   8   9 3577.88 244.757  34
  -8   8  -9 3977.15 266.028  31
   8  -8   9 4333.24 314.279  30
   8   9   0 133.759 120.393  50
   8   9   0 42.3170 93.2980  47
   8   9   0 44.8204 114.103  58
   8   9   0-83.7422 113.061  55
   8   9   0 35.3564 100.635  19
  -9   8   0 34.1547 97.2144  32
   8   9  -1 10905.1 689.287  47
   8   9   1 10049.3 694.526  50
   8   9   1 10962.5 703.131  47
   8   9  -1 11492.9 722.494  55
   8   9   1 11821.9 707.784  55
   8   9   1 10841.1 713.339  58
   8   9  -1 11127.4 658.061  19
   8   9   1 9765.69 616.721  19
  -9   8   1 9890.27 609.763  32
  -9   8  -1 10704.9 636.824  32
   8   9  -2 803.247 190.461  47
   8   9   2 88.0523 105.214  47
   8   9  -2 626.899 184.905  55
   8   9   2 406.950 168.034  58
  -9   8  -2 346.298 136.150  32
  -9   8  -2 583.799 160.135  31
  -9   8   2 166.672 108.538  32
   9  -8  -3 4017.57 373.849  61
   8   9  -3 3873.20 415.540  55
   8   9   3 3620.82 406.654  58
  -9   8   3 4512.14 362.362  17
  -9   8  -3 3335.32 340.051  31
  -9   8   3 3694.86 350.860  32
  -9   8  -3 3601.14 350.294  32
   8   9   3 3901.16 416.978  47
   8   9  -3 3786.10 396.371  47
   9  -8  -4 1547.33 238.935  61
   8   9  -4 999.899 214.501  55
   8   9   4 881.332 206.996  47
   8   9  -4 1043.59 211.600  47
  -9   8   4 1434.59 210.623  17
   8   9   4 1128.26 213.777  15
  -9   8  -4 1310.33 209.858  32
  -9   8  -4 1190.15 212.801  31
   9  -8  -5 179.811 116.762  61
   8   9  -5 81.0585 89.4281  59
  -9   8   5 65.3068 88.2449  26
   8   9   5 46.1632 109.990  47
   8   9  -5 353.037 127.349  47
   8   9   5 226.634 144.284  15
   8   9  -5 159.287 99.3943  21
  -9   8  -5 127.815 99.6951  31
  -9   8  -6 30.4360 61.2600  54
   8   9  -6-37.1659 81.9426  59
   9  -8  -6-32.7424 88.4137  61
  -9   8   6 27.1911 77.3961  26
   8   9   6 142.381 115.516  15
   8   9  -6 82.5876 78.3583  21
   9  -8   6 72.7072 98.1642  30
  -9   8  -6 29.1502 82.9718  31
   8   9   6 43.4844 117.418  47
   8   9  -7 1029.37 183.968  59
   9  -8  -7 1279.20 191.687  61
   8   9   7 759.386 181.907  46
   8   9   7 699.544 161.920  15
   8   9  -7 1232.73 165.626  21
   9  -8   7 1132.08 195.935  30
  -9   8  -7 1006.69 167.595  31
   8   9   8 584.978 143.104  46
   8   9  -8 731.231 118.187  22
   9  -8   8 720.633 143.110  30
  -9   8  -8 741.805 123.073  31
   8   9  -8 745.554 132.403  59
   9  -8  -8 792.603 130.807  61
   7   9   0 18572.7 945.381  47
   7   9   0 19021.1 981.339  50
   7   9   0 18999.3 946.929  55
   7   9   0 19090.9 985.477  58
  -9   7   0 16707.7 848.300  32
   7   9   1 1079.09 233.499  58
   7   9   1 742.516 180.679  55
   7   9  -1 594.202 176.418  55
   7   9  -1 897.852 179.763  24
   7   9   1 535.745 204.335  26
   7   9  -1 618.486 174.692  50
   7   9   1 928.146 207.856  50
   7   9  -1 1146.14 219.056  47
   7   9   1 586.416 165.779  47
   7   9  -1 1167.89 210.018  19
  -9   7   1 891.262 179.598  32
  -9   7  -1 849.490 179.665  32
  -9   7  -1 843.417 172.411  31
   7   9   2 8192.95 615.553  58
   7   9  -2 8759.06 619.747  55
   7   9   2 7430.65 544.338  55
   7   9   2 7384.55 593.812  26
   7   9  -2 8315.31 585.370  47
   7   9   2 7226.51 571.890  47
   7   9   2 7107.99 577.173  50
   9  -7  -2 8114.72 552.483  61
  -9   7  -2 7918.74 515.112  31
  -9   7   2 7933.39 521.475  32
  -9   7  -2 7948.95 534.476  32
   9  -7  -3 308.932 130.183  61
   7   9  -3 319.179 148.089  55
   7   9   3 188.237 119.947  58
   7   9   3 96.2155 143.731  26
   7   9  -3 293.350 130.795  47
   7   9   3 136.858 100.750  47
   7   9   3 180.836 108.126  15
  -9   7   3 163.992 106.602  32
  -9   7  -3 456.061 141.333  32
  -9   7  -3 199.794 108.224  31
   9  -7  -4 4800.00 436.637  61
   7   9  -4 5124.55 465.534  55
   7   9  -4 4807.91 447.930  59
   7   9   4 4167.43 456.546  26
   7   9   4 4191.01 446.784  47
   7   9   4 4529.06 418.505  15
  -9   7  -4 4297.54 386.068  32
  -9   7  -4 3690.53 366.293  31
   9  -7  -5 40.4013 89.0829  61
   7   9  -5 42.8907 77.2207  59
   7   9   5 129.180 159.803  26
   7   9   5 97.6828 124.346  47
   7   9  -5 171.709 123.646  21
   7   9   5 119.461 129.233  15
   7   9   5-36.8799 93.8971  16
  -9   7  -5 64.0185 91.1164  32
   9  -7   5 43.7528 124.538  30
  -9   7  -5 34.1415 92.1984  31
  -9   7  -6 765.964 163.167  64
   7   9  -6 732.150 183.645  59
   9  -7  -6 567.557 160.418  61
  -9   7   6 451.266 127.863  26
   7   9   6 381.998 182.937  47
   7   9   6 429.621 149.873  15
   7   9   6 366.769 140.833  16
   7   9  -6 675.618 161.848  21
   9  -7   6 729.301 193.628  30
  -9   7  -6 584.580 155.380  31
  -9   7  -7 28.0617 66.8242  64
   7   9   7-46.1780 117.558  46
   9  -7  -7-32.4478 71.5372  61
   7   9  -7-35.6143 84.8096  59
   7   9   7 105.251 113.854  15
   7   9   7-33.5609 95.5223  16
   7   9  -7 25.6964 69.3849  21
   9  -7   7 38.1408 108.558  30
  -9   7  -7-28.7493 96.8193  31
  -9   7   7 96.2815 81.0622  34
  -9   7  -8 22.7862 58.0085  64
   9  -7  -8 50.4072 75.2372  61
   7   9  -8-56.3442 71.7197  59
   7   9   8 35.8275 85.3175  46
   7   9   8-54.8254 85.4703  16
   7   9   8 28.1156 94.6856  15
   7   9  -8-19.3707 57.8251  21
   9  -7   8 90.9285 98.3610  30
  -9   7  -8-23.1745 75.2066  31
  -9   7   8-19.7757 59.0340  34
  -9   7  -9-49.6180 51.5702  64
   7   9  -9 19.4747 42.9383  59
   9  -7  -9-17.2521 46.5862  61
   7   9  -9 15.2970 45.6665  22
   7   9   9 78.1012 65.7574  15
   9  -7   9-21.0339 65.5833  30
  -9   7  -9 16.4395 55.3656  31
  -9   7   9-14.6419 49.3122  34
  -9   6   0-31.7307 90.3133  32
   9  -6   0 33.3222 79.3517  61
   6   9   0 38.2639 108.908  55
   6   9   0-43.1901 86.9244  58
   6   9   0 140.402 154.771  48
   6   9   0 154.823 146.888  51
   6   9   0-42.2990 120.393  50
   6   9   0-38.5454 77.5767  47
  -9   6   0 87.7983 111.757  12
  -9   6   0-45.2394 91.0488  11
   9  -6   0-63.8277 151.995   3
   6   9  -1 3264.11 357.443  55
   6   9   1 3247.46 347.247  55
   6   9   1 2740.53 341.895  58
   6   9   1 3206.77 366.487  26
   6   9  -1 3893.18 341.317  24
   6   9   1 2848.25 449.989  48
   6   9  -1 3507.30 414.536  51
   6   9   1 3799.98 421.012  51
   6   9  -1 3678.49 385.816  50
   6   9   1 3578.34 386.241  50
   6   9   1 3727.26 378.237  47
   9  -6  -1 3266.75 338.670  61
  -9   6   1 3234.40 322.354  32
  -9   6  -1 2931.67 313.541  32
   6   9   2 208.459 118.672  47
   6   9  -2 146.766 116.507  51
   6   9  -2 43.8937 104.534  50
   6   9   2 43.5675 96.0612  50
   6   9  -2 250.190 119.430  24
   6   9   2 44.6907 120.680  26
   6   9  -2 151.147 102.039  56
   9  -6  -2-73.4601 99.1860  61
   6   9   2 44.6204 80.3323  58
   6   9   2 72.2340 79.6370  55
  -9   6   2 31.5008 85.0676  32
  -9   6  -2 135.080 113.735  32
  -9   6  -2-30.9170 78.7176  31
   9  -6  -3 5908.96 471.939  61
   6   9  -3 5144.84 457.624  59
   6   9   3 5436.51 499.458  58
   6   9   3 4198.04 466.471  26
   6   9  -3 5819.38 504.072  51
   6   9   3 5006.03 466.344  47
   6   9   3 5353.06 491.560  50
   6   9   3 4989.86 424.408  15
  -9   6  -3 5221.83 418.840  31
  -9   6   3 5742.73 428.284  32
  -9   6  -3 5484.10 437.413  32
   9  -6  -4 2763.36 337.736  61
   6   9  -4 2166.46 306.413  59
   6   9   4 2721.44 375.991  26
   6   9   4 2371.58 335.031  47
   6   9   4 2879.67 335.977  15
   9  -6   4 2432.54 332.999  30
  -9   6  -4 2482.21 288.780  31
  -9   6  -4 2692.12 308.518  32
  -9   6  -5 519.511 146.059  64
   9  -6  -5 729.958 201.162  61
   6   9  -5 519.962 174.809  59
   6   9   5 400.187 188.085  26
   6   9   5 749.054 206.305  47
   6   9   5 525.583 171.084  15
   6   9  -5 177.735 115.956  21
   9  -6   5 900.528 233.951  30
  -9   6  -5 241.005 120.593  32
  -9   6  -5 524.572 154.650  31
  -9   6   5 387.724 142.953  34
  -9   6  -6 35.9251 72.3027  64
   6   9  -6-42.2288 107.504  59
   9  -6  -6-41.2232 98.1662  61
   6   9   6 193.245 134.727  26
   6   9   6 50.3076 128.071  47
   6   9   6 41.1084 104.652  15
   6   9  -6-65.4253 106.159  21
   6   9   6 114.812 114.244  16
   9  -6   6-47.3483 141.342  30
  -9   6  -6 31.3925 84.7654  32
  -9   6   6 92.0644 91.6089  34
  -9   6  -6-34.4702 82.0851  31
  -9   6  -7 1868.55 250.436  64
   6   9   7 2385.77 347.006  46
   6   9  -7 2372.13 298.165  59
   9  -6  -7 2358.14 288.943  61
   6   9   7 1961.25 285.293  15
   6   9   7 2077.16 286.450  16
   6   9  -7 2639.95 272.067  21
   9  -6   7 2924.59 353.409  30
  -9   6   7 1801.59 229.532  34
  -9   6  -7 2258.85 272.099  31
  -9   6  -8 1519.70 204.873  64
   6   9  -8 1103.02 191.193  59
   9  -6  -8 1244.18 190.840  61
   6   9   8 944.971 205.371  46
   6   9   8 1560.34 225.512  16
   6   9   8 1259.49 208.319  15
   6   9  -8 1464.34 183.394  21
   9  -6   8 1579.08 242.917  30
  -9   6   8 1036.33 166.335  34
  -9   6  -8 1157.90 181.309  31
  -9   6  -9 464.147 104.369  64
   6   9  -9 253.596 88.4620  59
   9  -6  -9 329.806 94.9982  61
   6   9   9 324.279 118.979  46
   6   9   9 470.202 123.690  16
   6   9   9 503.701 126.181  15
   9  -6   9 406.417 114.641  30
  -9   6  -9 224.811 80.6491  31
  -9   6   9 165.434 74.4963  34
   6   9  -9 426.839 99.1992  22
  -9   6 -10 68.7972 39.1723  64
   6   9  10 44.9978 55.6697  15
  -9   6 -10 13.0874 40.8145  31
  -9   6  10 12.3653 41.6521  34
   9  -5   0 14255.6 967.328   3
   9  -5   0 14948.3 764.102  61
   5   9   0 16936.4 822.614  55
   5   9   0 15117.4 831.484  50
   5   9   0 16772.3 937.321  51
   5   9   0 13936.4 1002.13  48
  -9   5   0 14920.1 737.757  32
  -9   5   0 14861.5 847.047  12
  -9   5   0 13757.2 825.798  11
  -9   5   1 969.877 178.361  32
  -9   5  -1 1168.51 192.422  32
   9  -5  -1 1799.38 240.797  61
   5   9  -1 1175.24 206.504  56
   5   9   1 1029.29 193.030  55
   5   9   1 1026.06 214.604  58
   9  -5   1 1240.65 208.174  61
   5   9   1 1269.88 252.475  25
   5   9   1 1147.58 230.611  26
   5   9   1 1553.22 331.735  48
   5   9  -1 1034.90 236.878  51
   5   9   1 1216.35 240.333  51
   5   9  -1 938.687 196.991  50
   5   9   1 1538.91 246.599  50
  -9   5  -1 1033.62 214.712  12
  -9   5   1 1389.35 243.007  11
  -9   5   1 906.501 204.403  12
   9  -5   1 1100.51 275.158   3
  -9   5  -1 1674.09 264.961  11
   9  -5  -1 1551.63 314.832   3
  -9   5  -2 31548.4 1457.07  11
  -9   5   2 35356.4 1492.00  12
   9  -5   2 34952.4 1732.08   3
  -9   5   2 34459.8 1484.62  10
   9  -5  -2 38749.0 1448.71  61
   5   9  -2 39846.3 1464.72  56
   5   9  -2 34217.6 1408.86  59
   5   9   2 36237.9 1488.55  58
   5   9   2 35349.5 1482.73  26
   5   9  -2 36869.0 1373.18  24
   5   9   2 35861.5 1533.90  25
   5   9   2 32922.0 1417.22  47
   5   9  -2 36054.1 1483.17  50
   5   9   2 35272.3 1471.62  50
   5   9  -2 33957.4 1503.98  51
   5   9   2 34967.8 1763.03  48
  -9   5   2 33500.3 1301.50  35
  -9   5   2 36343.9 1345.03  32
  -9   5  -2 35651.0 1376.56  32
  -9   5  -3 3103.08 385.514  11
   9  -5   3 3132.71 483.374   3
   9  -5   3 3369.44 458.435   2
  -9   5   3 3126.57 374.398  10
   9  -5  -3 3147.45 347.612  61
   5   9  -3 3679.38 380.005  56
   5   9  -3 3526.77 363.888  59
   5   9   3 3401.39 386.618  58
   5   9   3 3572.45 417.648  25
   5   9   3 3783.28 421.068  26
   5   9  -3 4082.53 357.487  24
   5   9   3 2035.33 408.854  48
   5   9  -3 4031.23 408.171  51
   5   9   3 3780.99 394.934  47
   5   9  -3 3905.26 407.737  50
   5   9   3 3353.91 374.311  50
  -9   5   3 3453.20 316.039  35
  -9   5  -3 3210.16 318.896  31
   9  -5   3 3431.41 372.834  30
  -9   5  -3 2826.85 312.368  32
   5   9   4 3291.59 352.257  15
   9  -5  -4 3679.92 388.868  61
   5   9  -4 3263.44 359.815  59
   5   9   4 3411.09 398.107  26
   5   9  -4 3133.21 328.200  24
   5   9  -4 3471.00 396.686  50
   5   9   4 3295.75 386.690  47
   5   9   4 3434.72 350.797  41
  -9   5   4 2926.03 304.820  35
  -9   5   4 3179.42 334.039  34
   9  -5   4 2668.86 354.728  30
  -9   5  -4 4414.55 376.542  31
  -9   5  -4 3828.10 363.746  32
   9  -5   5 147.140 132.502  30
  -9   5  -5 213.999 115.822  32
  -9   5  -5 277.750 121.100  31
  -9   5   5 202.491 117.721  34
   5   9  -5 42.2894 85.2165  59
   9  -5  -5 174.581 117.926  61
   5   9   5 133.089 144.030  26
   5   9   5 549.713 196.107  47
   5   9   5 229.847 129.079  41
   5   9   5 40.0722 119.697  15
   5   9  -5 214.524 120.483  21
   5   9   6 7390.46 568.596  15
   5   9  -6 8155.07 531.523  21
  -9   5  -6 7928.79 558.515  64
   9  -5  -6 8161.64 589.954  61
   5   9  -6 7752.32 576.519  59
   5   9   6 8017.33 571.517  26
   5   9   6 6389.25 586.889  47
   5   9   6 7977.34 684.716  46
  -9   5   6 8379.78 532.831  34
  -9   5  -6 7621.92 532.353  31
   9  -5   6 7062.45 598.281  30
  -9   5  -6 7670.45 525.063  32
  -9   5  -7 359.681 129.852  64
   5   9   7 430.312 167.986  46
   9  -5  -7 422.561 151.019  61
   5   9  -7 274.482 117.450  59
   5   9   7 243.680 141.903  15
   5   9  -7 421.925 138.650  21
   5   9   7 610.618 175.414  16
   9  -5   7 183.867 165.772  30
  -9   5  -7 449.056 132.355  32
  -9   5  -7 269.963 136.173  31
  -9   5   7 366.313 129.231  34
  -9   5  -8 343.581 119.802  64
   9  -5  -8 313.192 116.769  61
   5   9  -8 599.796 147.358  59
   5   9   8 585.812 181.733  46
   5   9   8 495.622 156.503  15
   5   9  -8 447.868 121.123  21
   5   9   8 474.351 146.685  16
   9  -5   8 382.516 154.380  30
  -9   5  -8 326.936 123.103  31
  -9   5   8 398.774 117.760  34
  -9   5  -9 1109.23 164.438  64
   9  -5  -9 685.451 131.820  61
   5   9  -9 861.392 151.060  59
   5   9   9 1121.24 194.598  46
   5   9   9 825.588 161.950  15
   5   9   9 935.075 166.243  16
   9  -5   9 597.202 146.373  30
  -9   5  -9 709.648 141.251  31
  -9   5   9 513.079 117.426  34
   5   9  -9 1077.05 154.741  22
  -9   5 -10 271.892 75.0472  64
   5   9 -10 188.678 66.7414  22
   9  -5  10 144.337 74.5345  30
  -9   5 -10 131.517 61.1525  31
  -9   5  10 122.109 58.4371  34
   5   9  10 93.2670 67.2878  15
   5   9  10 182.296 78.8004  16
  -9   4   0 55.5385 86.5817  32
   9  -4   0 31.9940 76.1884  61
   4   9   0-31.8642 70.2506  56
   4   9   0 87.4166 111.270  25
   4   9   0 93.6344 111.487  51
   4   9   0 37.9627 90.4017  50
  -9   4   0-41.2243 74.2087  12
  -9   4   0-82.1725 90.5823  11
   9  -4   0-58.5476 149.048   3
  -9   4   1 27721.6 1265.84  12
  -9   4   1 30452.0 1294.73  11
  -9   4  -1 27905.0 1275.12  11
   9  -4  -1 29696.6 1438.30   3
   9  -4   1 29110.5 1471.86   3
   9  -4  -1 29269.0 1201.10  61
   4   9  -1 30554.1 1306.27  54
   4   9   1 30562.6 1272.15  58
   9  -4   1 29851.0 1201.41  61
   4   9  -1 28179.8 1189.52  56
   4   9   1 28800.5 1229.97  26
   4   9   1 29953.2 1322.93  25
   4   9  -1 28499.7 1322.64  51
   4   9   1 28176.4 1491.46  48
   4   9  -1 29823.0 1267.69  50
   4   9   1 29041.2 1248.88  50
   4   9   1 30319.1 1331.48  51
  -9   4   1 29658.1 1123.21  35
  -9   4  -1 29218.9 1157.96  32
  -9   4   1 29154.7 1141.36  32
  -9   4   2 170.661 115.325  12
  -9   4   2 125.839 100.027  11
   9  -4   2 394.428 213.399   3
  -9   4  -2 131.041 104.151  11
  -9   4  -2 179.159 96.8955  65
   4   9  -2 356.087 138.881  54
   4   9  -2 102.836 81.7987  59
   4   9  -2 244.197 108.896  56
   4   9   2 79.6282 94.9571  58
   9  -4   2 328.486 114.629  61
   9  -4  -2 346.262 116.730  61
   4   9   2 90.7491 108.181  25
   4   9   2 244.674 132.441  26
   4   9  -2 151.175 101.959  24
   4   9  -2 201.993 115.105  50
   4   9  -2 89.3473 106.513  51
   4   9   2 211.948 142.286  48
   4   9   2 195.343 111.323  50
  -9   4   2 346.664 115.227  35
   9  -4   2 285.058 128.393  30
  -9   4  -2 275.704 103.300  32
  -9   4   3 16159.0 910.279  12
   9  -4   3 17747.8 1073.30   2
   9  -4   3 15464.4 1080.14   3
  -9   4   3 16459.8 904.351  10
   9  -4  -3 18274.2 890.937  61
   9  -4   3 18185.8 857.456  61
   4   9  -3 15568.6 830.959  59
   4   9  -3 16485.8 919.285  54
   4   9   3 16263.9 890.338  58
   4   9  -3 18031.4 883.105  56
   4   9   3 16681.9 915.322  26
   4   9  -3 16447.6 808.401  24
   4   9   3 16080.0 927.298  25
   4   9  -3 16993.8 900.495  51
   4   9   3 18640.6 922.150  50
   4   9  -3 18092.8 931.820  50
   4   9   3 17095.5 1145.18  48
   4   9   3 15872.5 817.012  41
  -9   4   3 16760.6 809.583  34
  -9   4   3 16531.2 779.883  35
   9  -4   3 16125.3 868.307  30
   9  -4   4 1584.42 337.359   2
   9  -4   4 1800.55 293.324  30
  -9   4   4 1719.71 246.580  34
   4   9  -4 2190.64 306.712  54
   4   9  -4 1880.57 267.454  59
   9  -4  -4 2111.57 296.338  61
   4   9   4 1718.91 295.326  25
   4   9   4 1930.71 308.896  26
   4   9  -4 1934.42 262.692  24
   4   9   4 2198.73 402.711  48
   4   9   4 1211.18 236.895  47
   4   9   4 1935.60 287.486  50
  -9   4   4 1756.88 241.881  35
   4   9   4 1683.81 257.617  41
  -9   4   4 1997.46 303.491  12
   4   9  -4 1608.46 243.410  21
   4   9   5 2942.02 342.951  15
   4   9  -5 2864.56 322.394  21
   9  -4  -5 4032.73 404.017  61
   4   9  -5 3426.58 366.571  59
   4   9   5 3070.83 372.176  26
   4   9  -5 2885.48 359.207  53
   4   9   5 2853.07 371.496  47
   4   9   5 3445.41 465.286  46
   4   9   5 2968.93 339.801  41
  -9   4   5 2940.43 327.198  34
   9  -4   5 2410.47 355.330  30
   4   9  -6 1732.92 245.501  21
  -9   4  -6 1878.66 274.768  64
   9  -4  -6 1449.67 259.000  61
   4   9  -6 1999.44 281.364  59
   4   9   6 1822.58 278.055  26
   4   9   6 1703.43 304.862  47
   4   9   6 2348.62 378.551  46
   4   9   6 1705.57 261.832  41
  -9   4   6 1741.72 259.760  34
   9  -4   6 1664.20 301.451  30
  -9   4  -7 1131.37 214.181  64
   9  -4  -7 1051.35 206.645  61
   4   9  -7 1233.14 207.923  28
   4   9   7 831.398 235.991  46
   4   9  -7 1401.35 213.822  21
   4   9   7 1674.84 257.053  16
   9  -4   7 755.604 222.983  30
  -9   4   7 1103.59 206.788  34
  -9   4  -8 1074.29 196.120  64
   9  -4  -8 1191.79 203.402  61
   4   9   8 1099.01 241.594  46
   9  -4   8 1396.34 240.338  30
  -9   4   8 1098.62 192.135  34
   4   9   8 976.826 210.904  15
   4   9  -8 1299.24 183.009  21
   4   9   8 1530.50 241.869  16
   4   9  -8 1419.01 203.672  22
   4   9  -8 987.849 179.564  28
   4   9  -9 322.043 101.814  22
   4   9  -9 291.798 98.2768  28
  -9   4  -9 298.447 103.982  64
   4   9   9 112.189 89.4912  46
   9  -4   9 573.069 146.459  30
  -9   4   9 260.687 104.870  34
   4   9   9 392.420 130.599  15
   4   9  -9 478.012 114.412  14
   4   9   9 609.065 143.253  16
   4   9  10 1591.39 189.442  15
   4   9 -10 1297.54 149.976  14
   4   9  10 1224.21 167.114  16
  -9   4 -10 1232.74 156.726  64
   4   9 -10 1277.58 152.496  28
   4   9 -10 1642.09 166.232  22
  -9   4  10 1632.14 172.485  34
  -9   4 -10 1427.28 169.426  31
  -9   3   0 2492.14 306.054  12
  -9   3   0 2491.94 311.457  11
   9  -3   0 1684.51 321.367   3
  -9   3   0 2231.47 270.447  65
   9  -3   0 2624.31 278.921  61
   3   9   0 2027.97 282.183  25
   3   9   0 2001.83 300.390  51
   3   9   0 2642.32 309.178  50
  -9   3   0 2173.56 235.297  35
  -9   3   0 2152.39 241.130  32
  -9   3   1 1230.22 222.402  12
  -9   3   1 1197.09 213.726  11
  -9   3  -1 1438.30 240.582  11
   9  -3   1 994.721 265.184   3
  -9   3  -1 1063.64 189.441  65
   3   9  -1 1235.43 223.325  54
  -9   3  -1 1355.65 237.130  60
   3   9  -1 1263.73 199.486  56
   9  -3  -1 1227.81 200.813  61
   3   9   1 1232.69 207.815  58
   9  -3   1 1189.61 193.657  61
   3   9   1 941.507 197.463  25
   3   9  -1 1379.11 203.497  24
   3   9   1 1102.55 212.651  26
   3   9   1 1097.68 274.385  48
   3   9   1 850.580 204.962  51
   3   9  -1 987.184 191.624  50
   3   9   1 1467.64 225.406  50
   3   9  -1 974.938 213.374  51
  -9   3   1 1069.92 169.018  35
   9  -3   1 1025.87 198.195  30
  -9   3  -1 1466.87 208.385  32
  -9   3   2 12327.8 715.956  12
  -9   3   2 10797.9 669.316  11
   3   9  -2 10399.9 612.624  21
   9  -3   2 10521.5 817.391   3
  -9   3  -2 10248.0 622.944  65
   9  -3  -2 10161.7 608.433  61
   9  -3   2 10033.6 600.225  61
   3   9  -2 10946.4 627.648  56
   3   9  -2 10164.5 637.203  53
   3   9   2 11077.7 662.714  58
   3   9  -2 11484.3 713.714  54
   3   9   2 9825.45 644.778  26
   3   9  -2 10567.7 590.189  24
   3   9   2 9616.47 654.426  25
   3   9   2 10688.6 646.001  50
   3   9  -2 10908.3 693.434  51
   3   9   2 11407.2 867.245  48
   3   9   2 9899.24 582.672  41
  -9   3   2 10795.6 584.363  34
  -9   3   2 10560.8 563.207  35
   9  -3   2 10744.5 640.624  30
  -9   3   3 637.107 172.418  12
   3   9  -3 778.914 179.133  21
   9  -3   3 1012.47 263.558   2
  -9   3  -3 892.232 184.629  65
   3   9  -3 962.828 202.094  54
   3   9   3 928.415 196.923  58
   3   9  -3 746.092 173.647  56
   9  -3  -3 855.174 179.956  61
   9  -3   3 684.269 161.563  61
   3   9   3 1109.94 227.152  25
   3   9   3 880.092 204.357  26
   3   9  -3 624.001 165.261  24
   3   9  -3 854.603 188.099  53
   3   9   3 565.054 212.027  48
   3   9  -3 794.420 190.492  51
   3   9   3 864.810 195.690  50
   3   9   3 789.056 171.452  41
  -9   3   3 946.695 167.732  35
  -9   3   3 962.295 184.927  34
   9  -3   3 1058.11 221.408  30
  -9   3   4 3894.68 416.452  12
   3   9  -4 3738.32 360.937  21
   9  -3   4 4288.57 527.376   2
   9  -3  -4 3447.36 364.587  61
   3   9  -4 4374.55 401.669  56
   3   9  -4 3315.00 384.997  53
   3   9  -4 3498.22 384.109  54
   9  -3   4 2984.51 328.144  61
   3   9   4 3558.66 389.761  26
   3   9  -4 3446.14 341.853  24
   3   9   4 3559.35 402.756  25
   3   9   4 3046.97 346.709  50
   3   9   4 3375.42 450.778  46
   3   9   4 3532.04 356.099  41
  -9   3   4 4030.75 357.379  34
  -9   3   4 3166.73 316.732  35
   9  -3   4 3309.51 386.444  30
   9  -3   5 483.945 175.550  30
  -9   3   5 748.815 171.917  34
   9  -3  -5 1193.96 229.437  61
   3   9  -5 762.250 178.195  54
   3   9   5 919.789 217.233  26
   3   9  -5 809.596 170.406  28
   3   9   5 912.469 257.704  46
   3   9  -5 1005.10 218.645  53
  -9   3   5 744.961 168.840  35
   3   9   5 861.820 203.680  41
   3   9  -5 693.561 172.300  21
  -9   3   6 193.133 112.305  29
   9  -3   6-49.9286 155.743  30
  -9   3   6 243.052 117.027  34
   9  -3  -6 206.513 111.623  61
   3   9  -6 220.507 112.369  53
   3   9   6 297.887 177.910  46
   3   9  -6 135.357 96.4285  21
   3   9   6 122.839 110.661  41
   3   9   6 77.8065 121.387  26
   3   9  -6 356.380 124.319  28
   3   9  -7 1326.25 207.939  21
   3   9  -7 1350.48 218.671  22
   3   9  -7 1095.30 206.635  28
  -9   3  -7 1185.01 217.718  64
   3   9   7 1734.70 316.489  46
   3   9  -7 1341.50 230.090  53
   3   9   7 1228.21 228.254  41
   9  -3   7 990.050 235.058  30
  -9   3   7 1547.77 235.258  34
  -9   3   7 1480.70 218.789  29
  -9   3  -8 34.7168 69.8709  64
   3   9   8-49.4496 109.021  46
   3   9  -8 29.4370 87.8743  22
   3   9  -8-32.2996 91.9323  28
   3   9  -8 90.5273 90.0796  14
   3   9  -8-27.5350 82.1965  21
   3   9   8 36.4904 108.930  16
   9  -3   8-40.1955 130.443  30
  -9   3   8-30.4265 94.8668  34
  -9   3  -9-28.4578 76.8556  64
   3   9   9 238.948 124.178  46
   3   9  -9 101.588 82.4318  14
   3   9   9 60.9702 86.7807  16
  -9   3   9 70.4107 73.1930  29
  -9   3   9 126.035 87.8821  34
   3   9  -9 24.2566 78.7320  22
   3   9  -9 188.439 90.6705  28
  -9   3 -10 59.6744 53.7436  63
  -9   3 -10 41.0801 55.4938  64
   3   9 -10 53.0979 57.4688  22
   3   9 -10 40.2143 65.2791  28
   3   9  10 188.620 92.5200  15
   3   9 -10 173.119 77.4494  14
   3   9  10 45.0309 67.2386  16
  -9   3  10 74.5318 73.1263  34
   3   9 -11 759.624 100.761  28
  -9   3 -11 501.298 91.2161  31
   3   9  11 646.975 105.564  15
   9  -2   0-29.9296 65.9886  61
   2   9   0-37.3419 88.9258  25
   2   9   0-85.4737 101.773  51
   2   9   0 134.499 95.7060  50
  -9   2   0 75.5901 76.0688  12
  -9   2   0 183.930 99.3307  11
   9  -2   0-54.2859 119.685   3
  -9   2   1 22235.3 1021.87  12
   9  -2   1 21998.2 1174.47   3
  -9   2  -1 19883.4 943.332  65
   9  -2  -1 21944.6 945.492  61
  -9   2  -1 21414.4 1057.01  60
   2   9  -1 21674.3 955.660  53
   9  -2   1 21769.0 945.184  61
   2   9  -1 21760.8 1024.10  54
   2   9   1 21482.7 970.893  26
   2   9   1 18897.2 967.974  25
   2   9  -1 21363.7 904.965  24
   2   9  -1 20809.6 1046.42  51
   2   9   1 21200.3 1039.26  51
   2   9  -1 22153.4 990.591  50
   2   9   1 21888.2 977.780  50
  -9   2   1 21745.6 885.877  35
   2   9   1 20582.1 903.754  41
  -9   2   1 21836.4 900.417  34
  -9   2   2 5713.13 460.054  12
   9  -2   2 5902.25 583.462   3
  -9   2  -2 5214.28 426.008  65
   9  -2  -2 5041.15 396.266  61
  -9   2  -2 5128.56 471.818  60
   9  -2   2 5951.07 430.572  61
   2   9  -2 6046.63 488.333  54
   2   9  -2 4383.70 380.255  56
   2   9   2 5191.53 419.684  57
   2   9  -2 4080.01 385.671  53
   2   9   2 4969.81 435.325  26
   2   9  -2 4910.31 378.802  24
   2   9  -2 5003.46 448.348  51
   2   9   2 5624.40 432.473  50
   2   9   2 4028.46 510.400  48
   2   9   2 5051.26 386.310  41
  -9   2   2 5252.37 371.116  35
  -9   2   2 4629.92 363.310  34
   9  -2   2 5430.36 432.581  30
   2   9  -3 7524.66 506.982  21
  -9   2   3 7435.72 550.410  12
   9  -2  -3 8693.17 545.205  61
  -9   2  -3 8685.35 560.299  65
   2   9  -3 8137.67 584.307  54
   2   9  -3 7017.26 535.435  53
   9  -2   3 7283.86 509.229  61
  -9   2  -3 8175.76 603.506  60
   2   9   3 7014.72 518.790  57
   2   9  -3 7932.07 523.459  56
   2   9   3 7550.91 560.853  26
   2   9  -3 6927.23 483.905  24
   2   9  -3 8232.87 491.549  28
   2   9  -3 7811.42 492.202  22
   2   9   3 6536.51 656.242  48
   2   9  -3 7252.90 532.375  51
   2   9   3 6263.91 589.196  46
   9  -2  -3 7306.97 574.544  42
  -9   2   3 7593.72 485.858  34
   2   9   3 7415.84 496.573  41
  -9   2   3 7671.62 470.961  35
   9  -2   3 7465.63 542.537  30
   2   9  -4 2651.96 295.623  21
   9  -2   4 2014.46 366.486   2
  -9   2  -4 2583.96 315.451  65
   9  -2  -4 2491.57 302.204  61
   2   9   4 1965.13 279.553  57
   2   9  -4 2544.22 318.682  54
   2   9  -4 2957.70 321.545  56
   9  -2   4 2229.68 285.501  61
   2   9   4 2298.92 309.501  26
   2   9  -4 2311.21 290.351  24
   2   9  -4 2840.59 293.960  28
   2   9  -4 2328.73 315.014  53
   2   9   4 2653.75 380.158  46
   2   9  -4 2714.47 329.951  52
   9  -2  -4 2295.09 330.430  42
   2   9   4 2363.95 296.688  41
  -9   2   4 2320.60 278.591  34
  -9   2  -4 2426.08 290.022  36
  -9   2   4 2579.49 273.168  35
   9  -2   4 2321.22 318.773  30
   9  -2   5 3601.79 492.724   2
  -2  -9   5 4581.38 519.794   4
   9  -2   5 3344.99 464.497   7
  -9   2   5 3792.96 424.266   6
   9  -2   5 4099.50 440.610  30
   2   9  -5 4748.22 424.133  54
   2   9  -5 4888.93 460.078  53
   9  -2   5 3257.72 364.721  61
   2   9   5 4507.71 424.776  26
   2   9  -5 4089.12 375.950  22
   2   9  -5 4368.95 381.742  28
   2   9   5 4890.14 526.120  46
   2   9  -5 4252.22 426.094  52
   9  -2  -5 3795.54 448.568  42
   2   9   5 3706.13 379.986  41
  -9   2  -5 4090.35 404.582  36
  -9   2   5 4123.45 375.285  34
  -9   2   5 4271.46 369.528  35
   2   9  -5 4240.61 498.752  43
   9  -2  -5 3697.26 495.507  38
   2   9  -5 5169.11 413.279  21
   9  -2   6 4867.71 483.989  30
   2   9  -6 5431.06 487.762  53
   9  -2   6 5471.08 477.893  61
   2   9   6 4386.87 509.446  46
   2   9  -6 6158.26 529.504  52
   2   9  -6 4724.80 405.674  14
   2   9   6 5067.03 459.597  41
  -9   2  -6 5915.20 472.406  36
  -9   2   6 5699.68 445.292  34
   2   9   6 5666.46 459.330  26
   2   9  -6 6935.26 478.026  21
   2   9  -6 5075.50 420.315  22
   2   9  -6 5221.68 438.001  28
   2   9  -7 755.744 173.448  14
   2   9  -7 854.794 179.208  21
   2   9  -7 1062.72 197.149  22
   2   9  -7 875.606 192.642  28
  -9   2  -7 604.802 157.343  64
  -9   2  -7 570.803 158.379  63
   2   9   7 725.543 231.170  46
   2   9  -7 774.334 184.627  53
   2   9  -7 758.868 189.639  52
   2   9   7 740.746 200.587  41
  -9   2  -7 1271.94 224.352  36
  -9   2   7 668.744 163.448  29
   9  -2   7 875.530 220.486  30
  -9   2   7 852.861 190.460  34
   2   9  -8 1372.14 214.826  14
   2   9  -8 1379.31 207.659  22
   2   9  -8 1179.94 209.661  28
  -9   2  -8 1181.55 204.247  64
  -9   2  -8 1576.28 228.690  63
   2   9   8 1908.54 312.490  46
   2   9  -8 1557.92 228.245  53
   2   9  -8 1832.35 265.628  52
   2   9   8 1329.93 229.047  41
  -9   2  -8 2124.32 272.711  36
  -9   2   8 1368.58 211.451  34
   9  -2   8 1771.48 272.799  30
  -9   2   8 1514.78 220.978  29
   2   9   9 405.120 131.740  16
   2   9  -9 272.003 112.402  14
   2   9  -9 124.687 74.7611  22
   2   9  -9 370.319 120.456  28
  -9   2  -9 288.018 100.637  64
  -9   2  -9 504.105 130.934  63
   2   9   9 330.731 139.396  46
   2   9   9 177.717 103.481  41
  -9   2   9 156.721 107.956  29
  -9   2   9 258.728 101.740  34
   2   9 -10 1379.75 163.149  22
   2   9 -10 1300.92 171.177  28
   2   9 -10 1406.39 173.298  14
   2   9  10 1105.46 171.330  16
  -9   2  10 1056.63 150.641  29
  -9   2 -10 1249.14 169.408  63
   2   9 -11 56.7886 49.4963  28
  -9   2 -11 15.0063 35.7436  63
  -9   2  11 13.0157 42.2460  29
   2   9  11 30.0803 42.8151  16
   2   9  11 16.1705 52.4826  15
   2   9 -11 69.8617 53.3610  14
   1   9   0 7779.29 465.121  24
   1   9   0 8490.78 656.907  23
   1   9   0 8081.81 467.197  28
   1   9   0 7608.33 504.929  50
   1   9   0 7759.84 578.080  51
   9  -1   0 8063.06 695.854  39
   9  -1   0 8498.70 509.771  61
  -9   1  -1 173.749 95.8588  60
   1   9  -1 115.192 97.8414  54
   1   9   1 319.673 111.516  57
   9  -1   1 59.8930 80.9715  61
   9  -1  -1 87.3750 83.0046  61
   1   9  -1 156.602 88.0002  24
   1   9  -1 146.178 98.1567  23
   1   9   1 166.928 141.715  23
   1   9   1 195.864 110.017  26
   1   9  -1 171.636 91.0908  28
   1   9  -1 330.623 134.184  51
   1   9   1 80.3631 88.6887  51
   1   9   1 105.343 78.7305  41
  -9   1   1 244.456 95.9998  35
   9  -1   1 54.2671 109.299  39
   9  -1  -1 259.666 165.316  39
  -9   1   1 391.019 128.048  12
  -9   1  -2 2512.28 290.120  65
   9  -1  -2 2960.46 296.459  61
   1   9   2 2558.11 288.275  57
  -9   1  -2 2298.94 313.861  60
   1   9  -2 2777.89 300.644  53
   1   9  -2 2139.34 295.566  54
   9  -1   2 2889.81 300.086  61
   1   9  -2 3103.75 302.240  56
   1   9   2 2357.52 358.186  23
   1   9  -2 2739.11 281.306  24
   1   9   2 2411.99 302.728  26
   1   9  -2 2445.02 252.455  28
   1   9  -2 3163.18 348.722  51
  -9   1   2 2509.23 252.478  35
   1   9   2 2645.43 270.371  41
  -9   1  -2 2974.45 286.511  36
   9  -1  -2 2122.41 374.846  39
  -9   1   2 2972.67 278.226  34
   9  -1   2 2615.27 292.332  30
   1   9  -3 2002.44 253.969  21
  -9   1  -3 1824.91 253.974  65
   1   9  -3 3438.45 363.683  54
   1   9  -3 2014.02 274.174  53
   1   9  -3 1923.77 248.539  56
   1   9   3 2039.03 267.170  57
  -9   1  -3 1982.74 300.808  60
   9  -1   3 1442.64 224.570  61
   1   9   3 3275.14 347.662  26
   1   9  -3 1679.44 238.803  24
   1   9  -3 2102.85 242.697  28
   1   9  -3 1736.06 231.998  22
   1   9  -3 1859.36 260.036  51
   1   9  -3 1652.37 246.035  52
   1   9   3 2207.65 348.235  46
   9  -1  -3 1955.60 293.975  42
   1   9   3 1547.34 223.536  41
  -9   1  -3 1340.54 211.547  36
   9  -1  -3 2212.28 391.857  39
  -9   1   3 1901.43 222.567  35
   9  -1   3 2027.98 281.416  30
  -9   1   3 2260.87 258.257  34
   9  -1   4 5368.75 544.707   7
  -1  -9   4 3763.44 486.747   1
  -9   1  -4 4958.47 433.048  65
   9  -1   4 4782.16 420.885  61
   1   9  -4 4901.22 451.385  53
   1   9  -4 5297.41 461.109  54
   1   9   4 4555.36 432.194  57
   1   9  -4 5286.90 422.914  56
   1   9   4 5040.90 447.063  26
   1   9  -4 5338.66 422.531  21
   1   9  -4 4601.92 387.069  22
   1   9  -4 5415.00 412.780  28
   1   9   4 4673.17 504.300  46
   1   9  -4 4744.68 439.850  52
   9  -1  -4 5329.58 504.128  42
   1   9   4 5259.47 424.982  41
  -9   1  -4 5578.60 427.083  36
  -9   1   4 5235.09 409.206  34
   9  -1  -4 6560.92 622.860  39
  -9   1   4 5026.99 381.315  35
   9  -1  -4 5044.93 553.959  38
   9  -1   4 5401.75 475.416  30
   9  -1   5 256.997 163.790   7
  -1  -9   5 837.958 243.574   1
  -1  -9   5 430.981 175.452   4
  -9   1   5 191.308 105.796   6
   9  -1   5 228.196 136.513  30
  -9   1   5 493.520 145.331  34
   9  -1   5 289.294 129.144  61
   1   9  -5 268.524 127.672  53
   1   9  -5 274.771 127.677  54
   1   9   5 260.947 124.087  57
   1   9  -5 235.545 121.453  22
   1   9   5 506.968 161.080  26
   1   9  -5 345.913 124.836  28
   1   9   5 343.886 163.358  46
   1   9  -5 179.291 114.434  52
   1   9   5 516.306 210.110  49
   9  -1  -5 558.974 181.604  42
  -9   1   5 459.527 143.536  35
   1   9   5 231.729 120.727  41
  -9   1  -5 365.719 139.921  36
   9  -1  -5 259.981 155.016  38
   1   9  -5 425.184 164.237  43
   1   9  -5 267.516 127.984  21
[truncated: 255,555 more chars]
