# Supplementary material for: Synthesis, crystal structure and Hirshfeld surface analysis of bromido­tetra­kis­[5-(prop-2-en-1-yl­sulf­an­yl)-1,3,4-thia­diazol-2-amine-κN 3]copper(II) bromide
Source: Acta Crystallogr E Crystallogr Commun. 2024 Mar 26;80(Pt 4):408–12. doi: 10.1107/S2056989024002652 (PMC10993600; doi:10.1107/S2056989024002652)
Supplement: Supplementary file 2 [file e-80-00408-Isup2.hkl]

data_I                                                                          
_shelx_title ' exp_619_cubr_l-c3h5_bat_a.res in P4/n'                           
_shelx_refln_list_code          4                                               
_shelx_F_calc_maximum      236.36                                               
_exptl_crystal_F_000       918.00                                               
_reflns_d_resolution_high  0.8207                                               
                                                                                
loop_                                                                           
 _space_group_symop_operation_xyz                                               
 'x, y, z'                                                                      
 '-x+1/2, -y+1/2, z'                                                            
 '-y+1/2, x, z'                                                                 
 'y, -x+1/2, z'                                                                 
 '-x, -y, -z'                                                                   
 'x-1/2, y-1/2, -z'                                                             
 'y-1/2, -x, -z'                                                                
 '-y, x-1/2, -z'                                                                
                                                                                
_cell_length_a    12.6937                                                       
_cell_length_b    12.6937                                                       
_cell_length_c    11.3588                                                       
_cell_angle_alpha  90.000                                                       
_cell_angle_beta   90.000                                                       
_cell_angle_gamma  90.000                                                       
                                                                                
_shelx_F_squared_multiplier     1.000                                           
                                                                                
loop_                                                                           
 _refln_index_h                                                                 
 _refln_index_k                                                                 
 _refln_index_l                                                                 
 _refln_F_squared_calc                                                          
 _refln_F_squared_meas                                                          
 _refln_F_squared_sigma                                                         
 _refln_observed_status                                                         
   1   1   0        219.79        242.74         3.36 o                         
   0   2   0      16852.15      17281.39       126.39 o                         
   2   2   0         93.27        140.64         3.04 o                         
  -1   3   0      55866.93      56304.08       408.65 o                         
   1   3   0      13087.76      13725.29       116.31 o                         
   3   3   0       3540.50       3345.06        49.58 o                         
  -2   4   0       6763.34       6903.27        73.55 o                         
   0   4   0      25433.57      25933.64       255.25 o                         
   2   4   0      26675.07      26080.50       257.44 o                         
   4   4   0      11701.17      11489.72       170.76 o                         
  -3   5   0       6977.88       6711.89        86.66 o                         
  -1   5   0      13657.93      13802.87       152.72 o                         
   1   5   0        111.47        196.44         7.55 o                         
   3   5   0       1786.86       1837.83        40.12 o                         
   5   5   0       4107.23       4183.65        62.06 o                         
  -4   6   0       8452.22       9108.72       129.47 o                         
  -2   6   0      16860.44      17203.94       254.28 o                         
   0   6   0      22755.77      22649.29       324.20 o                         
   2   6   0      23559.27      23137.86       299.44 o                         
   4   6   0      10942.73      11188.11       175.19 o                         
   6   6   0       1642.17       1579.99        20.41 o                         
  -5   7   0         18.38         17.40         3.02 o                         
  -3   7   0         53.77         67.10        10.13 o                         
  -1   7   0         55.43         92.17        10.75 o                         
   1   7   0        215.03        180.63        13.85 o                         
   3   7   0        844.16        921.75        29.44 o                         
   5   7   0       2562.29       2537.37        37.19 o                         
   7   7   0        148.83        146.24         7.40 o                         
  -6   8   0       6978.15       7121.27        99.86 o                         
  -4   8   0      12548.06      12677.43       130.14 o                         
  -2   8   0      13606.91      13784.93       242.69 o                         
   0   8   0       6829.12       6955.82       166.34 o                         
   2   8   0       7015.53       6862.79       140.28 o                         
   4   8   0      13994.09      13734.14       134.21 o                         
   6   8   0       3468.98       3551.94        44.49 o                         
   8   8   0       2151.09       2013.17        44.51 o                         
  -7   9   0          7.74          2.42         4.31 o                         
  -5   9   0        544.70        541.21        20.82 o                         
  -3   9   0        487.93        467.47        13.85 o                         
  -1   9   0       1544.58       1549.25        34.33 o                         
   1   9   0        837.84        825.47        20.85 o                         
   3   9   0        250.25        234.49         9.14 o                         
   5   9   0       1574.92       1558.19        30.86 o                         
   7   9   0       1934.28       1896.14        43.13 o                         
   9   9   0        552.62        612.62        24.44 o                         
  -8  10   0       1449.75       1602.32        42.26 o                         
  -6  10   0       2487.57       2646.80        60.11 o                         
  -4  10   0       2378.08       2426.34        58.76 o                         
  -2  10   0        278.57        293.53        14.86 o                         
   0  10   0        659.72        654.77        20.88 o                         
   2  10   0       1263.90       1305.56        25.36 o                         
   4  10   0       1391.27       1442.30        25.65 o                         
   6  10   0        253.31        279.58        14.72 o                         
   8  10   0       1148.07       1218.11        29.28 o                         
  10  10   0       1641.12       1572.89        39.73 o                         
  -9  11   0         64.58         53.16         8.32 o                         
  -7  11   0        477.89        475.62        18.71 o                         
  -5  11   0        585.97        615.67        25.63 o                         
  -3  11   0       1596.85       1600.14        64.92 o                         
  -1  11   0        960.11       1026.85        37.82 o                         
   1  11   0         85.34         77.06         6.26 o                         
   3  11   0         67.97         59.01         6.15 o                         
   5  11   0         23.36         26.21         4.47 o                         
   7  11   0         22.02         25.32         5.54 o                         
   9  11   0         31.56         21.41         5.98 o                         
  -8  12   0        198.93        204.23        12.13 o                         
  -6  12   0        180.19        148.89        11.83 o                         
  -4  12   0       2026.34       2139.51        60.30 o                         
  -2  12   0       2606.83       2686.46        60.16 o                         
   0  12   0       3056.60       3122.75        60.78 o                         
   2  12   0       3353.84       3464.25        53.77 o                         
   4  12   0       3402.61       3500.45        58.01 o                         
   6  12   0       1255.06       1331.80        29.51 o                         
   8  12   0       1180.84       1111.25        34.05 o                         
  -7  13   0        395.06        413.82        25.78 o                         
  -5  13   0         98.85        113.15         8.28 o                         
  -3  13   0          3.45          2.27         5.56 o                         
  -1  13   0         88.97         79.60         7.18 o                         
   1  13   0         90.03         84.66         6.96 o                         
   3  13   0         68.89         76.31         6.42 o                         
   5  13   0         15.95         15.37         4.44 o                         
   7  13   0         73.52         69.02         6.70 o                         
  -6  14   0        325.51        296.84        14.11 o                         
  -4  14   0       1408.37       1386.02        32.80 o                         
  -2  14   0       1129.48       1257.46        46.95 o                         
   0  14   0        528.88        503.91        16.09 o                         
   2  14   0        934.45       1051.03        34.36 o                         
   4  14   0       1143.07       1185.78        31.52 o                         
   6  14   0        367.12        391.82        29.97 o                         
  -3  15   0         26.13         26.50         3.75 o                         
  -1  15   0          7.64          5.17         2.31 o                         
   1  15   0         19.91         24.23         3.88 o                         
   3  15   0         13.52          9.72         3.85 o                         
   0   0   1        605.06        655.30        24.89 o                         
   0   1   1      14434.58      13934.38        92.83 o                         
   1   1   1       1639.47       1514.42        10.10 o                         
  -1   2   1         24.34         39.83         1.09 o                         
   0   2   1      20408.18      21038.62       131.45 o                         
   1   2   1         35.08         48.14         2.02 o                         
   2   2   1      17171.36      17648.99       103.75 o                         
  -2   3   1       5359.90       5565.16        42.43 o                         
  -1   3   1      14593.01      14415.49        95.80 o                         
   0   3   1      36438.14      35381.17       206.34 o                         
   1   3   1       4608.75       4742.12        36.53 o                         
   2   3   1        278.50        235.21         4.26 o                         
   3   3   1        303.73        290.83         5.91 o                         
  -3   4   1        732.81        758.55        10.58 o                         
  -2   4   1      15625.11      15726.17       109.10 o                         
  -1   4   1       2143.83       1961.72        15.55 o                         
   0   4   1      40643.74      40200.92       296.28 o                         
   1   4   1       2983.58       3070.29        27.17 o                         
   2   4   1       2319.13       2432.48        23.07 o                         
   3   4   1        993.50       1018.56        13.16 o                         
   4   4   1      13063.96      13152.13       117.15 o                         
  -4   5   1       4052.36       4180.54        48.63 o                         
  -3   5   1         18.07         23.00         2.46 o                         
  -2   5   1       2115.77       2112.34        21.84 o                         
  -1   5   1        846.42        798.70        11.45 o                         
   0   5   1       5234.70       4949.90        42.12 o                         
   1   5   1       3537.49       3647.00        34.06 o                         
   2   5   1          2.11         10.54         2.12 o                         
   3   5   1       1121.02       1045.43        16.23 o                         
   4   5   1        164.38        161.51         6.92 o                         
   5   5   1        431.63        461.04        13.43 o                         
  -5   6   1        363.40        375.19        12.13 o                         
  -4   6   1       8311.52       8364.62        89.92 o                         
  -3   6   1       1590.01       1490.68        23.59 o                         
  -2   6   1         39.62         28.50         3.65 o                         
  -1   6   1      10973.77      11378.29       100.59 o                         
   0   6   1       5972.97       5984.67        59.82 o                         
   1   6   1         22.53         24.61         2.72 o                         
   2   6   1       1582.35       1523.12        20.23 o                         
   3   6   1       2201.48       2015.80        26.99 o                         
   4   6   1       6442.48       6561.55        74.58 o                         
   5   6   1       5140.99       5155.72        62.53 o                         
   6   6   1       5236.88       5136.95        36.27 o                         
  -6   7   1        112.65         91.80         4.01 o                         
  -5   7   1          6.88          9.51         1.94 o                         
  -4   7   1        216.26        162.31        12.23 o                         
  -3   7   1        693.29        735.62        27.20 o                         
  -2   7   1         29.14         19.81         3.61 o                         
  -1   7   1        754.25        733.82        16.95 o                         
   0   7   1        162.98        148.23         8.20 o                         
   1   7   1        761.62        842.98        18.71 o                         
   2   7   1        465.95        545.77        14.23 o                         
   3   7   1        210.12        213.92         8.62 o                         
   4   7   1        185.18        168.89         8.47 o                         
   5   7   1          3.05         11.62         1.87 o                         
   6   7   1         61.69         57.51         3.05 o                         
   7   7   1         44.03         45.85         3.80 o                         
  -7   8   1       1045.30       1057.53        16.24 o                         
  -6   8   1       1328.14       1373.68        20.02 o                         
  -5   8   1         81.18         79.93         4.59 o                         
  -4   8   1       3417.84       3501.52        38.38 o                         
  -3   8   1       1377.62       1399.84        19.20 o                         
  -2   8   1       2823.76       2936.11        41.29 o                         
  -1   8   1       5144.26       5077.59       119.03 o                         
   0   8   1      10938.91      10630.52       174.61 o                         
   1   8   1        794.28        773.37        28.26 o                         
   2   8   1       6305.12       6199.58        59.75 o                         
   3   8   1        810.62        792.99        10.89 o                         
   4   8   1       1763.25       1732.46        18.29 o                         
   5   8   1       1069.02       1077.83        14.52 o                         
   6   8   1       1525.33       1500.68        17.28 o                         
   7   8   1         29.47         36.92         3.37 o                         
   8   8   1       2167.86       2272.42        30.87 o                         
  -8   9   1          2.40          4.94         3.36 o                         
  -7   9   1        174.20        192.17         9.28 o                         
  -6   9   1          7.94          6.93         3.30 o                         
  -5   9   1        359.88        345.87         9.80 o                         
  -4   9   1        313.23        325.20         8.34 o                         
  -3   9   1         69.06         62.52         4.30 o                         
  -2   9   1          3.46          2.86         2.19 o                         
  -1   9   1          5.68          9.82         2.16 o                         
   0   9   1         10.45         11.14         2.23 o                         
   1   9   1         15.51         17.29         2.49 o                         
   2   9   1       2299.43       2200.97        23.63 o                         
   3   9   1        128.17        122.23         4.60 o                         
   4   9   1       2913.79       3018.19        29.16 o                         
   5   9   1        127.45        127.16         5.20 o                         
   6   9   1        342.43        346.36         9.99 o                         
   7   9   1         91.51         88.00         5.36 o                         
   8   9   1       1017.28       1104.81        21.85 o                         
   9   9   1         88.45         93.98         6.65 o                         
  -9  10   1        330.09        359.72        13.73 o                         
  -8  10   1        598.85        605.27        16.22 o                         
  -7  10   1        343.69        337.44        12.89 o                         
  -6  10   1        298.94        270.05        10.57 o                         
  -5  10   1         14.91         18.36         3.65 o                         
  -4  10   1       1925.30       2045.04        25.29 o                         
  -3  10   1          1.43          4.52         2.89 o                         
  -2  10   1       2695.72       2685.59        41.80 o                         
  -1  10   1          3.23          5.05         2.97 o                         
   0  10   1       1654.73       1663.19        24.93 o                         
   1  10   1        945.08        890.29        14.92 o                         
   2  10   1       1189.92       1207.84        17.49 o                         
   3  10   1        679.53        717.04        16.81 o                         
   4  10   1       1698.78       1718.18        22.00 o                         
   5  10   1         14.90         14.09         3.07 o                         
   6  10   1       1370.20       1389.91        22.97 o                         
   7  10   1        172.73        186.28         8.41 o                         
   8  10   1        838.78        886.75        22.88 o                         
   9  10   1         45.36         39.21         4.88 o                         
  10  10   1        177.09        192.14         8.25 o                         
 -10  11   1        177.78        170.09         7.84 o                         
  -9  11   1         35.51         31.36         4.30 o                         
  -8  11   1         43.55         23.67         4.00 o                         
  -7  11   1         11.08          9.17         3.48 o                         
  -6  11   1        102.01        108.85         7.12 o                         
  -5  11   1         31.20         28.05         4.33 o                         
  -4  11   1       1324.90       1387.89        30.60 o                         
  -3  11   1        255.08        255.65        12.59 o                         
  -2  11   1       1366.78       1430.54        31.11 o                         
  -1  11   1          2.42          0.92         3.52 o                         
   0  11   1        263.96        233.90         9.92 o                         
   1  11   1         44.47         44.07         3.84 o                         
   2  11   1        382.10        374.88        11.79 o                         
   3  11   1          8.51          6.59         2.61 o                         
   4  11   1         48.30         44.38         3.84 o                         
   5  11   1          0.94         -1.05         2.71 o                         
   6  11   1        269.39        274.77         8.46 o                         
   7  11   1         23.28         30.71         3.74 o                         
   8  11   1         20.16         31.35         4.55 o                         
   9  11   1          3.32         -0.15         2.51 o                         
  10  11   1          0.97          1.10         2.49 o                         
  -9  12   1         42.43         40.74         4.40 o                         
  -8  12   1        802.60        763.77        17.05 o                         
  -7  12   1         34.16         43.48         4.77 o                         
  -6  12   1       1225.05       1278.94        23.43 o                         
  -5  12   1          3.36          3.93         4.05 o                         
  -4  12   1        877.34        915.31        29.59 o                         
  -3  12   1         13.52         15.92         4.80 o                         
  -2  12   1        938.18        977.19        22.74 o                         
  -1  12   1        334.52        323.72        10.72 o                         
   0  12   1        786.91        828.59        16.59 o                         
   1  12   1        920.65       1000.91        16.47 o                         
   2  12   1        835.66        907.29        15.12 o                         
   3  12   1        498.76        527.04        12.44 o                         
   4  12   1       1273.69       1334.31        19.26 o                         
   5  12   1        492.34        523.81        12.74 o                         
   6  12   1        564.33        580.70        13.57 o                         
   7  12   1        401.73        431.24        12.19 o                         
   8  12   1        265.05        242.57         9.70 o                         
   9  12   1         12.60         23.55         4.23 o                         
  -8  13   1         95.74        104.77         6.71 o                         
  -7  13   1         21.81         25.61         4.00 o                         
  -6  13   1         54.68         56.69         5.68 o                         
  -5  13   1         39.50         32.19         5.65 o                         
  -4  13   1        311.34        311.38        12.15 o                         
  -3  13   1        139.03        131.81         7.53 o                         
  -2  13   1         77.24         80.91         6.39 o                         
  -1  13   1         56.67         53.67         4.31 o                         
   0  13   1         10.54         10.85         2.87 o                         
   1  13   1          2.90          5.85         2.58 o                         
   2  13   1          3.67          4.02         2.50 o                         
   3  13   1          0.02          0.72         2.30 o                         
   4  13   1        140.63        164.49         6.80 o                         
   5  13   1          1.34          3.31         2.57 o                         
   6  13   1          5.17          5.56         2.86 o                         
   7  13   1          9.87          6.43         2.49 o                         
   8  13   1         30.47         22.83         4.04 o                         
  -6  14   1        149.09        154.60         8.15 o                         
  -5  14   1         88.10         84.58         4.96 o                         
  -4  14   1         66.68         56.49         4.31 o                         
  -3  14   1         92.31         83.82         5.30 o                         
  -2  14   1        347.38        357.07         9.51 o                         
  -1  14   1        282.24        290.80         7.72 o                         
   0  14   1        538.56        550.89        12.08 o                         
   1  14   1        317.49        321.42         8.72 o                         
   2  14   1        332.05        335.33         9.61 o                         
   3  14   1         99.23        116.34         6.18 o                         
   4  14   1        168.85        163.93         7.19 o                         
   5  14   1         23.53          4.52         3.55 o                         
   6  14   1        138.11        140.52         8.27 o                         
  -3  15   1          0.18         -0.20         1.93 o                         
  -2  15   1          8.84          7.69         2.21 o                         
  -1  15   1         16.55         13.35         2.16 o                         
   0  15   1          2.65          4.10         1.89 o                         
   1  15   1          3.16          6.10         2.08 o                         
   2  15   1         11.59         15.87         2.64 o                         
   3  15   1         25.29         26.35         3.06 o                         
   0   0   2        830.64        847.93        23.87 o                         
   0   1   2         35.59         30.86         1.48 o                         
   1   1   2       2963.85       2903.57        21.79 o                         
  -1   2   2        342.89        362.44         4.46 o                         
   0   2   2       2151.10       2227.02        17.33 o                         
   1   2   2         19.75         19.52         1.41 o                         
   2   2   2       4847.15       5357.07        42.07 o                         
  -2   3   2        514.82        527.43         7.24 o                         
  -1   3   2        445.73        393.50         4.90 o                         
   0   3   2         34.62         27.24         1.65 o                         
   1   3   2         77.08         95.15         3.20 o                         
   2   3   2          5.81          9.51         1.31 o                         
   3   3   2       7535.24       7491.65        55.35 o                         
  -3   4   2        232.61        299.31         6.94 o                         
  -2   4   2       6288.64       6515.28        52.80 o                         
  -1   4   2         68.85         91.50         3.08 o                         
   0   4   2       1047.41       1127.14        12.70 o                         
   1   4   2       4195.69       4212.42        33.62 o                         
   2   4   2      21211.30      21736.68       164.72 o                         
   3   4   2        809.58        889.22        12.41 o                         
   4   4   2      10612.23      10826.05       109.44 o                         
  -4   5   2        196.99        194.42         8.14 o                         
  -3   5   2       5114.73       4995.02        45.39 o                         
  -2   5   2          5.81          9.38         1.71 o                         
  -1   5   2       6575.70       6628.56        53.26 o                         
   0   5   2          4.02          3.65         1.43 o                         
   1   5   2        819.39        783.21        11.44 o                         
   2   5   2         70.52         57.11         3.26 o                         
   3   5   2       1091.15        962.60        14.59 o                         
   4   5   2        599.36        625.20        17.56 o                         
   5   5   2          0.86          4.49         2.59 o                         
  -5   6   2         21.69         16.05         4.12 o                         
  -4   6   2        178.56        179.64         8.12 o                         
  -3   6   2        689.88        792.97        14.13 o                         
  -2   6   2       7421.54       7316.74        61.89 o                         
  -1   6   2       1372.60       1529.06        19.88 o                         
   0   6   2        243.17        270.49         7.74 o                         
   1   6   2        343.23        322.29         7.85 o                         
   2   6   2         88.47        109.71         5.04 o                         
   3   6   2       1740.99       1820.22        26.52 o                         
   4   6   2         75.68         70.82         5.98 o                         
   5   6   2        689.59        695.53        20.46 o                         
   6   6   2         88.96        103.18         3.78 o                         
  -6   7   2         32.69         35.60         2.67 o                         
  -5   7   2        249.85        258.75         7.24 o                         
  -4   7   2         73.45         72.42         4.08 o                         
  -3   7   2       1046.26       1053.71        20.50 o                         
  -2   7   2        389.93        429.15        12.23 o                         
  -1   7   2       4247.22       4138.37        45.58 o                         
   0   7   2        414.23        426.16        11.58 o                         
   1   7   2       2848.52       2903.72        33.78 o                         
   2   7   2        154.83        180.58         8.47 o                         
   3   7   2          1.66          2.90         2.50 o                         
   4   7   2        258.67        234.79         7.61 o                         
   5   7   2       2286.38       2366.86        22.30 o                         
   6   7   2          8.26          7.70         1.97 o                         
   7   7   2        527.44        544.96         9.42 o                         
  -7   8   2         22.70         29.06         3.59 o                         
  -6   8   2        480.50        449.78        10.15 o                         
  -5   8   2        786.20        838.93        16.71 o                         
  -4   8   2         50.33         55.03         5.29 o                         
  -3   8   2        265.39        270.31         7.46 o                         
  -2   8   2        735.11        715.08        10.80 o                         
  -1   8   2         62.61         51.56         3.87 o                         
   0   8   2        154.02        130.50         6.57 o                         
   1   8   2         92.49        102.60         3.92 o                         
   2   8   2          0.11          4.86         1.57 o                         
   3   8   2          1.08          3.46         1.68 o                         
   4   8   2       2021.38       1985.11        19.80 o                         
   5   8   2         61.50         56.60         3.51 o                         
   6   8   2       2739.91       2797.40        28.05 o                         
   7   8   2        268.61        270.45         8.20 o                         
   8   8   2        311.78        345.17        11.03 o                         
  -8   9   2          3.78          1.66         3.07 o                         
  -7   9   2        189.79        189.86         8.68 o                         
  -6   9   2          4.55          7.71         3.25 o                         
  -5   9   2          0.95          3.61         2.51 o                         
  -4   9   2         21.48         21.56         3.48 o                         
  -3   9   2        134.71        125.10         5.87 o                         
  -2   9   2        247.45        222.74         7.31 o                         
  -1   9   2       1274.63       1278.27        18.81 o                         
   0   9   2       1389.67       1330.64        17.80 o                         
   1   9   2        247.86        275.41         6.96 o                         
   2   9   2        589.50        528.56        10.51 o                         
   3   9   2       1113.12       1090.75        14.47 o                         
   4   9   2         15.15         21.13         2.49 o                         
   5   9   2       3695.52       3652.17        34.58 o                         
   6   9   2          9.36          7.59         2.78 o                         
   7   9   2        763.42        808.90        17.47 o                         
   8   9   2         40.43         41.70         8.48 o                         
   9   9   2          7.99          5.49         3.44 o                         
  -9  10   2          0.13          2.02         2.66 o                         
  -8  10   2        244.76        199.19        11.04 o                         
  -7  10   2         51.21         35.30         4.25 o                         
  -6  10   2        958.82       1101.60        18.91 o                         
  -5  10   2        110.83        106.45         5.83 o                         
  -4  10   2        109.52        108.12         6.08 o                         
  -3  10   2        238.81        229.06         8.56 o                         
  -2  10   2        890.47        909.89        17.63 o                         
  -1  10   2         29.44         31.72         3.60 o                         
   0  10   2       4429.80       4610.59        44.04 o                         
   1  10   2         67.25         68.56         4.31 o                         
   2  10   2       2286.65       2318.84        26.96 o                         
   3  10   2        358.06        361.44         9.41 o                         
   4  10   2        827.82        783.95        15.57 o                         
   5  10   2          6.13          4.33         3.21 o                         
   6  10   2       1009.38       1040.80        22.36 o                         
   7  10   2         25.51         27.49         4.00 o                         
   8  10   2         29.65         32.50         5.32 o                         
   9  10   2         21.87         11.47         5.27 o                         
  10  10   2          0.37          0.79         2.34 o                         
 -10  11   2          4.28          4.45         2.22 o                         
  -9  11   2        332.32        316.18        10.73 o                         
  -8  11   2         32.90         36.66         4.32 o                         
  -7  11   2        368.45        371.39        12.43 o                         
  -6  11   2         17.97         17.79         3.51 o                         
  -5  11   2        346.37        349.81        11.08 o                         
  -4  11   2        131.22        145.11         6.63 o                         
  -3  11   2        193.73        179.25         7.79 o                         
  -2  11   2        382.19        379.23        13.03 o                         
  -1  11   2       2020.02       2090.85        32.08 o                         
   0  11   2         48.82         64.07         4.85 o                         
   1  11   2        750.35        760.37        17.23 o                         
   2  11   2        112.30         99.20         5.67 o                         
   3  11   2          2.44          3.83         2.70 o                         
   4  11   2         49.64         42.08         4.63 o                         
   5  11   2          0.22         -2.19         2.78 o                         
   6  11   2        180.31        181.05         8.22 o                         
   7  11   2          2.77          4.19         3.42 o                         
   8  11   2          9.44         12.27         3.17 o                         
   9  11   2         55.73         49.30         5.24 o                         
  10  11   2          2.32          2.77         2.17 o                         
  -9  12   2         22.66         25.32         3.98 o                         
  -8  12   2        119.66        122.43         6.50 o                         
  -7  12   2         29.94         35.79         4.64 o                         
  -6  12   2        267.35        262.29        11.30 o                         
  -5  12   2        123.35        105.79         6.46 o                         
  -4  12   2        217.43        205.55         9.27 o                         
  -3  12   2        133.89        138.90         8.50 o                         
  -2  12   2        308.76        317.26        12.55 o                         
  -1  12   2         97.68         92.80         6.37 o                         
   0  12   2        785.48        751.01        15.67 o                         
   1  12   2        115.26        104.27         5.74 o                         
   2  12   2         56.95         54.29         4.54 o                         
   3  12   2          0.65         -0.34         2.57 o                         
   4  12   2        165.30        171.29         7.47 o                         
   5  12   2          6.93          2.27         2.91 o                         
   6  12   2        160.26        151.79         8.24 o                         
   7  12   2          1.30          2.07         3.08 o                         
   8  12   2        121.44        122.07         8.26 o                         
   9  12   2         22.81         24.01         3.20 o                         
  -8  13   2          0.48         -0.70         2.78 o                         
  -7  13   2         73.64         67.11         5.94 o                         
  -6  13   2          0.92         -1.61         2.85 o                         
  -5  13   2        251.04        276.16        17.51 o                         
  -4  13   2          1.25          0.78         3.02 o                         
  -3  13   2        142.74        128.14         8.68 o                         
  -2  13   2         60.09         48.99         4.78 o                         
  -1  13   2        153.74        131.25         6.51 o                         
   0  13   2         97.12         91.00         5.19 o                         
   1  13   2          2.48          0.48         2.43 o                         
   2  13   2         71.85         75.70         4.86 o                         
   3  13   2          0.83          2.07         2.98 o                         
   4  13   2          1.54         -0.21         2.53 o                         
   5  13   2          5.06          6.51         2.91 o                         
   6  13   2          1.68          2.31         3.42 o                         
   7  13   2        196.78        188.11         8.79 o                         
   8  13   2          0.59         -1.47         2.32 o                         
  -6  14   2        156.42        150.69         8.39 o                         
  -5  14   2          8.36          6.18         3.01 o                         
  -4  14   2         50.46         49.47         4.36 o                         
  -3  14   2         18.86         14.15         3.39 o                         
  -2  14   2         19.61         17.60         2.76 o                         
  -1  14   2         17.25         13.44         2.63 o                         
   0  14   2          0.22          0.31         2.49 o                         
   1  14   2         94.18         82.39         5.11 o                         
   2  14   2          0.22         -1.54         2.48 o                         
   3  14   2          0.01         -0.15         2.69 o                         
   4  14   2          2.43          0.59         2.94 o                         
   5  14   2          2.61          1.25         2.47 o                         
   6  14   2        111.84         89.50         5.99 o                         
  -3  15   2         30.15         21.22         2.60 o                         
  -2  15   2         17.71         10.12         2.21 o                         
  -1  15   2         12.75         10.03         2.54 o                         
   0  15   2          0.69          0.57         2.10 o                         
   1  15   2         21.00         20.17         2.80 o                         
   2  15   2          1.37          3.06         2.14 o                         
   3  15   2        210.00        218.63        10.65 o                         
   0   0   3       6588.04       6728.70       116.60 o                         
   0   1   3       5082.11       4783.51        42.97 o                         
   1   1   3         31.62         35.63         3.14 o                         
  -1   2   3       7367.44       7080.10        59.27 o                         
   0   2   3      15308.11      15257.62       115.74 o                         
   1   2   3         20.59         32.12         2.07 o                         
   2   2   3       5335.23       5328.24        47.68 o                         
  -2   3   3       1473.04       1420.64        21.33 o                         
  -1   3   3       2884.69       2822.12        24.38 o                         
   0   3   3      11595.15      11609.40        90.60 o                         
   1   3   3       1581.74       1679.37        21.17 o                         
   2   3   3      14027.13      13978.58       117.33 o                         
   3   3   3        265.30        311.04         6.80 o                         
  -3   4   3         12.17         27.68         3.01 o                         
  -2   4   3       5781.90       5629.47        53.61 o                         
  -1   4   3         63.83         45.61         2.77 o                         
   0   4   3       4639.32       4582.90        40.82 o                         
   1   4   3       1033.72       1050.00        14.86 o                         
   2   4   3         32.68         24.06         2.62 o                         
   3   4   3        428.75        322.75         8.92 o                         
   4   4   3        570.58        578.29        13.66 o                         
  -4   5   3       4895.90       4763.19        57.87 o                         
  -3   5   3        375.96        382.58         9.62 o                         
  -2   5   3       3512.77       3307.61        34.81 o                         
  -1   5   3        139.50        174.43         6.66 o                         
   0   5   3        932.95       1016.06        15.68 o                         
   1   5   3       1153.79       1082.62        16.44 o                         
   2   5   3       1432.28       1326.92        20.80 o                         
   3   5   3          3.81          4.64         2.08 o                         
   4   5   3          1.17          5.26         2.66 o                         
   5   5   3       2220.09       2233.64        36.11 o                         
  -5   6   3         60.65         65.27         3.57 o                         
  -4   6   3       4122.27       4097.45        57.33 o                         
  -3   6   3       1731.86       1736.56        23.81 o                         
  -2   6   3       2080.79       2127.77        27.09 o                         
  -1   6   3      11563.32      11424.86        95.44 o                         
   0   6   3       4291.09       4336.39        68.60 o                         
   1   6   3       5637.56       5678.62        57.04 o                         
   2   6   3      11050.11      11634.29       130.59 o                         
   3   6   3       1255.62       1212.82        20.21 o                         
   4   6   3       3376.66       3453.86        54.97 o                         
   5   6   3       4357.44       4311.89        38.20 o                         
   6   6   3       3729.83       3805.75        31.50 o                         
  -6   7   3       1620.46       1585.68        19.37 o                         
  -5   7   3       1762.06       1761.42        20.91 o                         
  -4   7   3        239.58        261.78         7.23 o                         
  -3   7   3          1.86          7.91         2.34 o                         
  -2   7   3         58.82         52.49         4.37 o                         
  -1   7   3          2.08          3.26         2.29 o                         
   0   7   3        304.86        311.65        10.89 o                         
   1   7   3       1793.75       1787.73        26.26 o                         
   2   7   3       1139.17       1190.43        22.49 o                         
   3   7   3        532.60        528.78        11.96 o                         
   4   7   3       1298.88       1311.73        15.59 o                         
   5   7   3        132.04        141.15         5.53 o                         
   6   7   3        126.89        127.85         4.74 o                         
   7   7   3         58.29         52.20         3.54 o                         
  -7   8   3        714.63        668.94        15.63 o                         
  -6   8   3        585.88        595.42        12.37 o                         
  -5   8   3       1550.75       1537.95        19.90 o                         
  -4   8   3       1861.16       1827.71        22.52 o                         
  -3   8   3       2223.14       2125.23        21.89 o                         
  -2   8   3        906.36        877.57        13.70 o                         
  -1   8   3       2688.33       2620.34        21.80 o                         
   0   8   3       1238.66       1206.20        12.83 o                         
   1   8   3         38.36         30.01         2.30 o                         
   2   8   3       5417.98       5181.15        35.87 o                         
   3   8   3         53.63         62.04         3.27 o                         
   4   8   3        313.78        284.55         7.12 o                         
   5   8   3        708.78        655.89        10.91 o                         
   6   8   3        198.52        183.08         6.75 o                         
   7   8   3        603.01        672.33        14.38 o                         
   8   8   3        538.29        519.54        12.04 o                         
  -8   9   3        135.77        133.74         7.16 o                         
  -7   9   3          8.40          4.81         3.30 o                         
  -6   9   3         18.09         13.34         3.18 o                         
  -5   9   3        131.25        135.81         6.20 o                         
  -4   9   3        134.09        128.81         6.03 o                         
  -3   9   3        364.19        371.68         9.60 o                         
  -2   9   3        880.45        905.19        16.61 o                         
  -1   9   3        336.34        322.86         7.43 o                         
   0   9   3       1691.24       1721.94        18.53 o                         
   1   9   3        211.81        205.69         6.87 o                         
   2   9   3        799.37        781.35        11.66 o                         
   3   9   3         83.43         87.51         4.33 o                         
   4   9   3       1676.14       1736.77        20.12 o                         
   5   9   3        372.87        353.96         8.68 o                         
   6   9   3        526.08        548.29        14.20 o                         
   7   9   3         27.83         23.47         3.92 o                         
   8   9   3        401.88        394.21        12.89 o                         
   9   9   3         79.58         83.70         7.21 o                         
  -9  10   3        641.81        670.15        20.71 o                         
  -8  10   3        321.57        289.29        11.80 o                         
  -7  10   3        484.41        492.50        13.86 o                         
  -6  10   3        401.76        409.28        11.00 o                         
  -5  10   3          4.45          3.66         2.95 o                         
  -4  10   3       1795.06       1831.84        33.07 o                         
  -3  10   3         71.25         83.57         5.02 o                         
  -2  10   3       1833.20       1897.33        25.14 o                         
  -1  10   3        594.25        610.78        11.60 o                         
   0  10   3         65.99         55.34         3.66 o                         
   1  10   3          3.94          6.08         2.36 o                         
   2  10   3        409.32        387.23         9.19 o                         
   3  10   3        276.74        257.32         7.76 o                         
   4  10   3        317.57        341.76        12.33 o                         
   5  10   3        149.10        143.43         7.53 o                         
   6  10   3        257.83        256.67         9.81 o                         
   7  10   3        306.77        310.66        11.61 o                         
   8  10   3        826.44        814.97        23.79 o                         
   9  10   3         17.72         24.08         4.04 o                         
  10  10   3        407.60        430.84        12.34 o                         
 -10  11   3        202.23        182.12         7.20 o                         
  -9  11   3         27.10         22.53         3.64 o                         
  -8  11   3        228.87        204.10         9.08 o                         
  -7  11   3          0.04          3.96         3.42 o                         
  -6  11   3        675.94        697.94        15.51 o                         
  -5  11   3         29.49         28.68         4.32 o                         
  -4  11   3       1173.13       1238.13        20.81 o                         
  -3  11   3          7.08         12.64         3.24 o                         
  -2  11   3        567.07        598.68        14.67 o                         
  -1  11   3         74.01         69.75         5.15 o                         
   0  11   3         99.35        101.22         5.47 o                         
   1  11   3        399.89        388.25        11.14 o                         
   2  11   3        286.37        325.27         9.23 o                         
   3  11   3        203.43        213.12         7.72 o                         
   4  11   3        429.19        459.97        12.34 o                         
   5  11   3        195.30        196.37         9.77 o                         
   6  11   3         56.57         61.11         6.41 o                         
   7  11   3         64.88         71.88         6.93 o                         
   8  11   3         15.11         17.82         4.28 o                         
   9  11   3         60.72         65.59         4.66 o                         
  10  11   3         47.12         39.64         4.04 o                         
  -9  12   3         60.20         67.33         4.13 o                         
  -8  12   3         47.97         45.10         4.43 o                         
  -7  12   3         84.07         91.70         6.07 o                         
  -6  12   3        105.48         96.66         6.42 o                         
  -5  12   3         41.94         26.97         4.50 o                         
  -4  12   3        187.51        194.84         8.32 o                         
  -3  12   3         90.23        109.37         6.15 o                         
  -2  12   3        154.84        151.69         8.65 o                         
  -1  12   3        641.17        616.01        15.27 o                         
   0  12   3        134.97        158.90         6.86 o                         
   1  12   3         26.31         25.11         4.25 o                         
   2  12   3        969.63        932.00        17.45 o                         
   3  12   3        167.38        170.56         8.44 o                         
   4  12   3       1152.10       1176.78        24.40 o                         
   5  12   3        212.73        234.96        10.62 o                         
   6  12   3        279.32        303.89        12.27 o                         
   7  12   3        287.91        262.54        15.64 o                         
   8  12   3        104.92         89.56         6.29 o                         
   9  12   3        103.97        118.01         7.19 o                         
  -7  13   3          5.69         11.27         2.95 o                         
  -6  13   3         48.79         53.29         4.68 o                         
  -5  13   3         10.05          9.63         3.51 o                         
  -4  13   3        205.73        236.76        10.82 o                         
  -3  13   3          3.66          5.77         3.14 o                         
  -2  13   3        233.04        209.85         8.27 o                         
  -1  13   3        206.63        208.12         8.42 o                         
   0  13   3          6.43         13.12         3.11 o                         
   1  13   3        106.03        113.91         6.07 o                         
   2  13   3        113.53        109.37         6.60 o                         
   3  13   3        318.22        316.02         9.93 o                         
   4  13   3         68.77         80.84         5.51 o                         
   5  13   3         52.19         56.40         4.81 o                         
   6  13   3          3.53         -0.65         3.46 o                         
   7  13   3          0.40         -2.26         2.30 o                         
  -5  14   3        170.57        148.57         7.02 o                         
  -4  14   3        212.07        183.17         7.03 o                         
  -3  14   3        177.12        159.99         6.40 o                         
  -2  14   3        403.53        389.29        13.61 o                         
  -1  14   3        461.29        449.02        11.73 o                         
   0  14   3        575.05        591.98        13.14 o                         
   1  14   3        313.31        324.04        10.91 o                         
   2  14   3        274.55        269.06         9.38 o                         
   3  14   3        370.74        334.62         9.25 o                         
   4  14   3        151.95        138.16         6.46 o                         
   5  14   3        216.94        192.02         8.22 o                         
  -1  15   3         84.12         86.79         5.30 o                         
   0  15   3          0.07         -0.87         1.98 o                         
   1  15   3          0.53         -0.93         2.14 o                         
   0   0   4      38060.05      39076.54       624.18 o                         
   0   1   4         16.79         28.69        11.58 o                         
   1   1   4        467.49        447.99        11.83 o                         
  -1   2   4       1358.16       1354.74        19.22 o                         
   0   2   4      20710.23      19878.77       212.12 o                         
   1   2   4      16729.94      16354.00       138.65 o                         
   2   2   4      13999.75      13931.92       105.62 o                         
  -2   3   4       1339.07       1269.81        16.02 o                         
  -1   3   4       6879.70       6682.79        59.51 o                         
   0   3   4         51.18         73.34         3.71 o                         
   1   3   4       3254.31       3189.07        33.56 o                         
   2   3   4        563.31        577.36        10.51 o                         
   3   3   4        707.49        638.19        11.30 o                         
  -3   4   4       3391.51       3371.43        46.70 o                         
  -2   4   4        245.28        184.08         6.58 o                         
  -1   4   4       3025.80       2979.53        33.39 o                         
   0   4   4       5013.59       4830.04        47.96 o                         
   1   4   4       3616.17       3723.16        45.22 o                         
   2   4   4      16368.08      15674.61       154.57 o                         
   3   4   4       1556.04       1606.15        35.43 o                         
   4   4   4       3951.34       3789.58        49.19 o                         
  -4   5   4        364.52        379.42        14.96 o                         
  -3   5   4       2094.11       2050.26        27.70 o                         
  -2   5   4        517.80        505.63        14.66 o                         
  -1   5   4       1864.64       1810.65        28.88 o                         
   0   5   4       2581.24       2508.79        37.11 o                         
   1   5   4          1.59          5.01         2.69 o                         
   2   5   4       1263.77       1284.96        21.67 o                         
   3   5   4        436.93        466.21        12.77 o                         
   4   5   4       3505.38       3538.72        50.47 o                         
   5   5   4       1837.64       1703.87        26.99 o                         
  -5   6   4       2192.20       2160.98        21.95 o                         
  -4   6   4       4403.31       4315.53        37.98 o                         
  -3   6   4        161.66        134.66         6.86 o                         
  -2   6   4       9754.75       9597.25       100.52 o                         
  -1   6   4          4.46          9.42         3.30 o                         
   0   6   4      15018.83      15121.12       190.91 o                         
   1   6   4        102.71        128.55         7.78 o                         
   2   6   4      11254.04      10907.42       131.92 o                         
   3   6   4       1997.78       1842.51        27.77 o                         
   4   6   4       7739.11       7555.91        55.09 o                         
   5   6   4          0.84          5.05         2.14 o                         
   6   6   4       3701.65       3711.41        37.11 o                         
  -6   7   4        330.57        332.98         8.66 o                         
  -5   7   4        100.28        103.33         4.95 o                         
  -4   7   4       1550.79       1615.55        18.62 o                         
  -3   7   4          1.17          3.99         2.01 o                         
  -2   7   4       3188.24       3169.95        27.04 o                         
  -1   7   4        130.12        145.01         4.98 o                         
   0   7   4       2093.16       2055.49        24.93 o                         
   1   7   4         28.48         34.22         2.72 o                         
   2   7   4        146.39        130.95         4.72 o                         
   3   7   4          0.55          5.44         1.72 o                         
   4   7   4          9.00          6.45         2.22 o                         
   5   7   4        612.78        583.23        12.58 o                         
   6   7   4        878.09        848.54        17.22 o                         
   7   7   4        646.02        654.53        16.10 o                         
  -7   8   4          8.80         16.17         3.72 o                         
  -6   8   4       4269.35       4289.98        52.17 o                         
  -5   8   4        101.86        121.71         5.87 o                         
  -4   8   4       6078.46       6052.41        60.43 o                         
  -3   8   4         36.14         27.63         2.86 o                         
  -2   8   4       6217.52       5922.72        47.14 o                         
  -1   8   4        566.91        573.01         8.81 o                         
   0   8   4       5398.26       5314.92        41.98 o                         
   1   8   4        739.58        714.32        10.73 o                         
   2   8   4       2089.55       1997.28        19.23 o                         
   3   8   4       1383.89       1443.97        17.99 o                         
   4   8   4       3103.52       3100.44        32.53 o                         
   5   8   4        128.29        128.96         6.14 o                         
   6   8   4       1581.44       1636.25        30.14 o                         
   7   8   4         88.49         90.47         7.87 o                         
   8   8   4        841.30        836.77        20.81 o                         
  -8   9   4        586.91        597.85        16.75 o                         
  -7   9   4         20.61         25.39         3.99 o                         
  -6   9   4        623.42        622.92        14.43 o                         
  -5   9   4        440.02        423.32        12.55 o                         
  -4   9   4        250.97        293.92        10.29 o                         
  -3   9   4         29.55         32.47         3.35 o                         
  -2   9   4        122.83        140.26         5.56 o                         
  -1   9   4       1646.44       1636.19        18.55 o                         
   0   9   4         29.02         37.56         2.94 o                         
   1   9   4        541.76        525.35         9.83 o                         
   2   9   4        224.52        253.38         7.05 o                         
   3   9   4        371.70        365.35         9.37 o                         
   4   9   4        171.37        187.62         7.18 o                         
   5   9   4        360.63        349.82        10.21 o                         
   6   9   4        276.21        264.21        11.81 o                         
   7   9   4        488.16        457.16        15.41 o                         
   8   9   4        113.81        125.26         7.79 o                         
   9   9   4         16.09         17.78         4.49 o                         
  -9  10   4          0.49          2.96         3.40 o                         
  -8  10   4        953.46       1066.45        28.69 o                         
  -7  10   4          7.16         13.88         3.49 o                         
  -6  10   4       1276.31       1333.23        22.87 o                         
  -5  10   4        692.47        687.82        17.34 o                         
  -4  10   4       1073.58       1152.37        26.31 o                         
  -3  10   4        695.67        648.69        15.15 o                         
  -2  10   4        405.87        423.41        10.74 o                         
  -1  10   4        798.68        803.80        14.64 o                         
   0  10   4       1188.66       1277.79        18.47 o                         
   1  10   4        274.14        273.58         8.45 o                         
   2  10   4       1852.07       1919.58        24.95 o                         
   3  10   4        446.30        455.68        11.52 o                         
   4  10   4       2234.54       2310.28        35.10 o                         
   5  10   4        363.84        393.71        13.50 o                         
   6  10   4        974.19        989.66        22.71 o                         
   7  10   4        131.88        129.24         8.02 o                         
   8  10   4        332.32        329.52        13.66 o                         
   9  10   4         90.78         96.54         6.12 o                         
  10  10   4        783.85        762.92        16.44 o                         
  -9  11   4        127.82        131.23         6.92 o                         
  -8  11   4        111.96        130.24         8.84 o                         
  -7  11   4        345.02        317.12        15.36 o                         
  -6  11   4         13.25         10.65         3.41 o                         
  -5  11   4        238.86        281.84        12.49 o                         
  -4  11   4         48.38         41.80         4.68 o                         
  -3  11   4        326.06        308.38        10.25 o                         
  -2  11   4        119.18        126.46        10.23 o                         
  -1  11   4        592.25        646.97        14.78 o                         
   0  11   4        290.52        304.95        10.16 o                         
   1  11   4         46.98         42.88         4.23 o                         
   2  11   4         87.55         88.04         5.45 o                         
   3  11   4         57.26         61.56         4.99 o                         
   4  11   4         43.07         56.93         5.28 o                         
   5  11   4        210.96        241.41        11.87 o                         
   6  11   4         53.05         67.21         6.67 o                         
   7  11   4         20.32         23.89         4.34 o                         
   8  11   4        205.09        186.79         8.50 o                         
   9  11   4         14.65         10.74         2.67 o                         
  -8  12   4        324.45        295.05        11.88 o                         
  -7  12   4        113.96        120.96         9.37 o                         
  -6  12   4        244.50        259.13        10.43 o                         
  -5  12   4        406.45        447.57        14.23 o                         
  -4  12   4        896.91        914.07        19.01 o                         
  -3  12   4        111.46        100.75         6.27 o                         
  -2  12   4       1414.37       1396.66        40.14 o                         
  -1  12   4         14.63         16.76         4.26 o                         
   0  12   4        880.58        972.15        20.69 o                         
   1  12   4         55.66         60.99         4.96 o                         
   2  12   4        877.52        914.36        18.60 o                         
   3  12   4        151.25        137.82         7.64 o                         
   4  12   4        956.45        939.57        20.89 o                         
   5  12   4          9.68         12.04         3.64 o                         
   6  12   4        719.57        745.27        21.03 o                         
   7  12   4          0.06          1.38         2.95 o                         
   8  12   4        469.11        487.89        11.67 o                         
  -7  13   4        153.70        155.97         8.70 o                         
  -6  13   4         77.63         69.13         6.68 o                         
  -5  13   4         64.69         73.07        10.18 o                         
  -4  13   4         71.71         84.89         7.31 o                         
  -3  13   4          0.77          1.34         3.23 o                         
  -2  13   4        170.48        152.40         8.42 o                         
  -1  13   4        142.70        131.72         7.22 o                         
   0  13   4        254.56        261.08         9.62 o                         
   1  13   4          6.00          7.88         3.15 o                         
   2  13   4         94.07         87.08         5.52 o                         
   3  13   4         12.45         13.24         3.48 o                         
   4  13   4        237.65        245.25        10.57 o                         
   5  13   4          0.16          0.40         2.71 o                         
   6  13   4        194.84        173.06         8.99 o                         
   7  13   4          1.02          0.27         2.33 o                         
  -4  14   4        749.28        717.82        31.24 o                         
  -3  14   4         12.93         15.26         2.87 o                         
  -2  14   4       1146.84       1114.21        18.41 o                         
  -1  14   4         28.47         24.96         3.55 o                         
   0  14   4        426.88        409.47        11.03 o                         
   1  14   4          3.79          3.97         2.92 o                         
   2  14   4        933.04        918.83        16.72 o                         
   3  14   4         40.63         34.92         4.43 o                         
   4  14   4        920.87        876.54        16.54 o                         
   0   0   5       5436.90       6155.39       142.80 o                         
   0   1   5        304.28        334.70        10.17 o                         
   1   1   5       5392.05       5658.78        66.37 o                         
  -1   2   5        390.83        397.62        12.13 o                         
   0   2   5       6028.33       5876.98        95.17 o                         
   1   2   5       1008.54       1083.16        18.41 o                         
   2   2   5       8886.05       8483.91        89.73 o                         
  -2   3   5        109.71        139.95         5.71 o                         
  -1   3   5         24.42         12.92         2.78 o                         
   0   3   5        371.91        395.85        11.78 o                         
   1   3   5        711.24        860.59        14.93 o                         
   2   3   5          0.38          7.03         2.61 o                         
   3   3   5         30.41         15.92         2.33 o                         
  -3   4   5       1183.54       1132.39        20.78 o                         
  -2   4   5      24159.84      24240.99       213.83 o                         
  -1   4   5        150.67        139.21         6.86 o                         
   0   4   5      12012.22      11783.16       133.68 o                         
   1   4   5        469.67        484.61        13.35 o                         
   2   4   5       3289.83       3203.58        45.36 o                         
   3   4   5        384.48        389.68        11.00 o                         
   4   4   5       6168.46       6187.43        94.21 o                         
  -4   5   5          0.40          4.10         1.91 o                         
  -3   5   5        665.54        653.20        17.45 o                         
  -2   5   5        386.65        377.41        12.38 o                         
  -1   5   5        128.04        163.56        10.50 o                         
   0   5   5       3529.57       3492.61        47.21 o                         
   1   5   5       1339.09       1217.85        23.70 o                         
   2   5   5          3.12          7.55         2.84 o                         
   3   5   5       3486.82       3475.51        47.76 o                         
   4   5   5        610.65        586.47        13.73 o                         
   5   5   5          7.91         10.01         2.29 o                         
  -5   6   5         69.67         54.79         3.90 o                         
  -4   6   5       4261.33       4196.13        39.82 o                         
  -3   6   5        223.54        221.72         6.10 o                         
  -2   6   5       4670.96       4611.60        41.90 o                         
  -1   6   5         29.03         26.59         3.71 o                         
   0   6   5       2028.34       1995.82        34.72 o                         
   1   6   5         73.41         74.55         5.55 o                         
   2   6   5       2178.71       2093.04        25.32 o                         
   3   6   5        800.20        751.45        14.67 o                         
   4   6   5       2617.06       2533.09        35.11 o                         
   5   6   5       1019.24        983.14        18.06 o                         
   6   6   5       3534.70       3408.92        35.93 o                         
  -6   7   5         20.04         16.31         3.07 o                         
  -5   7   5        826.79        853.69        14.77 o                         
  -4   7   5        452.23        446.46        10.24 o                         
  -3   7   5        891.50        850.93        12.97 o                         
  -2   7   5        116.22        120.78         4.97 o                         
  -1   7   5       1324.94       1312.87        17.06 o                         
   0   7   5          8.89          8.72         2.07 o                         
   1   7   5        460.90        430.85         9.33 o                         
   2   7   5        152.55        157.18         5.72 o                         
   3   7   5        703.10        686.03        12.33 o                         
   4   7   5        293.85        304.08         9.17 o                         
   5   7   5          6.79         10.52         3.28 o                         
   6   7   5        250.50        223.02         8.67 o                         
   7   7   5         32.33         31.36         5.25 o                         
  -7   8   5        177.63        178.67         9.88 o                         
  -6   8   5        632.29        659.07        15.48 o                         
  -5   8   5        152.75        169.54         7.49 o                         
  -4   8   5        394.96        373.53        10.59 o                         
  -3   8   5         25.96         29.26         3.07 o                         
  -2   8   5       1965.92       1931.16        22.47 o                         
  -1   8   5       2128.88       2125.86        21.02 o                         
   0   8   5       2416.60       2468.48        24.12 o                         
   1   8   5         58.35         54.76         3.50 o                         
   2   8   5       3559.85       3513.27        31.07 o                         
   3   8   5         12.78         15.44         2.69 o                         
   4   8   5       2986.72       2942.38        35.75 o                         
   5   8   5         89.14         95.27         8.14 o                         
   6   8   5       2552.60       2487.90        36.52 o                         
   7   8   5        116.23        154.12         8.95 o                         
   8   8   5       1455.45       1452.79        27.63 o                         
  -8   9   5         26.80         35.09         3.98 o                         
  -7   9   5         68.55         84.75         6.10 o                         
  -6   9   5         36.14         36.55         4.30 o                         
  -5   9   5       1014.93       1011.81        22.87 o                         
  -4   9   5          0.76          4.50         3.41 o                         
  -3   9   5         55.96         43.51         3.73 o                         
  -2   9   5        142.04        144.04         5.43 o                         
  -1   9   5         62.57         51.15         3.49 o                         
   0   9   5         56.82         50.17         3.36 o                         
   1   9   5         34.76         35.08         2.94 o                         
   2   9   5        445.38        432.67         9.55 o                         
   3   9   5         84.46         85.31         5.92 o                         
   4   9   5        350.94        316.80        11.19 o                         
   5   9   5         19.27         19.02         3.74 o                         
   6   9   5         55.17         50.58         5.28 o                         
   7   9   5          8.21          6.45         3.36 o                         
   8   9   5          8.12         14.85         3.83 o                         
   9   9   5        133.02         98.37         6.34 o                         
  -9  10   5          7.32         15.87         3.54 o                         
  -8  10   5        433.90        402.95        12.66 o                         
  -7  10   5         20.23         26.39         3.80 o                         
  -6  10   5        918.76        933.46        21.03 o                         
  -5  10   5         18.00         26.08         4.49 o                         
  -4  10   5       1313.78       1359.81        33.54 o                         
  -3  10   5         25.44         25.73         3.63 o                         
  -2  10   5       3750.04       3813.47        39.64 o                         
  -1  10   5         21.62         25.43         3.67 o                         
   0  10   5       3059.30       3250.84        36.92 o                         
   1  10   5        405.88        351.94         9.86 o                         
   2  10   5       1493.86       1551.46        26.73 o                         
   3  10   5        630.62        651.44        14.39 o                         
   4  10   5       1301.91       1393.03        34.67 o                         
   5  10   5         80.23         75.98         5.51 o                         
   6  10   5       1037.76       1047.75        23.41 o                         
   7  10   5          5.77         13.18         3.86 o                         
   8  10   5        923.79        998.96        37.90 o                         
   9  10   5         10.80         10.35         3.53 o                         
  10  10   5        151.64        141.42        10.76 o                         
  -9  11   5         40.85         36.11         3.82 o                         
  -8  11   5         60.43         62.01         8.17 o                         
  -7  11   5         23.97         22.65         4.02 o                         
  -6  11   5          1.75          4.66         3.63 o                         
  -5  11   5         14.93         13.02         3.46 o                         
  -4  11   5          8.08          7.30         3.24 o                         
  -3  11   5          2.42          3.86         3.13 o                         
  -2  11   5        219.03        184.53         8.05 o                         
  -1  11   5          6.28          2.61         2.94 o                         
   0  11   5         19.92         14.88         3.23 o                         
   1  11   5         90.44         92.40         6.08 o                         
   2  11   5         60.71         44.69         4.57 o                         
   3  11   5        126.50        132.57         7.02 o                         
   4  11   5         14.50         11.30         3.76 o                         
   5  11   5          7.03         11.56         3.45 o                         
   6  11   5        115.49        120.06         6.90 o                         
   7  11   5         12.06         15.04         3.77 o                         
   8  11   5         16.90         20.23         3.12 o                         
   9  11   5         50.61         41.86         4.05 o                         
  -8  12   5        421.35        389.84        10.88 o                         
  -7  12   5         49.46         55.93         5.44 o                         
  -6  12   5       1061.57       1059.66        26.82 o                         
  -5  12   5          0.35          1.23         3.14 o                         
  -4  12   5        703.30        732.42        16.57 o                         
  -3  12   5         20.56         18.21         3.67 o                         
  -2  12   5        675.84        705.94        17.74 o                         
  -1  12   5          7.62          5.85         3.17 o                         
   0  12   5        838.89        825.96        20.76 o                         
   1  12   5         18.95         26.80         4.05 o                         
   2  12   5        504.77        509.00        19.68 o                         
   3  12   5         48.85         47.86         6.34 o                         
   4  12   5        443.33        466.35        13.91 o                         
   5  12   5        135.24        126.96         6.69 o                         
   6  12   5        212.44        211.03         9.74 o                         
   7  12   5         17.26         22.33         3.06 o                         
   8  12   5        179.11        156.05         6.14 o                         
  -6  13   5         12.65          7.48         2.38 o                         
  -5  13   5          4.95          7.40         2.93 o                         
  -4  13   5        109.06         83.92         6.06 o                         
  -3  13   5        124.97        123.59         8.05 o                         
  -2  13   5        125.15        120.75         7.53 o                         
  -1  13   5         71.08         70.79         4.83 o                         
   0  13   5         75.58         88.07         6.19 o                         
   1  13   5         64.26         59.65         4.66 o                         
   2  13   5         84.90         92.32         5.79 o                         
   3  13   5        260.71        242.96         9.62 o                         
   4  13   5         10.12          3.23         2.72 o                         
   5  13   5         97.24         90.39         6.06 o                         
   6  13   5          5.47          3.09         2.24 o                         
  -3  14   5         56.08         51.48         4.53 o                         
  -2  14   5         57.11         37.19         3.76 o                         
  -1  14   5        115.46        125.54         7.22 o                         
   0  14   5        349.94        342.83         9.59 o                         
   1  14   5        103.32         98.40         5.17 o                         
   2  14   5        196.89        162.76         5.69 o                         
   3  14   5         14.82         11.39         2.49 o                         
   0   0   6        166.80        300.85        29.73 o                         
   0   1   6        375.22        398.62        13.15 o                         
   1   1   6        541.40        572.65        17.31 o                         
  -1   2   6        241.08        252.25        12.97 o                         
   0   2   6        887.71        897.49        22.51 o                         
   1   2   6        685.79        711.08        18.77 o                         
   2   2   6       5644.65       5588.98        94.02 o                         
  -2   3   6          7.93         14.00         3.44 o                         
  -1   3   6        394.54        387.30        11.12 o                         
   0   3   6         45.18         36.53         5.25 o                         
   1   3   6         14.00         14.30         3.04 o                         
   2   3   6        725.30        758.93        17.13 o                         
   3   3   6        723.23        653.26        16.17 o                         
  -3   4   6        757.99        749.13        14.48 o                         
  -2   4   6       2119.94       2087.04        32.99 o                         
  -1   4   6        996.44       1100.14        34.84 o                         
   0   4   6        472.31        440.39        18.98 o                         
   1   4   6       1479.07       1410.61        28.24 o                         
   2   4   6       2820.48       2926.57        42.44 o                         
   3   4   6        294.20        286.08         9.01 o                         
   4   4   6       2608.44       2588.64        42.44 o                         
  -4   5   6         53.95         53.52         4.19 o                         
  -3   5   6        664.52        690.47        12.38 o                         
  -2   5   6        563.29        505.55        10.66 o                         
  -1   5   6        861.99        797.25        20.56 o                         
   0   5   6       1150.45       1173.47        18.22 o                         
   1   5   6         24.25         21.91         2.61 o                         
   2   5   6        183.61        182.84         5.92 o                         
   3   5   6        177.14        150.65         6.88 o                         
   4   5   6       2102.52       2013.58        30.70 o                         
   5   5   6         79.46         81.34         5.27 o                         
  -5   6   6        363.05        340.75        12.04 o                         
  -4   6   6        382.49        361.23         9.50 o                         
  -3   6   6        175.49        168.69         6.42 o                         
  -2   6   6       1312.05       1241.38        18.62 o                         
  -1   6   6         26.90         29.58         3.09 o                         
   0   6   6        921.99        921.67        14.89 o                         
   1   6   6          0.57          2.34         1.99 o                         
   2   6   6        460.34        454.10         9.53 o                         
   3   6   6        813.17        811.49        15.41 o                         
   4   6   6        952.06        904.35        19.65 o                         
   5   6   6       1019.05        968.22        20.45 o                         
   6   6   6        146.90        140.58         7.59 o                         
  -6   7   6          2.59          5.93         3.55 o                         
  -5   7   6         41.80         33.45         4.39 o                         
  -4   7   6        392.13        372.62        11.93 o                         
  -3   7   6        315.52        345.48        10.79 o                         
  -2   7   6        927.38        898.34        14.92 o                         
  -1   7   6        723.46        717.16        13.69 o                         
   0   7   6        280.76        254.83         7.74 o                         
   1   7   6         23.46         19.17         2.90 o                         
   2   7   6         96.22         78.90         4.46 o                         
   3   7   6         23.37         30.86         3.46 o                         
   4   7   6        793.13        802.42        16.80 o                         
   5   7   6        914.41        934.18        28.55 o                         
   6   7   6        220.40        209.19        12.27 o                         
   7   7   6         47.18         37.56         4.84 o                         
  -7   8   6        225.10        215.08        10.41 o                         
  -6   8   6        358.21        356.68        12.00 o                         
  -5   8   6        134.95        126.13         7.36 o                         
  -4   8   6        373.81        364.39        12.44 o                         
  -3   8   6         18.30         17.56         3.38 o                         
  -2   8   6        462.12        460.70        11.62 o                         
  -1   8   6       1136.94       1136.80        15.60 o                         
   0   8   6        281.23        237.58         7.07 o                         
   1   8   6          2.39          5.69         2.40 o                         
   2   8   6         36.09         35.99         3.54 o                         
   3   8   6        571.32        528.06        13.48 o                         
   4   8   6        317.22        321.03        12.94 o                         
   5   8   6         13.93          8.16         4.06 o                         
   6   8   6        450.60        453.91        13.75 o                         
   7   8   6        341.49        343.57        11.83 o                         
   8   8   6        248.99        244.25         9.39 o                         
  -8   9   6        136.15        146.79         7.03 o                         
  -7   9   6         60.04         60.47         4.51 o                         
  -6   9   6         98.91         78.72         5.63 o                         
  -5   9   6          7.15          4.88         3.34 o                         
  -4   9   6         22.34         17.19         3.88 o                         
  -3   9   6         35.37         34.56         3.70 o                         
  -2   9   6        187.12        157.36         6.87 o                         
  -1   9   6         51.07         47.97         4.03 o                         
   0   9   6         23.99         14.44         2.91 o                         
   1   9   6         38.28         30.21         3.57 o                         
   2   9   6        560.68        563.37        14.99 o                         
   3   9   6         14.02         18.56         3.87 o                         
   4   9   6        163.82        184.62         9.07 o                         
   5   9   6        817.48        797.99        16.84 o                         
   6   9   6          0.87          2.53         2.95 o                         
   7   9   6         62.15         59.42         5.15 o                         
   8   9   6          7.12          3.70         2.89 o                         
   9   9   6         19.64         18.37         3.45 o                         
  -9  10   6          4.35          2.90         2.62 o                         
  -8  10   6         75.31         62.30         4.52 o                         
  -7  10   6         34.44         30.99         3.97 o                         
  -6  10   6        262.84        237.66        10.19 o                         
  -5  10   6         27.76         31.23         4.82 o                         
  -4  10   6        341.30        321.76        12.47 o                         
  -3  10   6        148.74        160.30         6.88 o                         
  -2  10   6        291.37        284.75         8.63 o                         
  -1  10   6         32.25         16.38         3.23 o                         
   0  10   6       1159.22       1206.48        18.86 o                         
   1  10   6        206.72        242.00         7.87 o                         
   2  10   6       1164.21       1148.58        22.19 o                         
   3  10   6        612.71        636.84        16.46 o                         
   4  10   6        446.10        455.75        11.74 o                         
   5  10   6         90.49         69.27         4.93 o                         
   6  10   6        570.60        543.76        17.87 o                         
   7  10   6         22.79         25.82         4.14 o                         
   8  10   6        138.99        127.74         7.10 o                         
   9  10   6         22.64         14.06         3.10 o                         
  -8  11   6         13.56         11.75         2.92 o                         
  -7  11   6        153.08        155.69         8.52 o                         
  -6  11   6          5.03         -1.97         3.16 o                         
  -5  11   6          8.73          2.63         3.34 o                         
  -4  11   6          2.65          3.16         3.50 o                         
  -3  11   6        123.06        125.56         6.87 o                         
  -2  11   6        111.22        124.72         5.95 o                         
  -1  11   6        162.87        172.24         6.40 o                         
   0  11   6         11.59          9.95         2.84 o                         
   1  11   6        226.65        236.24         9.07 o                         
   2  11   6         66.33         78.68         5.53 o                         
   3  11   6         18.73         18.31         3.52 o                         
   4  11   6          6.33         10.27         3.26 o                         
   5  11   6         39.35         36.58         4.60 o                         
   6  11   6        108.44        107.17         5.27 o                         
   7  11   6          0.20          0.93         3.15 o                         
   8  11   6         24.40         27.95         3.45 o                         
  -7  12   6          5.23          3.17         2.03 o                         
  -6  12   6        114.41        107.35         6.05 o                         
  -5  12   6         19.82         16.12         2.95 o                         
  -4  12   6         71.69         71.01         4.80 o                         
  -3  12   6        197.08        175.87         7.21 o                         
  -2  12   6        123.40        119.19         6.48 o                         
  -1  12   6         83.42         89.85         5.87 o                         
   0  12   6        272.56        283.43         9.71 o                         
   1  12   6          2.27          5.94         2.72 o                         
   2  12   6         90.04         69.48         4.83 o                         
   3  12   6          3.06          4.98         2.39 o                         
   4  12   6          1.06          2.06         2.78 o                         
   5  12   6         70.40         62.57         4.63 o                         
   6  12   6         62.94         57.09         4.74 o                         
   7  12   6         28.55         32.30         4.26 o                         
  -5  13   6         11.60         12.14         2.62 o                         
  -4  13   6         22.92         30.45         3.60 o                         
  -3  13   6        146.30        142.36         7.20 o                         
  -2  13   6         24.85         30.32         3.59 o                         
  -1  13   6         34.21         32.54         3.96 o                         
   0  13   6        267.58        237.46         8.00 o                         
   1  13   6          7.06          8.13         2.57 o                         
   2  13   6        256.87        223.96        11.08 o                         
   3  13   6          0.36         -0.40         2.59 o                         
   4  13   6         27.38         18.97         3.00 o                         
   5  13   6          3.99          4.76         2.19 o                         
   0   0   7       1461.41       1398.71        76.11 o                         
   0   1   7       3654.81       3906.20        68.29 o                         
   1   1   7       2587.80       2626.19        47.08 o                         
  -1   2   7       2016.96       2015.18        40.33 o                         
   0   2   7       1634.70       1722.21        39.48 o                         
   1   2   7        364.41        375.96        15.49 o                         
   2   2   7       1955.92       2105.61        33.04 o                         
  -2   3   7        449.52        437.24         9.08 o                         
  -1   3   7         32.32         32.22         3.01 o                         
   0   3   7       3193.43       3160.68        34.24 o                         
   1   3   7        204.88        184.14         7.02 o                         
   2   3   7       1767.46       1699.14        21.66 o                         
   3   3   7        138.45        143.28         5.97 o                         
  -3   4   7        124.05        131.79         5.90 o                         
  -2   4   7        320.74        315.29         7.95 o                         
  -1   4   7        995.95        995.83        16.01 o                         
   0   4   7        135.28        121.79         4.97 o                         
   1   4   7        274.26        257.81         7.85 o                         
   2   4   7       1029.37       1060.36        16.83 o                         
   3   4   7        343.92        336.55        11.41 o                         
   4   4   7         89.00        113.49         6.58 o                         
  -4   5   7       2038.37       1957.47        27.48 o                         
  -3   5   7         31.92         34.20         4.70 o                         
  -2   5   7       1936.80       1813.17        28.88 o                         
  -1   5   7        232.35        223.50         7.38 o                         
   0   5   7         15.47         17.96         2.57 o                         
   1   5   7       1307.35       1250.92        18.45 o                         
   2   5   7        164.73        167.44         8.27 o                         
   3   5   7        877.67        866.89        18.29 o                         
   4   5   7        467.77        396.52        12.23 o                         
   5   5   7        157.74        138.69         7.33 o                         
  -5   6   7        275.44        253.06        14.62 o                         
  -4   6   7       1102.43       1038.28        20.11 o                         
  -3   6   7        830.58        805.63        14.93 o                         
  -2   6   7        420.40        414.71        10.01 o                         
  -1   6   7       3287.91       3183.69        38.96 o                         
   0   6   7       1140.95       1117.95        16.61 o                         
   1   6   7       1179.64       1077.87        14.88 o                         
   2   6   7       3236.69       3107.74        37.97 o                         
   3   6   7         10.17         12.66         3.10 o                         
   4   6   7        438.12        425.80        14.26 o                         
   5   6   7        820.12        756.03        26.85 o                         
   6   6   7        813.92        778.95        25.45 o                         
  -6   7   7        298.71        295.88        12.36 o                         
  -5   7   7        764.78        793.16        21.63 o                         
  -4   7   7         34.78         25.54         4.94 o                         
  -3   7   7        538.08        509.06        14.37 o                         
  -2   7   7        849.62        877.92        21.35 o                         
  -1   7   7         34.73         29.59         3.38 o                         
   0   7   7        323.25        328.64         8.26 o                         
   1   7   7       1285.12       1259.34        17.89 o                         
   2   7   7       1113.99       1086.24        16.01 o                         
   3   7   7       1245.67       1253.21        28.96 o                         
   4   7   7       1329.60       1307.16        27.32 o                         
   5   7   7          1.77          8.97         4.09 o                         
   6   7   7         47.05         49.60         6.18 o                         
   7   7   7         35.20         38.00         4.89 o                         
  -7   8   7         86.05         66.18         5.53 o                         
  -6   8   7        650.63        579.12        14.99 o                         
  -5   8   7        108.08        116.22        10.48 o                         
  -4   8   7        530.72        501.21        24.44 o                         
  -3   8   7        819.85        805.26        18.68 o                         
  -2   8   7        357.48        321.33         9.69 o                         
  -1   8   7        119.84        119.18         6.25 o                         
   0   8   7        179.35        211.88         8.14 o                         
   1   8   7        216.79        223.72         9.58 o                         
   2   8   7        672.33        711.22        20.47 o                         
   3   8   7        526.24        506.79        12.93 o                         
   4   8   7          2.48          8.11         4.04 o                         
   5   8   7        709.36        697.13        19.28 o                         
   6   8   7         30.32         31.35         4.97 o                         
   7   8   7        355.79        370.30        11.57 o                         
   8   8   7          8.09          9.96         3.25 o                         
  -8   9   7         46.39         58.25         5.23 o                         
  -7   9   7        112.67        130.22         6.65 o                         
  -6   9   7         89.43         87.57         8.52 o                         
  -5   9   7        534.65        534.80        15.21 o                         
  -4   9   7          3.73          0.29         3.37 o                         
  -3   9   7        339.92        339.46        11.14 o                         
  -2   9   7        408.88        455.21        11.36 o                         
  -1   9   7          6.88         15.94         3.48 o                         
   0   9   7        159.59        159.26         6.88 o                         
   1   9   7         28.98         26.49         3.29 o                         
   2   9   7         72.60         84.54         5.12 o                         
   3   9   7        148.02        136.93         7.39 o                         
   4   9   7        140.21        122.89         8.87 o                         
   5   9   7         49.34         37.64         4.37 o                         
   6   9   7        236.27        231.74         9.34 o                         
   7   9   7          0.38          1.20         2.78 o                         
   8   9   7        114.96        108.17         7.20 o                         
   9   9   7        217.90        196.15         9.88 o                         
  -8  10   7         54.82         50.55         4.72 o                         
  -7  10   7        333.70        321.93         9.07 o                         
  -6  10   7         62.95         55.03         5.35 o                         
  -5  10   7         20.82         20.76         3.96 o                         
  -4  10   7        108.76        118.76         8.57 o                         
  -3  10   7        296.26        294.20        11.69 o                         
  -2  10   7        101.76         85.51         5.14 o                         
  -1  10   7          0.78         -0.53         2.77 o                         
   0  10   7          0.03          2.27         2.61 o                         
   1  10   7         97.67         99.88         5.28 o                         
   2  10   7        104.76         81.79         5.01 o                         
   3  10   7        102.72        104.56         5.78 o                         
   4  10   7        120.38        108.92         5.70 o                         
   5  10   7         21.80         28.50         3.52 o                         
   6  10   7         40.95         31.85         3.58 o                         
   7  10   7          3.62          2.85         2.40 o                         
   8  10   7         51.62         52.52         4.55 o                         
  -7  11   7         22.73         18.83         3.18 o                         
  -6  11   7        153.13        177.21         7.38 o                         
  -5  11   7         25.27         27.94         3.65 o                         
  -4  11   7        514.77        547.78        13.88 o                         
  -3  11   7         17.10         15.70         2.90 o                         
  -2  11   7        245.19        237.82         8.34 o                         
  -1  11   7          0.39          0.52         2.86 o                         
   0  11   7         73.42         86.15         5.41 o                         
   1  11   7          0.07          1.87         2.61 o                         
   2  11   7        147.18        166.15         7.78 o                         
   3  11   7        123.70        114.73         6.10 o                         
   4  11   7        130.18        154.18         7.42 o                         
   5  11   7         46.19         50.28         4.15 o                         
   6  11   7        129.30        142.09         6.12 o                         
   7  11   7         55.68         57.90         6.21 o                         
  -5  12   7          7.37         11.46         2.27 o                         
  -4  12   7         23.86         23.45         3.98 o                         
  -3  12   7        235.33        198.55         7.30 o                         
  -2  12   7         22.70         20.58         2.98 o                         
  -1  12   7        235.80        236.50         8.28 o                         
   0  12   7          0.25          2.16         2.99 o                         
   1  12   7        140.29        130.41         6.36 o                         
   2  12   7         46.55         52.71         4.17 o                         
   3  12   7         39.66         36.40         3.70 o                         
   4  12   7        261.03        268.09        10.08 o                         
   5  12   7        114.93        102.66         5.26 o                         
  -3  13   7         64.39         62.84         4.92 o                         
  -2  13   7         13.88         14.32         2.65 o                         
  -1  13   7         76.62         65.57         4.30 o                         
   0  13   7         70.12         68.17         4.92 o                         
   1  13   7        163.72        173.64         6.24 o                         
   2  13   7        160.69        163.46         6.34 o                         
   3  13   7        302.60        252.51         8.40 o                         
   0   0   8       4767.13       4617.47        83.01 o                         
   0   1   8       1012.69       1035.16        15.48 o                         
   1   1   8        275.87        279.09         7.96 o                         
  -1   2   8        516.20        550.46        11.13 o                         
   0   2   8       2840.47       2960.70        32.43 o                         
   1   2   8       7769.44       7624.59        65.59 o                         
   2   2   8       2281.56       2309.34        25.14 o                         
  -2   3   8       1472.78       1497.24        20.22 o                         
  -1   3   8         43.21         42.76         3.35 o                         
   0   3   8         33.80         35.87         3.19 o                         
   1   3   8        196.21        186.19         6.43 o                         
   2   3   8         31.64         33.29         3.26 o                         
   3   3   8         33.28         33.31         3.94 o                         
  -3   4   8       4695.93       4658.69        51.28 o                         
  -2   4   8       2840.89       2881.27        31.81 o                         
  -1   4   8       1888.07       1956.91        25.37 o                         
   0   4   8        616.15        641.42        12.71 o                         
   1   4   8       4046.05       4074.07        43.18 o                         
   2   4   8        396.37        386.33         9.97 o                         
   3   4   8        719.58        704.47        15.08 o                         
   4   4   8        453.11        459.82        14.54 o                         
  -4   5   8         82.55         99.42         7.77 o                         
  -3   5   8        237.80        224.91         7.82 o                         
  -2   5   8        392.33        409.83        13.15 o                         
  -1   5   8        350.54        351.28         9.51 o                         
   0   5   8       3385.25       3317.44        46.44 o                         
   1   5   8          0.11          0.41         2.93 o                         
   2   5   8        606.05        623.44        14.42 o                         
   3   5   8          1.74          8.18         3.09 o                         
   4   5   8       1796.79       1794.78        41.32 o                         
   5   5   8         40.80         37.18         6.00 o                         
  -5   6   8        995.28       1052.19        39.90 o                         
  -4   6   8        646.10        598.91        18.82 o                         
  -3   6   8        454.98        449.83        14.47 o                         
  -2   6   8       2627.97       2624.70        40.87 o                         
  -1   6   8         74.10         83.02         5.16 o                         
   0   6   8       1838.88       1804.47        28.81 o                         
   1   6   8        155.61        154.75         6.94 o                         
   2   6   8       2374.16       2444.76        37.47 o                         
   3   6   8        960.02        934.34        22.74 o                         
   4   6   8       1372.89       1341.81        58.16 o                         
   5   6   8         17.73         18.88         5.66 o                         
   6   6   8       1201.88       1289.78        40.72 o                         
  -6   7   8         64.39         58.10         5.61 o                         
  -5   7   8          5.74          5.20         3.58 o                         
  -4   7   8       1284.62       1358.36        31.13 o                         
  -3   7   8        172.28        181.56         9.27 o                         
  -2   7   8       1400.51       1456.75        33.95 o                         
  -1   7   8         10.70          8.28         3.84 o                         
   0   7   8       1763.60       1788.67        26.33 o                         
   1   7   8         12.16          9.60         3.37 o                         
   2   7   8        208.17        222.56         9.75 o                         
   3   7   8        126.28        126.12         7.70 o                         
   4   7   8        567.15        615.15        22.12 o                         
   5   7   8        111.20        117.24        10.14 o                         
   6   7   8        742.89        758.21        23.66 o                         
   7   7   8          1.48          2.30         3.25 o                         
  -7   8   8        200.00        201.82         7.65 o                         
  -6   8   8        140.26        148.80         8.95 o                         
  -5   8   8        202.84        185.20        11.08 o                         
  -4   8   8        288.67        299.30        10.51 o                         
  -3   8   8         42.29         30.91         4.41 o                         
  -2   8   8        746.14        768.60        15.97 o                         
  -1   8   8        448.01        436.02        12.28 o                         
   0   8   8        537.41        572.57        14.87 o                         
   1   8   8        740.51        724.03        15.94 o                         
   2   8   8        834.92        866.97        20.00 o                         
   3   8   8       1083.37       1070.85        23.07 o                         
   4   8   8        583.33        571.76        17.99 o                         
   5   8   8        335.53        342.25        13.98 o                         
   6   8   8        872.77        896.93        20.82 o                         
   7   8   8        238.98        234.50         9.23 o                         
   8   8   8        151.55        158.87         7.01 o                         
  -8   9   8        587.41        565.55        17.16 o                         
  -7   9   8          9.73          6.55         2.50 o                         
  -6   9   8        518.64        551.39        15.39 o                         
  -5   9   8         58.90         57.89         4.52 o                         
  -4   9   8        651.58        711.81        15.29 o                         
  -3   9   8          0.82          1.36         2.97 o                         
  -2   9   8        313.53        337.24        10.88 o                         
  -1   9   8         29.38         18.44         3.24 o                         
   0   9   8        229.01        224.38         8.75 o                         
   1   9   8         45.48         41.52         4.06 o                         
   2   9   8        136.37        157.61         6.80 o                         
   3   9   8          0.36          0.43         3.16 o                         
   4   9   8        114.65        125.11         6.69 o                         
   5   9   8         47.51         44.56         4.37 o                         
   6   9   8        120.60        133.28         6.75 o                         
   7   9   8          0.56          0.23         2.35 o                         
   8   9   8         74.29         74.96         5.49 o                         
  -7  10   8          0.01          1.30         1.99 o                         
  -6  10   8        469.71        463.20        11.49 o                         
  -5  10   8        379.67        381.30        10.99 o                         
  -4  10   8        614.40        614.74        15.35 o                         
  -3  10   8        509.34        545.55        12.72 o                         
  -2  10   8        575.36        565.13        13.04 o                         
  -1  10   8        491.75        476.37        11.96 o                         
   0  10   8        208.15        209.50         8.05 o                         
   1  10   8        469.20        510.99        12.99 o                         
   2  10   8        338.39        366.31        12.21 o                         
   3  10   8        394.27        388.94        11.60 o                         
   4  10   8        196.03        205.18         7.63 o                         
   5  10   8        220.80        231.43         8.35 o                         
   6  10   8        171.46        171.92         6.33 o                         
   7  10   8        151.09        158.30         6.03 o                         
  -6  11   8         19.40         16.16         2.51 o                         
  -5  11   8          0.05          3.19         2.19 o                         
  -4  11   8         12.40          6.71         2.57 o                         
  -3  11   8        104.79         91.98         5.32 o                         
  -2  11   8         36.00         48.18         4.14 o                         
  -1  11   8         70.87         68.71         4.86 o                         
   0  11   8        199.88        203.61         8.20 o                         
   1  11   8         19.52          7.77         2.69 o                         
   2  11   8        135.51        128.44         7.68 o                         
   3  11   8          0.22          1.86         2.53 o                         
   4  11   8        105.70        128.63         7.05 o                         
   5  11   8          7.31          4.23         2.33 o                         
   6  11   8        174.56        153.92         6.67 o                         
  -3  12   8        258.28        212.99         7.49 o                         
  -2  12   8        149.82        145.95         6.50 o                         
  -1  12   8         62.76         59.49         4.63 o                         
   0  12   8        151.03        121.90        10.23 o                         
   1  12   8        104.60         90.59         5.65 o                         
   2  12   8        315.31        303.72         9.80 o                         
   3  12   8        183.54        168.07         7.04 o                         
   0   0   9          3.08          7.98         5.75 o                         
   0   1   9        313.01        266.84         8.60 o                         
   1   1   9        496.64        493.15        11.54 o                         
  -1   2   9        161.60        157.12         7.10 o                         
   0   2   9       1869.89       1927.85        29.31 o                         
   1   2   9        532.07        508.87        11.95 o                         
   2   2   9       2735.47       2806.48        34.25 o                         
  -2   3   9         69.08         59.79         3.77 o                         
  -1   3   9          3.10          6.14         2.48 o                         
   0   3   9       1080.01       1096.77        17.40 o                         
   1   3   9        649.20        634.96        13.00 o                         
   2   3   9        747.54        743.87        13.69 o                         
   3   3   9         15.88         18.39         3.12 o                         
  -3   4   9          0.14          3.19         2.74 o                         
  -2   4   9       2812.22       2946.62        40.95 o                         
  -1   4   9        412.80        432.84        11.62 o                         
   0   4   9       2141.72       2192.24        27.51 o                         
   1   4   9        797.23        750.03        17.35 o                         
   2   4   9       2637.26       2837.53        40.19 o                         
   3   4   9       1103.21       1158.02        21.36 o                         
   4   4   9       2470.38       2677.38        43.86 o                         
  -4   5   9        587.08        579.03        16.51 o                         
  -3   5   9         28.26         34.90         3.88 o                         
  -2   5   9         69.39         69.28         6.00 o                         
  -1   5   9          5.47          0.34         2.89 o                         
   0   5   9         35.84         32.95         4.09 o                         
   1   5   9        296.19        285.17        12.24 o                         
   2   5   9        193.70        197.36         9.96 o                         
   3   5   9        307.60        311.05        11.13 o                         
   4   5   9        328.32        325.19        12.15 o                         
   5   5   9        239.58        247.80        11.48 o                         
  -5   6   9         36.00         42.77         6.33 o                         
  -4   6   9        770.15        849.82        29.12 o                         
  -3   6   9         35.01         42.87         4.90 o                         
  -2   6   9       1902.87       2097.33        32.84 o                         
  -1   6   9         15.49         10.63         3.24 o                         
   0   6   9        676.04        666.81        16.71 o                         
   1   6   9        218.05        221.41        11.68 o                         
   2   6   9        164.46        170.94         9.43 o                         
   3   6   9         76.77         87.10         7.42 o                         
   4   6   9        652.30        676.74        25.50 o                         
   5   6   9          6.19         -0.51         4.02 o                         
   6   6   9        517.79        516.93        16.03 o                         
  -6   7   9        140.24        133.08         7.85 o                         
  -5   7   9        278.61        283.50        12.66 o                         
  -4   7   9         46.50         49.76         6.06 o                         
  -3   7   9         60.38         62.80         6.02 o                         
  -2   7   9         20.84         15.60         3.59 o                         
  -1   7   9         86.02         89.68         6.50 o                         
   0   7   9         13.99         10.96         3.58 o                         
   1   7   9        876.17        950.96        23.13 o                         
   2   7   9         49.15         51.26         5.21 o                         
   3   7   9        160.92        154.79         8.31 o                         
   4   7   9        115.87        123.74         9.31 o                         
   5   7   9          2.45          3.21         3.79 o                         
   6   7   9          5.15          7.09         3.19 o                         
   7   7   9         50.87         61.47         5.16 o                         
  -7   8   9         14.32         14.67         2.52 o                         
  -6   8   9        402.39        337.80        14.02 o                         
  -5   8   9        551.78        544.40        14.56 o                         
  -4   8   9        286.13        304.94         9.82 o                         
  -3   8   9        370.10        378.02        10.87 o                         
  -2   8   9        508.77        533.02        14.47 o                         
  -1   8   9         43.83         39.68         4.13 o                         
   0   8   9        641.53        635.48        16.70 o                         
   1   8   9        167.78        162.22         7.45 o                         
   2   8   9        364.10        373.78        10.45 o                         
   3   8   9         15.18         12.56         3.11 o                         
   4   8   9        875.34        918.47        23.09 o                         
   5   8   9         23.59         14.16         4.13 o                         
   6   8   9        741.39        759.76        20.50 o                         
   7   8   9        102.97        109.35         5.88 o                         
   8   8   9        453.40        419.90         9.62 o                         
  -7   9   9          9.39          6.65         1.99 o                         
  -6   9   9         14.64         12.77         2.38 o                         
  -5   9   9        293.67        310.68         9.55 o                         
  -4   9   9         43.53         38.76         4.13 o                         
  -3   9   9        250.46        235.91         8.49 o                         
  -2   9   9        160.66        178.24         7.68 o                         
  -1   9   9         14.54         14.34         3.31 o                         
   0   9   9        644.10        692.48        14.58 o                         
   1   9   9         37.63         32.79         3.77 o                         
   2   9   9         33.50         28.68         3.49 o                         
   3   9   9         16.47          9.10         3.08 o                         
   4   9   9         31.88         37.77         4.58 o                         
   5   9   9         76.93         87.51         6.08 o                         
   6   9   9         29.55         36.50         3.34 o                         
   7   9   9          0.27          0.21         1.86 o                         
  -6  10   9        186.17        170.14         6.64 o                         
  -5  10   9          2.62          1.40         1.95 o                         
  -4  10   9        129.42        124.98         5.43 o                         
  -3  10   9         25.26         29.25         3.27 o                         
  -2  10   9        683.11        755.60        14.79 o                         
  -1  10   9          0.18         -0.34         2.28 o                         
   0  10   9       1452.35       1531.18        22.53 o                         
   1  10   9         66.47         57.20         4.37 o                         
   2  10   9        659.15        681.88        14.16 o                         
   3  10   9        106.50        120.90         5.35 o                         
   4  10   9        662.49        687.27        16.87 o                         
   5  10   9         10.40          9.97         2.69 o                         
   6  10   9        500.61        483.12        11.07 o                         
  -4  11   9         45.15         45.66         3.12 o                         
  -3  11   9          6.26          5.83         1.93 o                         
  -2  11   9          0.14         -0.73         1.72 o                         
  -1  11   9         46.54         53.87         4.93 o                         
   0  11   9          8.79         10.93         2.54 o                         
   1  11   9          5.66          1.90         2.42 o                         
   2  11   9          0.49          0.66         2.07 o                         
   3  11   9        108.46        108.25         6.27 o                         
   4  11   9         29.96         26.80         3.77 o                         
   0   0  10        660.94        710.17        50.68 o                         
   0   1  10        110.90        110.57         8.08 o                         
   1   1  10         69.86         69.70         7.11 o                         
  -1   2  10         82.77         84.10         7.55 o                         
   0   2  10        428.61        448.83        12.43 o                         
   1   2  10         18.00         23.22         3.52 o                         
   2   2  10        231.74        243.52         9.15 o                         
  -2   3  10        113.84         92.29         5.78 o                         
  -1   3  10         36.48         43.66         4.54 o                         
   0   3  10        415.30        442.02        12.42 o                         
   1   3  10          0.86          1.69         2.70 o                         
   2   3  10          4.08          6.29         2.94 o                         
   3   3  10         36.72         33.48         3.71 o                         
  -3   4  10        165.83        168.32         7.65 o                         
  -2   4  10        347.61        395.12        13.02 o                         
  -1   4  10          0.73         -1.42         2.75 o                         
   0   4  10        963.57        976.05        20.26 o                         
   1   4  10        310.35        302.49        10.77 o                         
   2   4  10        476.84        450.15        13.17 o                         
   3   4  10          0.21          0.43         3.00 o                         
   4   4  10        717.24        781.42        17.80 o                         
  -4   5  10         28.54         16.84         3.23 o                         
  -3   5  10         29.63         22.24         3.39 o                         
  -2   5  10          8.75          3.40         2.70 o                         
  -1   5  10         12.37         13.08         3.23 o                         
   0   5  10        340.69        353.78        12.43 o                         
   1   5  10          0.86          5.40         3.33 o                         
   2   5  10          0.71          0.52         3.36 o                         
   3   5  10          9.96         11.62         3.05 o                         
   4   5  10         74.33         65.67         5.32 o                         
   5   5  10         40.90         51.84         4.97 o                         
  -5   6  10        116.27        132.08         8.49 o                         
  -4   6  10        275.86        284.08        12.49 o                         
  -3   6  10         83.79        101.12         6.39 o                         
  -2   6  10          4.87          3.93         2.75 o                         
  -1   6  10        132.00        125.53         7.02 o                         
   0   6  10        172.88        185.07         9.68 o                         
   1   6  10        127.10        130.53         8.89 o                         
   2   6  10        203.98        206.87        11.78 o                         
   3   6  10        158.04        157.54         8.91 o                         
   4   6  10        166.53        175.63         8.32 o                         
   5   6  10        312.87        331.25        11.31 o                         
   6   6  10        176.14        178.17         7.45 o                         
  -6   7  10         42.25         35.33         3.61 o                         
  -5   7  10          1.12          2.06         2.95 o                         
  -4   7  10          7.98         11.40         3.26 o                         
  -3   7  10          8.48          4.90         2.84 o                         
  -2   7  10         56.13         61.71         4.95 o                         
  -1   7  10         10.00         11.70         2.57 o                         
   0   7  10          8.82         10.87         2.92 o                         
   1   7  10        184.89        194.10        11.19 o                         
   2   7  10          0.17         -1.76         3.55 o                         
   3   7  10         42.40         39.22         4.29 o                         
   4   7  10         55.40         77.69         6.24 o                         
   5   7  10         49.69         61.42         4.83 o                         
   6   7  10          0.05          1.55         2.14 o                         
   7   7  10         12.84         12.75         2.13 o                         
  -7   8  10         92.88         84.81         4.46 o                         
  -6   8  10        108.82         98.20         4.25 o                         
  -5   8  10         29.93         37.12         3.35 o                         
  -4   8  10        317.41        304.56         9.97 o                         
  -3   8  10          4.31          5.03         2.20 o                         
  -2   8  10        256.81        256.89         8.48 o                         
  -1   8  10        216.74        205.77         8.06 o                         
   0   8  10        437.82        443.75        12.61 o                         
   1   8  10         39.96         37.14         4.49 o                         
   2   8  10        376.26        400.02        13.07 o                         
   3   8  10          2.62          3.00         2.72 o                         
   4   8  10         51.60         50.20         6.69 o                         
   5   8  10         24.27         27.36         2.92 o                         
   6   8  10         28.54         34.90         2.84 o                         
   7   8  10         32.49         30.90         2.40 o                         
  -5   9  10          0.96         -0.11         1.55 o                         
  -4   9  10         51.85         63.43         4.06 o                         
  -3   9  10         54.65         52.84         3.52 o                         
  -2   9  10         42.33         50.64         3.74 o                         
  -1   9  10          2.21         -0.72         2.53 o                         
   0   9  10        112.48         82.19         5.12 o                         
   1   9  10          4.38          5.07         2.76 o                         
   2   9  10        137.44        129.24         6.97 o                         
   3   9  10         12.13          7.91         2.36 o                         
   4   9  10        149.67        146.02         6.13 o                         
   5   9  10         14.90         16.65         2.63 o                         
  -3  10  10          0.07         -1.41         1.65 o                         
  -2  10  10         58.31         56.40         3.51 o                         
  -1  10  10          1.54          1.01         2.25 o                         
   0  10  10         10.29         13.36         2.86 o                         
   1  10  10        114.69        120.79         6.03 o                         
   2  10  10         61.55         52.27         3.78 o                         
   3  10  10        249.43        241.22         7.82 o                         
   0   0  11       2532.05       2486.51       109.24 o                         
   0   1  11        192.68        197.22         9.09 o                         
   1   1  11        446.95        461.33        13.10 o                         
  -1   2  11        331.68        320.33        11.52 o                         
   0   2  11         59.81         61.29         5.09 o                         
   1   2  11        145.66        157.70         7.33 o                         
   2   2  11         33.49         24.50         3.45 o                         
  -2   3  11        111.68         98.44         6.78 o                         
  -1   3  11          4.88          2.39         2.64 o                         
   0   3  11         49.11         49.24         4.85 o                         
   1   3  11        397.60        400.42        11.72 o                         
   2   3  11        172.36        170.95         7.90 o                         
   3   3  11         37.45         23.38         3.66 o                         
  -3   4  11         27.52         30.92         4.11 o                         
  -2   4  11         56.83         63.43         5.65 o                         
  -1   4  11         55.19         51.68         6.23 o                         
   0   4  11         28.12         25.38         3.66 o                         
   1   4  11        290.18        277.23        10.71 o                         
   2   4  11         58.62         71.41         5.52 o                         
   3   4  11         15.29         14.02         3.34 o                         
   4   4  11          3.26          3.07         2.62 o                         
  -4   5  11        121.45        137.12         7.38 o                         
  -3   5  11          7.60          5.30         3.33 o                         
  -2   5  11        363.52        397.17        12.94 o                         
  -1   5  11          7.06         11.99         3.09 o                         
   0   5  11         32.59         27.88         3.91 o                         
   1   5  11        337.71        367.73        12.69 o                         
   2   5  11         14.19         18.14         4.05 o                         
   3   5  11        495.33        506.74        15.99 o                         
   4   5  11        173.99        157.37         6.99 o                         
   5   5  11         15.27         13.27         3.28 o                         
  -5   6  11         76.86         66.94         4.95 o                         
  -4   6  11         21.77         23.27         3.87 o                         
  -3   6  11         64.03         64.19         4.49 o                         
  -2   6  11         30.12         27.27         3.25 o                         
  -1   6  11         84.26         88.57         5.37 o                         
   0   6  11        125.90        129.29         7.99 o                         
   1   6  11        399.23        407.23        13.85 o                         
   2   6  11        163.12        154.22         9.34 o                         
   3   6  11          0.54         -1.46         3.05 o                         
   4   6  11         62.76         55.23         4.41 o                         
   5   6  11          8.32          5.29         2.53 o                         
   6   6  11         44.82         38.06         3.69 o                         
  -6   7  11         97.87         88.28         3.90 o                         
  -5   7  11        315.03        313.92         9.62 o                         
  -4   7  11         21.70         22.02         3.48 o                         
  -3   7  11        276.35        297.48        10.02 o                         
  -2   7  11        105.69        106.84         5.42 o                         
  -1   7  11        188.14        189.41         7.21 o                         
   0   7  11        186.81        184.04         8.86 o                         
   1   7  11        181.24        182.21         8.07 o                         
   2   7  11         67.11         75.30         5.38 o                         
   3   7  11        102.67        113.44         8.85 o                         
   4   7  11        274.67        274.91         8.49 o                         
   5   7  11          4.43          4.52         2.19 o                         
   6   7  11         74.56         69.52         4.07 o                         
  -4   8  11        185.79        158.88         5.62 o                         
  -3   8  11        143.92        140.55         7.60 o                         
  -2   8  11         31.99         25.24         3.14 o                         
  -1   8  11          2.94          1.30         1.95 o                         
   0   8  11          8.76          9.29         2.71 o                         
   1   8  11         22.48         25.75         3.11 o                         
   2   8  11         17.00         27.95         3.45 o                         
   3   8  11         77.22         64.03         4.76 o                         
   4   8  11        110.37         93.86         4.65 o                         
  -2   9  11         68.47         68.81         3.95 o                         
  -1   9  11          7.98         10.16         2.45 o                         
   0   9  11        153.40        147.54         6.42 o                         
   1   9  11         31.62         34.99         3.28 o                         
   2   9  11          5.15          3.24         1.87 o                         
   0   0  12         19.53         14.62         9.53 o                         
   0   1  12        228.28        237.46         9.24 o                         
   1   1  12         11.43         10.31         3.01 o                         
  -1   2  12        313.29        351.12        11.11 o                         
   0   2  12         98.37         93.45         5.33 o                         
   1   2  12        862.49        873.05        16.39 o                         
   2   2  12        156.02        163.91         8.08 o                         
  -2   3  12        565.27        534.82        14.34 o                         
  -1   3  12        298.22        304.40         9.42 o                         
   0   3  12         64.77         73.86         4.66 o                         
   1   3  12          1.72          1.08         2.32 o                         
   2   3  12        108.76        110.18         5.70 o                         
   3   3  12         79.47         81.03         4.84 o                         
  -3   4  12        331.19        348.22        13.61 o                         
  -2   4  12        314.80        347.59        14.99 o                         
  -1   4  12        460.31        467.50        14.23 o                         
   0   4  12        255.99        238.30         8.83 o                         
   1   4  12        651.65        717.28        16.86 o                         
   2   4  12          0.86          3.01         2.43 o                         
   3   4  12        338.01        357.06        10.35 o                         
   4   4  12         82.41         85.15         6.61 o                         
  -4   5  12         46.73         53.80         4.31 o                         
  -3   5  12         42.51         46.58         4.34 o                         
  -2   5  12         95.29        110.65         7.25 o                         
  -1   5  12         67.75         64.09         5.25 o                         
   0   5  12        235.43        224.28        13.16 o                         
   1   5  12         23.13         37.23         4.76 o                         
   2   5  12        362.47        315.30        11.09 o                         
   3   5  12          0.10          2.03         2.38 o                         
   4   5  12        249.58        275.07        11.22 o                         
   5   5  12         53.70         51.24         3.47 o                         
  -4   6  12         58.22         52.51         3.73 o                         
  -3   6  12        224.71        203.96         7.39 o                         
  -2   6  12          5.06          1.61         2.29 o                         
  -1   6  12         68.92         74.86         5.13 o                         
   0   6  12         32.59         35.60         3.50 o                         
   1   6  12         82.67         86.19         5.20 o                         
   2   6  12          1.45          1.93         2.57 o                         
   3   6  12        197.33        181.38         8.30 o                         
   4   6  12         36.94         31.82         3.24 o                         
  -3   7  12         30.53         28.48         3.29 o                         
  -2   7  12        553.17        544.04        12.68 o                         
  -1   7  12          2.18         -0.32         2.13 o                         
   0   7  12        290.45        279.18        11.13 o                         
   1   7  12          8.94          9.95         2.26 o                         
   2   7  12        219.92        217.24         7.77 o                         
   3   7  12         10.29         11.65         2.13 o                         
   0   0  13        276.85        303.99        18.37 o                         
   0   1  13        148.94        150.01         6.40 o                         
   1   1  13         19.07         18.37         2.62 o                         
  -1   2  13        183.48        169.04         5.84 o                         
   0   2  13        118.60        112.88         4.83 o                         
   1   2  13          9.45          7.97         2.11 o                         
   2   2  13        125.36        123.65         5.16 o                         
  -2   3  13        146.24        146.92         8.24 o                         
  -1   3  13         63.14         70.74         4.47 o                         
   0   3  13        211.04        199.54         7.01 o                         
   1   3  13          3.59          1.66         1.75 o                         
   2   3  13        328.18        292.72         8.99 o                         
   3   3  13          0.96         -0.17         2.24 o                         
  -3   4  13         80.68         82.77         6.31 o                         
  -2   4  13        237.16        235.67        10.82 o                         
  -1   4  13         55.90         59.49         5.30 o                         
   0   4  13        108.04        117.59         6.52 o                         
   1   4  13         24.00         21.53         2.74 o                         
   2   4  13        379.87        393.61        10.69 o                         
   3   4  13         82.71         64.60         5.06 o                         
  -1   5  13          0.81         -0.87         1.82 o                         
   0   5  13         71.52         70.83         6.72 o                         
   1   5  13          3.52          4.39         1.93 o                         
                                                                                
